# Supplementary material for: BmBlimp-1 gene encoding a C2H2 zinc finger protein is required for wing development in the silkworm Bombyx mori
Source: Int J Biol Sci. 2019 Oct 12;15(12):2664–75. doi: 10.7150/ijbs.34743 (PMC6854374; doi:10.7150/ijbs.34743)
Supplement: Supplementary file 2 — Table S3. [file ijbsv15p2664s2.xlsx]

## Sheet: predicted target genes
Gene_name	UP/downstream	start	stop	strand	score	p-value	q-value	matched_sequence
BGIBMGA013175	up1K	698	713	-	27.3265	1.35e-09	0.0665	TTTGGATATGGACAAG
BGIBMGA008287	up1K	475	490	-	24.8878	5.56e-09	0.137	TTTGGATATGGAAAAT
BGIBMGA005465	down1K	250	265	+	22.6429	1.51e-08	0.248	TTTGGATATTGATAAG
BGIBMGA013194	up1K	159	174	-	21.6327	2.07e-08	0.255	TTTTGAGATTGAAAAG
BGIBMGA010578	down1K	194	209	-	20.7857	3.47e-08	0.29	TTTCGATATGGATAAG
BGIBMGA013626	down1K	106	121	-	20.6939	3.59e-08	0.29	TTTGGATATAGAGAAG
BGIBMGA014251	down1K	957	972	-	20.2041	4.11e-08	0.29	TTTTGAAATGGAGAAG
BGIBMGA006795	up1K	952	967	-	19.9388	4.74e-08	0.292	TTGGGATATGGAGAAG
BGIBMGA006189	down1K	250	265	-	19	7.34e-08	0.341	TTTTGAAATTGAAAAG
BGIBMGA001845	up1K	933	948	+	19	7.34e-08	0.341	TTTTGAAATTGAAAAG
BGIBMGA003564	down1K	515	530	-	18.7347	8.09e-08	0.341	TTGGGATATTGAAAAG
BGIBMGA009421	up1K	213	228	+	18.5612	9.06e-08	0.341	TTTGGATATTGAAATG
BGIBMGA006106	up1K	159	174	-	18.3776	1e-07	0.341	TTTGGAGATGAAAAAG
BGIBMGA010409	down1K	867	882	+	18.3469	1.02e-07	0.341	TTTTGATATTGAAAAT
BGIBMGA000287	up1K	281	296	+	18.2857	1.04e-07	0.341	TTTGGATATTGATAAT
BGIBMGA005457	down1K	822	837	-	18.0918	1.11e-07	0.341	TTTCGATATTGAAAAT
BGIBMGA010277	up1K	125	140	-	17.7041	1.24e-07	0.361	ATTGGATATTGAAAAT
BGIBMGA001134	down1K	721	736	-	17.5	1.34e-07	0.366	TTTTGAGATTGATAAG
BGIBMGA005542	up1K	586	601	-	17.2755	1.47e-07	0.381	TTTTGAGATTGAAAAT
BGIBMGA004885	down1K	291	306	-	17.1327	1.6e-07	0.39	TTTTGACATGGAAAAG
BGIBMGA012170	down1K	179	194	+	16.7449	1.93e-07	0.39	TTTGGAGACGGACAAG
BGIBMGA002245	down1K	865	880	-	16.5918	2.01e-07	0.39	TTTTGATATCGAAAAG
BGIBMGA008301	up1K	200	215	+	16.5918	2.01e-07	0.39	TTTTGATATCGAAAAG
BGIBMGA003657	up1K	708	723	-	16.5306	2.04e-07	0.39	TTTGGATATCGATAAG
BGIBMGA007252	down1K	387	402	+	16.4694	2.07e-07	0.39	ATTGGAAATGGAAAAT
BGIBMGA007730	down1K	316	331	+	16.4286	2.12e-07	0.39	TTTTGATATTGACAAT
BGIBMGA003312	up1K	902	917	+	16.0306	2.4e-07	0.39	TTTGGAAACGGAAAAG
BGIBMGA011512	up1K	711	726	+	16	2.48e-07	0.39	TTTGGATATTGGGAAG
BGIBMGA003834	down1K	127	142	+	15.7449	2.71e-07	0.39	TTTGAAAATGGAAAAG
BGIBMGA007994	down1K	385	400	+	15.7449	2.71e-07	0.39	TTTGAAAATGGAAAAG
BGIBMGA004644	up1K	614	629	-	15.6939	2.76e-07	0.39	TTTGGAAATCGAGAAG
BGIBMGA004649	up1K	376	391	+	15.6939	2.76e-07	0.39	TTTGGAAATCGAGAAG
BGIBMGA004656	down1K	806	821	-	15.6327	2.91e-07	0.39	GTTGGATTTGGAAAAG
BGIBMGA013134	down1K	869	884	+	15.602	3e-07	0.39	TTTGGATTTGGATAAG
BGIBMGA001807	down1K	592	607	-	15.3776	3.32e-07	0.39	TTTTTATATGGAAAAG
BGIBMGA004501	down1K	330	345	+	15.3776	3.32e-07	0.39	TTTGGATAAGGAAAAT
BGIBMGA010579	up1K	973	988	+	15.3776	3.32e-07	0.39	TTTGGATTTGGAAAAT
BGIBMGA013411	down1K	484	499	+	15.3469	3.42e-07	0.39	TTTGGATATTGTCAAG
BGIBMGA014547	up1K	300	315	+	15.2551	3.49e-07	0.39	ATTTGAGATGGATAAG
BGIBMGA006797	down1K	760	775	-	15.1224	3.61e-07	0.39	TTTCAATATGGAAAAG
BGIBMGA008474	up1K	874	889	-	15.0918	3.65e-07	0.39	TTTGTATATGGAAAAT
BGIBMGA002171	down1K	483	498	-	15.0612	3.69e-07	0.39	TTTGAATATTGACAAG
BGIBMGA000461	up1K	462	477	+	15.0612	3.69e-07	0.39	TTTGTATATTGACAAG
BGIBMGA012265	up1K	522	537	-	15	3.82e-07	0.39	ATTTGAGATTGACAAG
BGIBMGA002522	up1K	633	648	-	14.9592	3.84e-07	0.39	TTTAGAAATTGAGAAG
BGIBMGA012175	up1K	709	724	+	14.9286	3.9e-07	0.39	TTTGGACATGGACAAT
BGIBMGA001054	up1K	873	888	-	14.7653	4.05e-07	0.39	TTTGGAAACGGAGAAG
BGIBMGA009732	up1K	961	976	-	14.7653	4.05e-07	0.39	TTTGGAATTGGAGAAG
BGIBMGA003198	up1K	505	520	+	14.7143	4.11e-07	0.39	ATTGGAGATTGACAAT
BGIBMGA011140	up1K	671	686	-	14.6633	4.15e-07	0.39	TTTTGACATTGAAAAG
BGIBMGA012804	up1K	458	473	+	14.6633	4.15e-07	0.39	TTTTGACATTGAAAAG
BGIBMGA010688	up1K	813	828	-	14.6429	4.19e-07	0.39	TTTTGAAATTGAAAAT
BGIBMGA013881	up1K	68	83	-	14.5816	4.32e-07	0.39	TTTGGAAATTGATAAT
BGIBMGA011728	down1K	730	745	+	14.551	4.4e-07	0.39	ATTGGAAATGGACAAT
BGIBMGA006025	down1K	209	224	-	14.4898	4.48e-07	0.39	TTTTGATATTGAAATG
BGIBMGA006125	down1K	835	850	+	14.4898	4.48e-07	0.39	TTTTGATATTGAAATG
BGIBMGA000591	down1K	690	705	+	14.4796	4.51e-07	0.39	TTTGGAAATGCAGAAG
BGIBMGA012177	up1K	879	894	+	14.2449	5.02e-07	0.424	GTTTGATATTGAAAAT
BGIBMGA000736	up1K	662	677	-	14.2041	5.07e-07	0.424	TTTGGATATTGAAATT
BGIBMGA010369	down1K	653	668	-	13.7551	5.86e-07	0.431	TTTTGATATAGATAAG
BGIBMGA011362	up1K	99	114	-	13.7449	5.94e-07	0.431	TTTTGATATGGACTAG
BGIBMGA003844	down1K	288	303	-	13.5612	6.19e-07	0.431	TTTGGAAAATGAAAAG
BGIBMGA011542	up1K	766	781	-	13.5612	6.19e-07	0.431	TTTGGAAAATGAAAAG
BGIBMGA002815	down1K	946	961	-	13.5612	6.19e-07	0.431	TTTGGAAATTGGAAAG
BGIBMGA007187	up1K	71	86	+	13.5612	6.19e-07	0.431	TTTGGAAATTGAAACG
BGIBMGA013114	down1K	154	169	+	13.5612	6.19e-07	0.431	TTTGGAAAATGAAAAG
BGIBMGA013320	down1K	419	434	-	13.5306	6.24e-07	0.431	TTTTGATATAGAAAAT
BGIBMGA012472	down1K	582	597	+	13.4694	6.36e-07	0.431	TTTGGATATAGATAAT
BGIBMGA010131	up1K	217	232	+	13.398	6.53e-07	0.431	TTTTGACATTGAGAAG
BGIBMGA011823	up1K	68	83	-	13.3776	6.56e-07	0.431	ATTCGATATTGAAAAT
BGIBMGA003381	down1K	927	942	-	13.3776	6.56e-07	0.431	ATTCGATATTGAAAAT
BGIBMGA010773	up1K	580	595	+	13.3571	6.6e-07	0.431	TTTGGAAATTGAAAAA
BGIBMGA011057	down1K	873	888	-	13.2755	6.8e-07	0.431	TTTGTAAATTGAAAAG
BGIBMGA007281	down1K	732	747	-	13.2551	6.81e-07	0.431	TTTTGAAATGGAAATG
BGIBMGA002877	down1K	886	901	-	13.1939	6.97e-07	0.431	GATGGATATTGAGAAG
BGIBMGA000277	down1K	156	171	-	13.1633	7.11e-07	0.431	GTAGGATATTGAAAAG
BGIBMGA006570	up1K	638	653	-	12.9592	7.67e-07	0.431	GTTGGATATTGAAAAC
BGIBMGA002084	up1K	679	694	+	12.949	7.69e-07	0.431	AGTGGAGATTGAAAAG
BGIBMGA004177	up1K	386	401	-	12.9082	7.94e-07	0.431	TTTGGATATTGAATAT
BGIBMGA008558	up1K	689	704	-	12.9082	7.94e-07	0.431	TTTTAATATTGAAAAG
BGIBMGA007349	up1K	36	51	+	12.9082	7.94e-07	0.431	TTTTAATATTGAAAAG
BGIBMGA007359	down1K	40	55	+	12.9082	7.94e-07	0.431	TTTTGATATTAAAAAG
BGIBMGA006211	down1K	341	356	+	12.9082	7.94e-07	0.431	TTTTTATATTGAAAAG
BGIBMGA014546	down1K	516	531	+	12.9082	7.94e-07	0.431	TTTGGTTATTGAAAAT
BGIBMGA010476	down1K	619	634	+	12.9082	7.94e-07	0.431	TTTTTATATTGAAAAG
BGIBMGA012941	down1K	668	683	+	12.9082	7.94e-07	0.431	TTTTTATATTGAAAAG
BGIBMGA000536	down1K	42	57	+	12.8878	8.04e-07	0.431	TTTCGAGATTGATAAT
BGIBMGA010422	up1K	778	793	-	12.8469	8.15e-07	0.431	TCTTGATATTGAGAAG
BGIBMGA001062	up1K	432	447	+	12.8469	8.15e-07	0.431	TTTGTATATTGATAAG
BGIBMGA006751	up1K	489	504	-	12.7449	8.39e-07	0.431	TTTTGACATTGACAAG
BGIBMGA010124	down1K	191	206	+	12.7449	8.39e-07	0.431	TTTTGACATTGACAAG
BGIBMGA004020	down1K	14	29	-	12.7347	8.41e-07	0.431	TTTCGATATTGAAAAC
BGIBMGA006615	down1K	26	41	-	12.6837	8.52e-07	0.431	TTTAGATATGGAAAAA
BGIBMGA007550	up1K	208	223	+	12.6837	8.52e-07	0.431	ATTGGAGTTGGAGAAG
BGIBMGA000423	down1K	910	925	+	12.6837	8.52e-07	0.431	ATTGGAGTTGGAGAAG
BGIBMGA008111	up1K	230	245	-	12.6531	8.64e-07	0.431	TTTCCATATTGAAAAG
BGIBMGA012788	up1K	751	766	-	12.6224	8.74e-07	0.431	TTTGAATATTGAAAAT
BGIBMGA009933	up1K	379	394	+	12.6224	8.74e-07	0.431	TTTGTATATTGAAAAT
BGIBMGA000426	down1K	460	475	+	12.551	8.96e-07	0.431	ATTGGATATTGTAAAG
BGIBMGA000427	up1K	942	957	+	12.551	8.96e-07	0.431	ATTGGATATTGTAAAG
BGIBMGA002590	down1K	133	148	-	12.4796	9.06e-07	0.431	TATGGATATAGAGAAG
BGIBMGA008806	down1K	406	421	-	12.4796	9.06e-07	0.431	TATGGATATAGAGAAG
BGIBMGA006392	down1K	647	662	-	12.4592	9.11e-07	0.431	TTTTGAGATAGAAAAT
BGIBMGA002045	up1K	282	297	+	12.3878	9.4e-07	0.431	TTTGGAGATGGCCAAT
BGIBMGA005941	up1K	43	58	-	12.2653	9.66e-07	0.431	ATTGAATATTGAAAAG
BGIBMGA012965	up1K	464	479	+	12.2449	9.69e-07	0.431	TTTGGATATAGAAAAA
BGIBMGA008909	up1K	253	268	+	12.2347	9.71e-07	0.431	ACTGGAAATGGAAAAG
BGIBMGA004319	up1K	656	671	-	12.2041	9.75e-07	0.431	TTTCGATATCGATAAG
BGIBMGA014290	down1K	461	476	+	12.2041	9.75e-07	0.431	TTTCGATATCGATAAG
BGIBMGA001062	down1K	399	414	+	12.102	1.01e-06	0.431	TTTGGAGATGTACAAT
BGIBMGA010203	down1K	506	521	-	12.0918	1.02e-06	0.431	TGGGGAGATGGAAAAG
BGIBMGA010327	up1K	659	674	-	12.0612	1.03e-06	0.431	ATTAGAAATGGACAAG
BGIBMGA012122	down1K	214	229	+	12.0612	1.03e-06	0.431	TTTGGTGATTGATAAG
BGIBMGA004584	up1K	197	212	+	12.051	1.03e-06	0.431	TTTGGAGATGGATGAT
BGIBMGA004089	up1K	182	197	-	11.9898	1.04e-06	0.431	ATTCGATATGGAAATG
BGIBMGA013331	down1K	251	266	-	11.9898	1.04e-06	0.431	ATTCGATATGGAAATG
BGIBMGA012812	up1K	447	462	-	11.9592	1.05e-06	0.431	AATGGATATGGAAAAT
BGIBMGA006388	up1K	720	735	+	11.9388	1.05e-06	0.431	TCTCGATATTGACAAG
BGIBMGA013693	up1K	703	718	-	11.9286	1.07e-06	0.431	TTTTGATCTTGAGAAG
BGIBMGA010058	down1K	611	626	+	11.9286	1.07e-06	0.431	GTTGGCAATGGAAAAG
BGIBMGA007057	down1K	848	863	+	11.9286	1.07e-06	0.431	GTTGGCAATGGAAAAG
BGIBMGA013029	down1K	225	240	+	11.898	1.09e-06	0.431	TTTGGAAATGGTTAAG
BGIBMGA007542	up1K	845	860	+	11.8776	1.09e-06	0.431	ATTTGATATCGAAAAG
BGIBMGA003358	down1K	267	282	-	11.8367	1.11e-06	0.431	TTTTGAGATTTAAAAG
BGIBMGA012531	down1K	439	454	-	11.8367	1.11e-06	0.431	TTTGGAGTTTGAAAAT
BGIBMGA003344	up1K	833	848	-	11.8163	1.12e-06	0.431	TTTAGGGATGGAAAAG
BGIBMGA008974	down1K	55	70	+	11.8061	1.13e-06	0.431	CGTGGATATGGAAAAG
BGIBMGA013816	up1K	26	41	-	11.7551	1.14e-06	0.431	TTTTGAAATGGAAAAA
BGIBMGA007000	down1K	745	760	-	11.7245	1.14e-06	0.431	TTTTGATATTGAGAAA
BGIBMGA012116	up1K	90	105	-	11.7041	1.15e-06	0.431	TATGGAAATGGAGAAT
BGIBMGA007488	up1K	828	843	-	11.7041	1.15e-06	0.431	TTTCGAAATGGAAAGG
BGIBMGA001581	up1K	47	62	-	11.6735	1.19e-06	0.431	TTTCGATATTGAGTAG
BGIBMGA005425	down1K	134	149	-	11.6735	1.19e-06	0.431	TTTGGAACTGGAAAAT
BGIBMGA010206	down1K	285	300	-	11.6735	1.19e-06	0.431	TTTTAAAATGGAAAAG
BGIBMGA005878	up1K	903	918	+	11.6735	1.19e-06	0.431	TTTGGAAGTGGAAAAT
BGIBMGA006042	down1K	708	723	-	11.6429	1.22e-06	0.431	TTTTGATATTAAGAAG
BGIBMGA000261	up1K	755	770	-	11.6429	1.22e-06	0.431	TTTGGAAATTGACACG
BGIBMGA003179	down1K	669	684	+	11.551	1.25e-06	0.431	TTTGGAGATTCAAAAT
BGIBMGA005223	down1K	397	412	+	11.5306	1.26e-06	0.431	TTTAGAGATGTAAAAG
BGIBMGA005262	down1K	467	482	-	11.5204	1.27e-06	0.431	TATGGATATGGTAAAG
BGIBMGA012095	up1K	500	515	-	11.4898	1.29e-06	0.431	TTTGGACATGGAAAAC
BGIBMGA010673	up1K	428	443	-	11.4796	1.3e-06	0.431	ATTGGAGATTGTAAAG
BGIBMGA003517	up1K	757	772	-	11.4796	1.3e-06	0.431	ATCGGAGATTGAAAAG
BGIBMGA013784	up1K	758	773	-	11.4184	1.31e-06	0.431	TTTCCAAATGGAAAAG
BGIBMGA013752	up1K	782	797	-	11.4184	1.31e-06	0.431	TTTCCAAATGGAAAAG
BGIBMGA002461	up1K	782	797	-	11.4184	1.31e-06	0.431	TTTCCAAATGGAAAAG
BGIBMGA014030	up1K	82	97	+	11.4184	1.31e-06	0.431	TTTCAAAATGGAAAAG
BGIBMGA014021	down1K	412	427	-	11.4082	1.32e-06	0.431	TTGGAATATGGAAAAG
BGIBMGA014019	down1K	458	473	+	11.4082	1.32e-06	0.431	TTGGAATATGGAAAAG
BGIBMGA001825	down1K	733	748	-	11.3878	1.33e-06	0.431	TTTCAATATTGAGAAG
BGIBMGA005106	up1K	778	793	-	11.3878	1.33e-06	0.431	TTTGGAAATGAAAAAT
BGIBMGA012011	up1K	793	808	-	11.3776	1.34e-06	0.431	TTTGGAGATAGTAAAG
BGIBMGA012008	up1K	282	297	+	11.3776	1.34e-06	0.431	TTTGGAGATAGTAAAG
BGIBMGA002928	down1K	87	102	-	11.3571	1.35e-06	0.432	TTTGGAAATTAACAAG
BGIBMGA003441	up1K	394	409	-	11.3367	1.36e-06	0.432	TTTATATATGGAGAAG
BGIBMGA009770	down1K	405	420	-	11.3061	1.38e-06	0.436	TTTTGATATGGCAAAT
BGIBMGA007756	up1K	366	381	+	11.2857	1.39e-06	0.436	ATTGGATTTTGAGAAG
BGIBMGA006261	up1K	449	464	+	11.2755	1.41e-06	0.439	TTTTGATATTGACACG
BGIBMGA011271	down1K	606	621	-	11.2449	1.43e-06	0.439	TTTTGATATGCATAAG
BGIBMGA011337	down1K	162	177	+	11.2449	1.43e-06	0.439	TTTTGATATGCATAAG
BGIBMGA013046	up1K	915	930	+	11.2449	1.43e-06	0.439	TTTGGATACGGATAAT
BGIBMGA013910	up1K	254	269	+	11.2347	1.44e-06	0.439	TTTGGATATGAAAATG
BGIBMGA004316	up1K	808	823	-	11.1939	1.45e-06	0.439	TTTAGAGATGGACATG
BGIBMGA011091	up1K	699	714	+	11.0918	1.49e-06	0.441	TTTGAAGATAGAAAAG
BGIBMGA013122	up1K	208	223	+	11.0714	1.49e-06	0.441	TTTTGATATTGACAAA
BGIBMGA000503	up1K	86	101	-	11.0408	1.5e-06	0.441	GTTGGATATTGACAAC
BGIBMGA010289	up1K	940	955	-	11.0306	1.51e-06	0.441	ATTGAAAATGGAAAAG
BGIBMGA007599	up1K	932	947	-	11.0204	1.52e-06	0.441	TTTTAATATGGAAAAT
BGIBMGA011385	down1K	148	163	+	11.0204	1.52e-06	0.441	TTTCGATTTTGACAAG
BGIBMGA014101	down1K	581	596	+	11.0204	1.52e-06	0.441	TTTTGATATGCAAAAT
BGIBMGA002869	up1K	794	809	+	10.9898	1.54e-06	0.441	ATTAGAGATGGAGAAT
BGIBMGA011005	down1K	947	962	+	10.9898	1.54e-06	0.441	TTTGGATTTTGACAAT
BGIBMGA003826	up1K	216	231	+	10.9796	1.55e-06	0.441	TTTAGATATAGATAAG
BGIBMGA013984	down1K	689	704	-	10.9592	1.56e-06	0.443	TTTGGATATGTATAAT
BGIBMGA008019	up1K	760	775	+	10.949	1.57e-06	0.443	ATTTGATATGGCAAAG
BGIBMGA000365	down1K	737	752	-	10.8878	1.59e-06	0.445	ATTGGATATGGATAGG
BGIBMGA001748	up1K	123	138	-	10.7857	1.63e-06	0.445	TATTGAAATTGAAAAG
BGIBMGA010319	up1K	283	298	-	10.7857	1.63e-06	0.445	TTTTGAAATTGAAATG
BGIBMGA008111	up1K	232	247	+	10.7653	1.63e-06	0.445	TTTCAATATGGAAAAT
BGIBMGA009408	up1K	887	902	+	10.7653	1.63e-06	0.445	TTTCGATATGTAAAAT
BGIBMGA000229	up1K	448	463	+	10.7041	1.65e-06	0.445	TTTGTATATTGACAAT
BGIBMGA010145	up1K	98	113	-	10.6633	1.69e-06	0.445	GTTGGAATTGGAGAAG
BGIBMGA010471	up1K	574	589	-	10.6224	1.72e-06	0.445	TTTGGAGAGGGAATAG
BGIBMGA000838	down1K	18	33	+	10.602	1.73e-06	0.445	TTTCGAGATTGTGAAG
BGIBMGA014409	down1K	492	507	+	10.602	1.73e-06	0.445	TTTCGAGGTTGAGAAG
BGIBMGA012400	up1K	91	106	-	10.551	1.75e-06	0.445	TTTGGATATGTAGGAG
BGIBMGA009972	up1K	847	862	-	10.5306	1.76e-06	0.445	TTTCGAAATTGAAATG
BGIBMGA004121	up1K	569	584	+	10.5102	1.77e-06	0.445	TTTTGAAATTGATAAT
BGIBMGA004939	up1K	908	923	-	10.4898	1.78e-06	0.445	GTTTGAGTTGGAAAAG
BGIBMGA006002	up1K	268	283	-	10.449	1.8e-06	0.445	TTTGGAGAAGGAAATG
BGIBMGA005144	up1K	802	817	+	10.449	1.8e-06	0.445	TATGGAGTTGGAAAAG
BGIBMGA005500	up1K	846	861	+	10.449	1.8e-06	0.445	TATGGAGTTGGAAAAG
BGIBMGA009884	down1K	147	162	-	10.4184	1.83e-06	0.445	TTTAGATAATGAAAAG
BGIBMGA010497	down1K	805	820	-	10.3776	1.86e-06	0.445	ATTGGATATGTAAAAT
BGIBMGA012693	down1K	741	756	+	10.3776	1.86e-06	0.445	ATTGGATATGAAAAAT
BGIBMGA000132	up1K	634	649	+	10.3469	1.86e-06	0.445	ATTGGATATTAACAAG
BGIBMGA006520	up1K	23	38	-	10.3265	1.88e-06	0.445	AATTGATATGGACAAG
BGIBMGA011533	down1K	227	242	+	10.3061	1.89e-06	0.445	TTTTGATAGTGAAAAT
BGIBMGA005133	up1K	885	900	+	10.3061	1.89e-06	0.445	TTGTGATATTGAAAAT
BGIBMGA005133	up1K	937	952	+	10.3061	1.89e-06	0.445	TTGTGATATTGAAAAT
BGIBMGA005805	down1K	450	465	-	10.2857	1.9e-06	0.445	TTTGAAGATTGAGAAT
BGIBMGA008343	down1K	189	204	-	10.2245	1.98e-06	0.445	TTTGGATGTGGAACAG
BGIBMGA005990	up1K	473	488	+	10.2245	1.98e-06	0.445	TTTGGATACGGAACAG
BGIBMGA007944	down1K	275	290	+	10.2041	2.01e-06	0.445	TTTCGAGAAGGATAAG
BGIBMGA012511	up1K	857	872	+	10.1939	2.01e-06	0.445	TTTGGATATAGATGAG
BGIBMGA000361	up1K	697	712	-	10.1327	2.06e-06	0.445	GTTCGATATTGAAATG
BGIBMGA004786	down1K	983	998	-	10.1327	2.06e-06	0.445	TTTTGATATTGAAATT
BGIBMGA004876	down1K	654	669	+	10.1327	2.06e-06	0.445	TTTTGATATTGAAATT
BGIBMGA003439	up1K	909	924	-	10.1224	2.06e-06	0.445	TCTGGAAATTGAAAAT
BGIBMGA011214	down1K	738	753	+	10.1224	2.06e-06	0.445	TCTGGAAATTGAAAAT
BGIBMGA012909	down1K	265	280	-	10.1122	2.07e-06	0.445	TTCGGAGATAGAGAAG
BGIBMGA007496	up1K	486	501	-	10.0714	2.08e-06	0.445	TTTGGATATTGATATT
BGIBMGA001570	down1K	329	344	+	10.0714	2.08e-06	0.445	TTTGGATATTGATATT
BGIBMGA007270	up1K	709	724	+	10.0714	2.08e-06	0.445	ATTGGATATTGAAGAT
BGIBMGA012246	down1K	279	294	+	10.0204	2.13e-06	0.445	TTTGGATATGGAATAA
BGIBMGA005835	down1K	381	396	+	9.97959	2.16e-06	0.445	TTTCGCGATGGAAAAT
BGIBMGA006183	down1K	437	452	+	9.97959	2.16e-06	0.445	TTTCGAGACGGAAAAT
BGIBMGA011643	down1K	869	884	-	9.94898	2.18e-06	0.445	ATTTGATAGTGAAAAG
BGIBMGA004621	up1K	797	812	-	9.93878	2.22e-06	0.445	TTTGGATATGAAATAG
BGIBMGA006030	up1K	953	968	+	9.93878	2.22e-06	0.445	TTTGTATGTGGAAAAG
BGIBMGA007724	down1K	768	783	+	9.92857	2.22e-06	0.445	ATTTGAAATTGAAAAT
BGIBMGA003605	down1K	440	455	-	9.91837	2.24e-06	0.445	TTCGGAGATTGACAAT
BGIBMGA006676	down1K	688	703	-	9.88776	2.26e-06	0.445	TTTGGATATCGAGTAG
BGIBMGA007248	down1K	401	416	-	9.87755	2.27e-06	0.445	TATCGATATTGAAAAT
BGIBMGA005786	up1K	627	642	-	9.87755	2.27e-06	0.445	ATTTGAGATGGTAAAG
BGIBMGA004685	up1K	627	642	-	9.87755	2.27e-06	0.445	ATTTGAGATGGTAAAG
BGIBMGA007164	down1K	64	79	+	9.87755	2.27e-06	0.445	TATCGATATTGAAAAT
BGIBMGA001437	down1K	798	813	-	9.86735	2.27e-06	0.445	TCTGGAGATGGAAAAC
BGIBMGA003642	down1K	131	146	-	9.84694	2.28e-06	0.445	TGTTGATATAGAAAAG
BGIBMGA004909	up1K	691	706	-	9.79592	2.3e-06	0.445	TTTGTAGATCGAAAAG
BGIBMGA001856	down1K	538	553	-	9.78571	2.32e-06	0.445	TTTCGATTTGGAGAAT
BGIBMGA002950	down1K	43	58	+	9.78571	2.32e-06	0.445	ATTAGAGATTGAAAAT
BGIBMGA010898	down1K	141	156	+	9.76531	2.34e-06	0.445	TTTGGAGATGGAGGGG
BGIBMGA000263	down1K	201	216	-	9.7551	2.35e-06	0.445	TTTTGAAATGTACAAG
BGIBMGA009807	down1K	880	895	-	9.7551	2.35e-06	0.445	TTTTAATATGGAGAAT
BGIBMGA006910	down1K	237	252	+	9.7551	2.35e-06	0.445	TTTTCAAATGGACAAG
BGIBMGA011323	down1K	685	700	+	9.69388	2.38e-06	0.445	TCTGGATATTGATAAT
BGIBMGA008542	up1K	945	960	+	9.68367	2.38e-06	0.445	ATTTGATATGGTGAAG
BGIBMGA002313	up1K	320	335	-	9.66327	2.39e-06	0.445	ATTGGACATTGAAAAT
BGIBMGA003859	up1K	414	429	-	9.66327	2.39e-06	0.445	TTTGGATATTGAGGTG
BGIBMGA012500	up1K	557	572	-	9.63265	2.42e-06	0.445	TTTGAAGATTGACAAT
BGIBMGA008371	down1K	875	890	+	9.62245	2.42e-06	0.445	ATTAGAAATGGAAAAT
BGIBMGA014434	up1K	669	684	-	9.61224	2.43e-06	0.445	GTTGGAGATTGAAGAT
BGIBMGA000990	down1K	768	783	-	9.61224	2.43e-06	0.445	TTTGGATATAGATATG
BGIBMGA014496	down1K	364	379	-	9.60204	2.44e-06	0.445	CTTTGAAATTGAAAAG
BGIBMGA009254	up1K	952	967	+	9.60204	2.44e-06	0.445	TTTGGATCTGGACATG
BGIBMGA012771	up1K	538	553	+	9.54082	2.47e-06	0.445	ATTTGAGATCGAGAAG
BGIBMGA004625	down1K	107	122	-	9.4898	2.5e-06	0.445	TTTTGGAATTGAAAAG
BGIBMGA002952	up1K	374	389	-	9.4898	2.5e-06	0.445	TTTTGAAATTGAAACG
BGIBMGA006947	down1K	17	32	+	9.4898	2.5e-06	0.445	TTTTGAAATTGTAAAG
BGIBMGA005308	up1K	60	75	+	9.4898	2.5e-06	0.445	AATGGATATTGAAAAT
BGIBMGA005307	down1K	140	155	+	9.4898	2.5e-06	0.445	AATGGATATTGAAAAT
BGIBMGA007351	down1K	299	314	+	9.47959	2.51e-06	0.445	TTTTGAAATGGAAGAT
BGIBMGA004538	up1K	474	489	-	9.46939	2.51e-06	0.445	TTTGGAAATGAACAAT
BGIBMGA012892	up1K	502	517	-	9.45918	2.53e-06	0.445	TTGGGAAAGGGAAAAG
BGIBMGA005692	down1K	173	188	-	9.44898	2.53e-06	0.445	TTTTGAAATTGACGAG
BGIBMGA012290	up1K	683	698	-	9.42857	2.55e-06	0.445	TTTGGAAAATGATAAG
BGIBMGA010447	up1K	499	514	-	9.39796	2.57e-06	0.445	ATTGGAAAAGGACAAG
BGIBMGA004299	up1K	207	222	+	9.39796	2.57e-06	0.445	ATTGGATATGGTGAAT
BGIBMGA014316	up1K	536	551	-	9.38776	2.58e-06	0.445	TGTAGAAATGGAGAAG
BGIBMGA011605	down1K	870	885	+	9.31633	2.63e-06	0.445	CTTGGAAATTGAAAAT
BGIBMGA004623	down1K	526	541	-	9.28571	2.64e-06	0.445	TTTTGAAATTGAAAAA
BGIBMGA007509	up1K	896	911	+	9.2551	2.65e-06	0.445	TATGGACATTGAGAAG
BGIBMGA010556	up1K	210	225	+	9.23469	2.67e-06	0.445	TTTGGTTATCGACAAG
BGIBMGA005383	up1K	309	324	-	9.22449	2.71e-06	0.445	TTGGGATTTTGAAAAG
BGIBMGA005382	down1K	403	418	-	9.22449	2.71e-06	0.445	TTGGGATTTTGAAAAG
BGIBMGA011932	down1K	658	673	+	9.22449	2.71e-06	0.445	TTTGGACAATGAAAAG
BGIBMGA011335	up1K	343	358	-	9.20408	2.73e-06	0.445	TTTGGAAATTGAAAGT
BGIBMGA006891	down1K	415	430	-	9.20408	2.73e-06	0.445	TTTTGAAATTCAAAAG
BGIBMGA013685	down1K	371	386	+	9.20408	2.73e-06	0.445	TTTTTAAATTGAAAAG
BGIBMGA010619	down1K	478	493	+	9.20408	2.73e-06	0.445	TTTTGAAATTTAAAAG
BGIBMGA008860	down1K	557	572	+	9.20408	2.73e-06	0.445	TTTTAAAATTGAAAAG
BGIBMGA002837	up1K	178	193	+	9.19388	2.73e-06	0.445	ATTGGAAATGGACAAC
BGIBMGA011438	up1K	345	360	+	9.19388	2.73e-06	0.445	ATTGGAAATGGACAAC
BGIBMGA004691	down1K	43	58	-	9.18367	2.75e-06	0.445	TATGGAGATGGAGCAG
BGIBMGA002071	up1K	22	37	+	9.18367	2.75e-06	0.445	TTTAGAAAAGGAAAAG
BGIBMGA005579	up1K	349	364	-	9.17347	2.75e-06	0.445	TTTGTAGATAGACAAG
BGIBMGA005578	down1K	775	790	-	9.17347	2.75e-06	0.445	TTTGTAGATAGACAAG
BGIBMGA000919	down1K	789	804	-	9.17347	2.75e-06	0.445	TTTGGAGATAAACAAG
BGIBMGA000867	up1K	821	836	-	9.17347	2.75e-06	0.445	GTTGAAAATTGAAAAG
BGIBMGA001232	down1K	855	870	+	9.17347	2.75e-06	0.445	TTTGGAGATAAACAAG
BGIBMGA001956	down1K	225	240	+	9.15306	2.8e-06	0.445	TTTGGAGTTGGAACAG
BGIBMGA005145	down1K	382	397	-	9.10204	2.83e-06	0.445	TTTTGATATGCACAAT
BGIBMGA003584	up1K	852	867	-	9.10204	2.83e-06	0.445	TTTTAATATGGACAAT
BGIBMGA000408	up1K	51	66	-	9.09184	2.84e-06	0.445	GTTTGTTATTGAAAAG
BGIBMGA007383	up1K	120	135	-	9.09184	2.84e-06	0.445	GTTTGATATTGAAAGG
BGIBMGA001296	up1K	861	876	-	9.07143	2.85e-06	0.445	CTTGGATGTGGAGAAG
BGIBMGA009953	up1K	622	637	-	9.06122	2.87e-06	0.445	TTTTGATATTGTTAAG
BGIBMGA008463	down1K	54	69	+	9.05102	2.89e-06	0.445	TATGGATATTGAAACG
BGIBMGA000148	up1K	823	838	+	9.05102	2.89e-06	0.445	TTTGGATAATGAAATG
BGIBMGA009449	down1K	513	528	+	9.03061	2.91e-06	0.445	ATTTGCTATGGACAAG
BGIBMGA009424	down1K	708	723	+	9.03061	2.91e-06	0.445	TTTCGAAATTGAAAAA
BGIBMGA001483	up1K	358	373	+	9.02041	2.92e-06	0.445	TGTGGATATTGAAAAC
BGIBMGA001417	up1K	3	18	+	8.95918	2.97e-06	0.445	TTTGGATATGGGGACG
BGIBMGA011869	up1K	106	121	+	8.94898	2.99e-06	0.445	TTTCGAAATTCAAAAG
BGIBMGA009003	up1K	865	880	+	8.94898	2.99e-06	0.445	TTTAGATATTGAGAAC
BGIBMGA014063	up1K	192	207	-	8.93878	3.01e-06	0.445	TGTGGATATTTAAAAG
BGIBMGA006498	up1K	252	267	-	8.93878	3.01e-06	0.445	TGTGTATATTGAAAAG
BGIBMGA012915	down1K	449	464	-	8.93878	3.01e-06	0.445	TTGGGATATTAAAAAG
BGIBMGA005338	up1K	610	625	-	8.93878	3.01e-06	0.445	GTTTCAGATGGAGAAG
BGIBMGA010141	up1K	119	134	+	8.93878	3.01e-06	0.445	TGTGGATATTTAAAAG
BGIBMGA014462	up1K	876	891	+	8.93878	3.01e-06	0.445	TGTGTATATTGAAAAG
BGIBMGA012944	down1K	20	35	-	8.91837	3.02e-06	0.445	TTTGGAAATTAAAAAT
BGIBMGA006376	down1K	612	627	-	8.91837	3.02e-06	0.445	TTTGAAAATTGAAAAT
BGIBMGA001405	down1K	759	774	-	8.91837	3.02e-06	0.445	TTTGTAAATTGAAAAT
BGIBMGA011017	up1K	939	954	-	8.91837	3.02e-06	0.445	TTTGAAAATTGAAAAT
BGIBMGA012568	down1K	312	327	-	8.89796	3.04e-06	0.445	TTTTGAAATGGAAATT
BGIBMGA006385	down1K	467	482	+	8.89796	3.04e-06	0.445	TATTGAAATGGAAAAT
BGIBMGA012029	up1K	800	815	-	8.87755	3.04e-06	0.445	ATTTGAGAGTGAAAAG
BGIBMGA001411	up1K	581	596	-	8.86735	3.09e-06	0.445	TTTTGAAATTGACATG
BGIBMGA008445	up1K	775	790	-	8.86735	3.09e-06	0.445	TTTGAAGAAGGAAAAG
BGIBMGA012921	down1K	474	489	+	8.86735	3.09e-06	0.445	TATTGATATTGAGAAT
BGIBMGA006992	up1K	846	861	+	8.86735	3.09e-06	0.445	TTTGGAGATGCTAAAG
BGIBMGA013375	up1K	586	601	-	8.85714	3.09e-06	0.445	TTTTGATATTGATAAA
BGIBMGA006788	down1K	695	710	-	8.84694	3.1e-06	0.445	TTTCAATATGGACAAT
BGIBMGA003149	down1K	972	987	+	8.84694	3.1e-06	0.445	ATTGGGAATTGAAAAG
BGIBMGA012814	down1K	39	54	-	8.83673	3.13e-06	0.445	TTTTGTTATTGAAAAT
BGIBMGA008795	up1K	891	906	-	8.83673	3.13e-06	0.445	TTTTGCTATTGAAAAT
BGIBMGA008938	down1K	910	925	-	8.83673	3.13e-06	0.445	TTTGGAAATGGATATT
BGIBMGA010348	down1K	103	118	+	8.83673	3.13e-06	0.445	TTTTGTTATTGAAAAT
BGIBMGA005663	up1K	434	449	+	8.83673	3.13e-06	0.445	TTTTGATTTTGAAAAT
BGIBMGA008934	down1K	473	488	+	8.83673	3.13e-06	0.445	TTTGGAAATGGATATT
BGIBMGA012545	up1K	971	986	+	8.83673	3.13e-06	0.445	TTTCGACAGGGAAAAG
BGIBMGA001433	up1K	858	873	-	8.82653	3.13e-06	0.445	GTTGGATATTGATAAA
BGIBMGA012804	up1K	109	124	-	8.81633	3.14e-06	0.445	TTTGGAGATCGAGCAG
BGIBMGA006804	up1K	227	242	+	8.81633	3.14e-06	0.445	TTTGGAGATCGAGTAG
BGIBMGA002920	up1K	746	761	-	8.80612	3.16e-06	0.445	GTTTGATATTAAAAAG
BGIBMGA012073	up1K	904	919	-	8.80612	3.16e-06	0.445	GTTTGATATTTAAAAG
BGIBMGA004952	up1K	539	554	+	8.80612	3.16e-06	0.445	GTTTTATATTGAAAAG
BGIBMGA013031	up1K	842	857	-	8.79592	3.16e-06	0.445	GTTCGATATTGACGAG
BGIBMGA007503	down1K	287	302	-	8.78571	3.17e-06	0.445	GTTAGATATGGCAAAG
BGIBMGA013909	up1K	360	375	+	8.78571	3.17e-06	0.445	GTAAGATATGGAAAAG
BGIBMGA009530	up1K	275	290	-	8.77551	3.2e-06	0.445	TTTTGAGAGAGAAAAG
BGIBMGA013045	down1K	662	677	-	8.76531	3.2e-06	0.445	TTTGGATATTAAAATG
BGIBMGA003771	up1K	5	20	+	8.76531	3.2e-06	0.445	TTTGGATATTTAAATG
BGIBMGA000961	down1K	912	927	-	8.7551	3.23e-06	0.445	TTTGGAAAGTGACAAT
BGIBMGA013668	up1K	103	118	+	8.7551	3.23e-06	0.445	TTTGGAAAGTGACAAT
BGIBMGA001417	down1K	601	616	-	8.7449	3.25e-06	0.445	ATTTTATATGGACAAG
BGIBMGA002635	up1K	772	787	+	8.7449	3.25e-06	0.445	TTTGGAAACAGAAAAG
BGIBMGA003888	down1K	911	926	+	8.7449	3.25e-06	0.445	TTTGGAATTAGAAAAG
BGIBMGA007041	up1K	322	337	-	8.71429	3.26e-06	0.445	AGTTGAAATGGAAAAG
BGIBMGA002888	down1K	86	101	+	8.70408	3.27e-06	0.445	TGTGGAGGTGGACAAG
BGIBMGA002824	up1K	393	408	-	8.69388	3.27e-06	0.445	CTTCGATATTGAAAAT
BGIBMGA012572	up1K	958	973	-	8.68367	3.28e-06	0.445	TTTTGAGATGAAGAAT
BGIBMGA001315	down1K	110	125	+	8.67347	3.32e-06	0.445	TTTGGATATGTCGAAG
BGIBMGA010674	up1K	615	630	+	8.67347	3.32e-06	0.445	TTTGGATTTGAAGAAG
BGIBMGA001289	up1K	523	538	-	8.66327	3.33e-06	0.445	ATTTGAAATTGAGAAT
BGIBMGA012665	down1K	737	752	-	8.66327	3.33e-06	0.445	TTTGAAGATGGAAAAA
BGIBMGA010596	down1K	865	880	-	8.66327	3.33e-06	0.445	TCTGGATATGGAAGAT
BGIBMGA010935	up1K	706	721	-	8.64286	3.34e-06	0.445	TTGTGATATGGATAAT
BGIBMGA011399	up1K	649	664	+	8.64286	3.34e-06	0.445	ATTGGAGATTGATATG
BGIBMGA004452	down1K	708	723	-	8.63265	3.35e-06	0.445	TCTGGATATTGACGAG
BGIBMGA014162	down1K	823	838	+	8.60204	3.36e-06	0.445	TTTCGATATTGATAAA
BGIBMGA002987	up1K	412	427	-	8.58163	3.38e-06	0.445	TTTCGATATTGAAACT
BGIBMGA008366	down1K	100	115	+	8.58163	3.38e-06	0.445	TTTCGATTTTGAAAAT
BGIBMGA006876	down1K	46	61	+	8.56122	3.4e-06	0.445	ATTGGAAATTAAAAAG
BGIBMGA012323	up1K	355	370	+	8.56122	3.4e-06	0.445	ATTGTAAATTGAAAAG
BGIBMGA010441	down1K	185	200	-	8.55102	3.41e-06	0.445	TTTAGATATGGATAAC
BGIBMGA008003	up1K	326	341	-	8.55102	3.41e-06	0.445	TTTTAATATTGAAAAT
BGIBMGA011751	up1K	254	269	+	8.55102	3.41e-06	0.445	TTTTGATATTTAAAAT
BGIBMGA003032	up1K	267	282	+	8.55102	3.41e-06	0.445	TTTTGATATTCAAAAT
BGIBMGA011588	down1K	520	535	+	8.55102	3.41e-06	0.445	TTTTGATATTCAAAAT
BGIBMGA002332	up1K	534	549	+	8.55102	3.41e-06	0.445	TTTTAATATTGAAAAT
BGIBMGA004437	down1K	828	843	+	8.55102	3.41e-06	0.445	TTTTAATATTGAAAAT
BGIBMGA012787	up1K	854	869	+	8.55102	3.41e-06	0.445	GTTCGATATTAAAAAG
BGIBMGA008349	up1K	27	42	-	8.53061	3.43e-06	0.445	TTTGGAGAAGGACATG
BGIBMGA004541	up1K	619	634	-	8.53061	3.43e-06	0.445	TTTAGATTTGGAAAAT
BGIBMGA010210	down1K	854	869	-	8.53061	3.43e-06	0.445	TTTGGAGAAGGACATG
BGIBMGA013786	up1K	408	423	+	8.53061	3.43e-06	0.445	GTTGGAAATAGAGAAT
BGIBMGA010113	down1K	129	144	-	8.4898	3.47e-06	0.445	TTTGGATATTAATAAT
BGIBMGA010253	down1K	2	17	+	8.46939	3.5e-06	0.445	TTTAGATATGCATAAG
BGIBMGA012366	down1K	859	874	+	8.46939	3.5e-06	0.445	TTTTGATATGGATATT
BGIBMGA005924	down1K	466	481	-	8.45918	3.5e-06	0.445	TTTGGAAATACAAAAG
BGIBMGA001258	up1K	289	304	+	8.41837	3.53e-06	0.445	TTTGAAGAGGGACAAG
BGIBMGA003954	down1K	508	523	-	8.40816	3.54e-06	0.445	ATTTGAGATGGAGAAA
BGIBMGA001126	up1K	878	893	-	8.38776	3.56e-06	0.445	TTTTGACATTGACAAT
BGIBMGA006334	up1K	82	97	+	8.38776	3.56e-06	0.445	TGTTGATATTGACAAT
BGIBMGA009675	down1K	367	382	-	8.37755	3.57e-06	0.445	TTTTGATACAGAAAAG
BGIBMGA008317	down1K	347	362	-	8.30612	3.66e-06	0.445	TTCGGATATGGCCAAG
BGIBMGA001841	up1K	783	798	-	8.29592	3.66e-06	0.445	TTTCGATATTCAAAAT
BGIBMGA006797	down1K	762	777	+	8.29592	3.66e-06	0.445	TTTCCATATTGAAAAT
BGIBMGA004376	up1K	783	798	+	8.29592	3.66e-06	0.445	TTTCCATATTGAAAAT
BGIBMGA001025	up1K	813	828	-	8.2551	3.69e-06	0.445	ATTCGATATTGAGATG
BGIBMGA001965	down1K	285	300	+	8.2449	3.7e-06	0.445	TTTGAAGATGGACATG
BGIBMGA012865	up1K	340	355	+	8.2449	3.7e-06	0.445	TTTAAATATGGAAAAT
BGIBMGA007130	up1K	513	528	+	8.2449	3.7e-06	0.445	TTTGGAGATGAACATG
BGIBMGA000221	down1K	563	578	+	8.2449	3.7e-06	0.445	TTTATATATGGAAAAT
BGIBMGA003892	up1K	378	393	-	8.22449	3.72e-06	0.445	TTTTGAAATTGAGAGG
BGIBMGA002413	down1K	845	860	-	8.22449	3.72e-06	0.445	ATTCGTTATTGAAAAG
BGIBMGA003214	up1K	83	98	+	8.22449	3.72e-06	0.445	ATTCGATATTGAAAGG
BGIBMGA006943	down1K	503	518	-	8.21429	3.73e-06	0.445	TTTAGATATTTACAAG
BGIBMGA012773	down1K	668	683	-	8.21429	3.73e-06	0.445	TTTATATATTGACAAG
BGIBMGA012427	up1K	696	711	-	8.21429	3.73e-06	0.445	TTTTGATATTGACATT
BGIBMGA009968	up1K	976	991	-	8.21429	3.73e-06	0.445	TTTATATATTGACAAG
BGIBMGA012376	up1K	806	821	-	8.20408	3.73e-06	0.445	ATTTGAAATAGAGAAG
BGIBMGA010340	up1K	148	163	+	8.20408	3.73e-06	0.445	GGTGGATATGGAGGAG
BGIBMGA004633	up1K	197	212	-	8.19388	3.75e-06	0.445	ATTTAATATTGAAAAG
BGIBMGA013708	up1K	439	454	-	8.19388	3.75e-06	0.445	ATTTAATATTGAAAAG
BGIBMGA013203	down1K	200	215	+	8.19388	3.75e-06	0.445	ATTGGTTATTGAAAAT
BGIBMGA007173	down1K	679	694	+	8.19388	3.75e-06	0.445	ATTGGGTATTGAAAAT
BGIBMGA008732	up1K	975	990	-	8.17347	3.76e-06	0.445	ATTCGAGATTGATAAT
BGIBMGA009390	down1K	951	966	-	8.15306	3.79e-06	0.445	TGAGGAGATTGAAAAG
BGIBMGA004177	down1K	342	357	+	8.15306	3.79e-06	0.445	TGTGGAGATTGGAAAG
BGIBMGA000251	up1K	889	904	+	8.13265	3.8e-06	0.445	CTTGGATATGTACAAG
BGIBMGA009479	up1K	126	141	-	8.12245	3.81e-06	0.445	TATGGATATAGAGAAT
BGIBMGA009880	down1K	808	823	-	8.12245	3.81e-06	0.445	TTTCGATGTAGAAAAG
BGIBMGA003395	up1K	829	844	-	8.12245	3.81e-06	0.445	TTTCGATACAGAAAAG
BGIBMGA008173	down1K	320	335	+	8.11224	3.82e-06	0.445	ATTTGATATGGATATG
BGIBMGA007200	down1K	757	772	-	8.09184	3.85e-06	0.445	TTTTGATATAAAAAAG
BGIBMGA007510	up1K	723	738	+	8.09184	3.85e-06	0.445	TTTTCATATAGAAAAG
BGIBMGA001799	up1K	745	760	+	8.09184	3.85e-06	0.445	TTTTCATATAGAAAAG
BGIBMGA011607	up1K	250	265	-	8.08163	3.86e-06	0.445	TTTAGTGATTGAGAAG
BGIBMGA010460	up1K	579	594	+	8.06122	3.87e-06	0.445	ATTAGAGATAGAGAAG
BGIBMGA004418	up1K	413	428	-	8.03061	3.9e-06	0.445	ATTTGACATTGACAAG
BGIBMGA004417	down1K	689	704	-	8.03061	3.9e-06	0.445	ATTTGACATTGACAAG
BGIBMGA009604	down1K	169	184	+	8.03061	3.9e-06	0.445	TTTGTATATAGATAAG
BGIBMGA008005	up1K	267	282	+	8.03061	3.9e-06	0.445	ATTTGACATTGACAAG
BGIBMGA008119	up1K	338	353	+	8.03061	3.9e-06	0.445	TTTTGAGATGAACAAT
BGIBMGA007571	up1K	868	883	+	8.03061	3.9e-06	0.445	ATTTGACATTGACAAG
BGIBMGA005352	down1K	69	84	+	8.02041	3.94e-06	0.445	GTTTGAGATTGAAACG
BGIBMGA006219	up1K	693	708	+	8.02041	3.94e-06	0.445	TTTGGATATGTGCAAG
BGIBMGA006172	up1K	122	137	-	8.0102	3.94e-06	0.445	ATTTGAAATTGACAAT
BGIBMGA012072	up1K	424	439	+	7.9898	3.98e-06	0.445	TTTTGCGATTGATAAG
BGIBMGA000346	up1K	284	299	-	7.96939	4e-06	0.445	TTTTGAGAGTGAGAAT
BGIBMGA012653	down1K	249	264	+	7.96939	4e-06	0.445	TGTTGAGATTGAGAAT
BGIBMGA001874	up1K	548	563	+	7.96939	4e-06	0.445	TTTCGAAATTGAGACG
BGIBMGA002225	up1K	282	297	-	7.95918	4.03e-06	0.445	GTCGGAGATTGATAAG
BGIBMGA002493	up1K	728	743	-	7.94898	4.04e-06	0.445	TTTGGAGAGTGAAAAA
BGIBMGA011855	up1K	712	727	-	7.90816	4.08e-06	0.445	ATTGGATATTCAAAAT
BGIBMGA004642	down1K	772	787	+	7.90816	4.08e-06	0.445	ATTGTATATTGAAAAT
BGIBMGA003288	down1K	90	105	-	7.89796	4.08e-06	0.445	GTTGGACATAGACAAG
BGIBMGA002484	up1K	177	192	-	7.89796	4.08e-06	0.445	GTTGGACATAGACAAG
BGIBMGA007234	down1K	328	343	-	7.89796	4.08e-06	0.445	GTTGGACATAGACAAG
BGIBMGA012829	up1K	749	764	-	7.89796	4.08e-06	0.445	GTTGGACATAGACAAG
BGIBMGA011232	up1K	751	766	-	7.89796	4.08e-06	0.445	GTTGGACATAGACAAG
BGIBMGA007953	up1K	751	766	-	7.89796	4.08e-06	0.445	GTTGGACATAGACAAG
BGIBMGA011414	up1K	751	766	-	7.89796	4.08e-06	0.445	GTTGGACATAGACAAG
BGIBMGA002814	up1K	751	766	-	7.89796	4.08e-06	0.445	GTTGGACATAGACAAG
BGIBMGA004246	up1K	751	766	-	7.89796	4.08e-06	0.445	GTTGGACATAGACAAG
BGIBMGA005221	up1K	751	766	-	7.89796	4.08e-06	0.445	GTTGGACATAGACAAG
BGIBMGA007235	up1K	751	766	-	7.89796	4.08e-06	0.445	GTTGGACATAGACAAG
BGIBMGA004588	up1K	751	766	-	7.89796	4.08e-06	0.445	GTTGGACATAGACAAG
BGIBMGA014543	up1K	751	766	-	7.89796	4.08e-06	0.445	GTTGGACATAGACAAG
BGIBMGA005415	up1K	751	766	-	7.89796	4.08e-06	0.445	GTTGGACATAGACAAG
BGIBMGA013496	up1K	751	766	-	7.89796	4.08e-06	0.445	GTTGGACATAGACAAG
BGIBMGA002398	up1K	758	773	-	7.89796	4.08e-06	0.445	GTTGGACATAGACAAG
BGIBMGA013512	up1K	83	98	+	7.89796	4.08e-06	0.445	GTTGGACATAGACAAG
BGIBMGA004791	up1K	228	243	+	7.89796	4.08e-06	0.445	GTTGGACATAGACAAG
BGIBMGA012682	up1K	252	267	+	7.89796	4.08e-06	0.445	GTTGGACATAGACAAG
BGIBMGA000912	up1K	533	548	+	7.89796	4.08e-06	0.445	GTTGGACATAGACAAG
BGIBMGA007082	up1K	613	628	+	7.89796	4.08e-06	0.445	GTTGGACATAGACAAG
BGIBMGA001859	up1K	728	743	+	7.89796	4.08e-06	0.445	GTTGGACATAGACAAG
BGIBMGA005323	down1K	336	351	-	7.88776	4.11e-06	0.448	TTTGGAGGTGGAGCAG
BGIBMGA009472	down1K	947	962	-	7.84694	4.14e-06	0.45	TTTCGATATCGATAAT
BGIBMGA007597	down1K	551	566	-	7.82653	4.17e-06	0.451	GTTTGATATTGTGAAG
BGIBMGA012328	down1K	539	554	-	7.81633	4.18e-06	0.451	TTTGGTAATGGAAATG
BGIBMGA008696	up1K	621	636	+	7.81633	4.18e-06	0.451	TATGGAACTGGAAAAG
BGIBMGA007911	down1K	113	128	-	7.79592	4.21e-06	0.451	TTTAGAGATTTAGAAG
BGIBMGA006865	down1K	637	652	+	7.79592	4.21e-06	0.451	GTTGGTAATGGATAAG
BGIBMGA005493	up1K	752	767	+	7.79592	4.21e-06	0.451	TTTTGAGATTGAGATT
BGIBMGA004975	up1K	967	982	+	7.76531	4.25e-06	0.452	TTTTGAGCTTGAAAAT
BGIBMGA011089	down1K	77	92	-	7.7551	4.31e-06	0.452	TTAGGATAATGAAAAG
BGIBMGA010078	up1K	815	830	-	7.7551	4.31e-06	0.452	TTTGGTTTTTGAAAAG
BGIBMGA011848	up1K	964	979	-	7.7551	4.31e-06	0.452	TTTGGCTGTTGAAAAG
BGIBMGA004798	up1K	639	654	+	7.7551	4.31e-06	0.452	TTTGGATCTTGCAAAG
BGIBMGA007437	up1K	976	991	+	7.7551	4.31e-06	0.452	TTTGGCTAATGAAAAG
BGIBMGA004831	down1K	313	328	-	7.73469	4.35e-06	0.452	GTTTAAGATTGAAAAG
BGIBMGA011345	up1K	765	780	-	7.73469	4.35e-06	0.452	TTTAGAAATTGATAAT
BGIBMGA008523	up1K	818	833	-	7.73469	4.35e-06	0.452	GTTGGAGTTTGAAAAT
BGIBMGA008987	up1K	949	964	+	7.73469	4.35e-06	0.452	GTTTCAGATTGAAAAG
BGIBMGA004112	up1K	934	949	+	7.70408	4.39e-06	0.452	ATTCGAGATGGACACG
BGIBMGA000372	down1K	327	342	-	7.69388	4.4e-06	0.452	TTTGGAGATTAAAATG
BGIBMGA011556	down1K	461	476	-	7.69388	4.4e-06	0.452	TATGCAGATTGAAAAG
BGIBMGA010659	down1K	614	629	-	7.69388	4.4e-06	0.452	TTTGGAGATTAAAATG
BGIBMGA013815	up1K	79	94	-	7.68367	4.42e-06	0.452	TTTGGAGCTGGAGAAA
BGIBMGA010576	up1K	363	378	-	7.68367	4.42e-06	0.452	TTTGGCGATGGAGAAA
BGIBMGA011581	down1K	18	33	-	7.67347	4.44e-06	0.452	ATTGGAGATGGTCAAT
BGIBMGA002106	up1K	643	658	-	7.67347	4.44e-06	0.452	GTTGCAGATTGATAAG
BGIBMGA006054	down1K	63	78	-	7.65306	4.45e-06	0.452	TTTGGAAATTTAGAAT
BGIBMGA004072	up1K	780	795	-	7.64286	4.45e-06	0.452	TGTGGATATAGACAAT
BGIBMGA008380	down1K	120	135	+	7.64286	4.45e-06	0.452	TTTGGACATAGACAAT
BGIBMGA012324	down1K	166	181	-	7.63265	4.46e-06	0.452	TTTAGAAATGTAGAAG
BGIBMGA009959	down1K	568	583	-	7.63265	4.46e-06	0.452	TTTAGAAATGAAGAAG
BGIBMGA012268	down1K	574	589	+	7.63265	4.46e-06	0.452	TTTAGAAATGTAGAAG
BGIBMGA009383	up1K	141	156	-	7.60204	4.54e-06	0.452	TTAGAAGATGGAGAAG
BGIBMGA002566	down1K	168	183	-	7.60204	4.54e-06	0.452	TTTTGAAATGGAATAT
BGIBMGA000403	up1K	588	603	-	7.60204	4.54e-06	0.452	TTTTGAAGTGGAAAAT
BGIBMGA001032	down1K	50	65	+	7.60204	4.54e-06	0.452	TTTTGAATTGGAAAAT
BGIBMGA000903	down1K	260	275	+	7.60204	4.54e-06	0.452	TTAGAAGATGGAGAAG
BGIBMGA001033	up1K	338	353	+	7.60204	4.54e-06	0.452	TTTTGAATTGGAAAAT
BGIBMGA000904	up1K	370	385	+	7.60204	4.54e-06	0.452	TTAGAAGATGGAGAAG
BGIBMGA000916	down1K	428	443	+	7.60204	4.54e-06	0.452	TTTTGAAATGGTAAAT
BGIBMGA008083	down1K	804	819	+	7.60204	4.54e-06	0.452	TTTTGAAATGGTAAAT
BGIBMGA005642	up1K	835	850	+	7.60204	4.54e-06	0.452	TTTTGCAATGGAAAAT
BGIBMGA001958	down1K	980	995	+	7.60204	4.54e-06	0.452	TTTTGTAATGGAAAAT
BGIBMGA014217	up1K	434	449	-	7.59184	4.56e-06	0.452	GTGGGATAAGGAAAAG
BGIBMGA003141	down1K	534	549	-	7.59184	4.56e-06	0.452	GGTGGCTATGGAAAAG
BGIBMGA010382	up1K	792	807	-	7.57143	4.61e-06	0.454	TTTTGATATTGTGAAT
BGIBMGA002678	down1K	940	955	-	7.57143	4.61e-06	0.454	TTATGATATTGAGAAT
BGIBMGA012433	up1K	33	48	-	7.55102	4.65e-06	0.454	TTTGGTTATTGAAAAC
BGIBMGA006339	up1K	963	978	-	7.55102	4.65e-06	0.454	CCTGGAAATGGAAAAG
BGIBMGA012438	up1K	1	16	+	7.55102	4.65e-06	0.454	TTTGGTTATTGAAAAC
BGIBMGA001970	up1K	51	66	+	7.55102	4.65e-06	0.454	TTTGGTTATTGAAAAC
BGIBMGA003315	down1K	167	182	+	7.55102	4.65e-06	0.454	TTTGGCTATTGAAAAC
BGIBMGA003923	down1K	756	771	+	7.55102	4.65e-06	0.454	TTTGGCTATTGAAAAC
BGIBMGA002998	down1K	224	239	-	7.54082	4.68e-06	0.454	TTTTCAAATGGATAAG
BGIBMGA002494	up1K	837	852	+	7.54082	4.68e-06	0.454	TTTTGAAATGTATAAG
BGIBMGA003167	down1K	863	878	+	7.54082	4.68e-06	0.454	TTTTCAAATGGATAAG
BGIBMGA011500	up1K	125	140	+	7.53061	4.69e-06	0.454	TATGAAAATGGAAAAG
BGIBMGA001418	down1K	978	993	+	7.53061	4.69e-06	0.454	TTTAGACATTGAAAAT
BGIBMGA003288	up1K	155	170	+	7.5102	4.71e-06	0.455	TTTGGATATTGACGAC
BGIBMGA004090	up1K	646	661	-	7.47959	4.74e-06	0.455	TTTTTAGATTGAAAAT
BGIBMGA012076	up1K	762	777	-	7.47959	4.74e-06	0.455	GTTCGAGATTAAAAAG
BGIBMGA006573	down1K	163	178	-	7.46939	4.79e-06	0.455	TTTGGCTATTTAAAAG
BGIBMGA008154	up1K	742	757	-	7.46939	4.79e-06	0.455	TTTGAATTTTGAAAAG
BGIBMGA012248	down1K	979	994	-	7.46939	4.79e-06	0.455	TTTGGATATTTTAAAG
BGIBMGA006926	down1K	93	108	+	7.46939	4.79e-06	0.455	TTTGTGTATTGAAAAG
BGIBMGA001934	up1K	306	321	+	7.46939	4.79e-06	0.455	TTTGGATATTTAACAG
BGIBMGA007055	down1K	82	97	+	7.45918	4.8e-06	0.455	TTTAGCGATGGAAAAT
BGIBMGA001393	down1K	677	692	+	7.45918	4.8e-06	0.455	TTTAGAGTTGGAAAAT
BGIBMGA006685	down1K	206	221	-	7.44898	4.83e-06	0.457	TTTGGAAGTCGAAAAG
BGIBMGA004008	down1K	354	369	-	7.42857	4.86e-06	0.457	GTTTGAGATGGAAATT
BGIBMGA009458	down1K	416	431	-	7.42857	4.86e-06	0.457	TTTAGAGATTGACCAG
BGIBMGA009504	down1K	155	170	+	7.42857	4.86e-06	0.457	TTTAGAGATTGACCAG
BGIBMGA010918	up1K	86	101	-	7.41837	4.88e-06	0.457	TTTGGAGATTTATAAT
BGIBMGA008887	up1K	539	554	+	7.41837	4.88e-06	0.457	TTTGGAGATTTATAAT
BGIBMGA003657	up1K	577	592	-	7.39796	4.91e-06	0.457	TTTGTAGATGGAGAAA
BGIBMGA002238	up1K	263	278	-	7.38776	4.93e-06	0.457	TTTGGTTATGGATATG
BGIBMGA012246	down1K	273	288	+	7.38776	4.93e-06	0.457	TTTGGATTTGGATATG
BGIBMGA008738	up1K	562	577	+	7.36735	4.96e-06	0.457	GTTCGATATTGAGAAA
BGIBMGA007833	up1K	340	355	-	7.35714	4.97e-06	0.457	TTTAGATATTGAAATT
BGIBMGA014618	up1K	92	107	+	7.35714	4.97e-06	0.457	TTTAGATATTGAAATT
BGIBMGA008415	up1K	642	657	+	7.35714	4.97e-06	0.457	TATAGATATTGAAAAT
BGIBMGA007170	down1K	49	64	+	7.33673	5.02e-06	0.457	TTGTTATATGGAAAAG
BGIBMGA000051	down1K	145	160	-	7.31633	5.05e-06	0.457	TTTTGAAATGAAAAAT
BGIBMGA008363	up1K	899	914	-	7.31633	5.05e-06	0.457	GTGCGAGATTGACAAG
BGIBMGA008819	up1K	940	955	-	7.31633	5.05e-06	0.457	GTTCGAAATGCAAAAG
BGIBMGA011671	down1K	979	994	-	7.31633	5.05e-06	0.457	TTTTGAAATGTAAAAT
BGIBMGA004709	up1K	40	55	+	7.31633	5.05e-06	0.457	TTTTGAAATGCAAAAT
BGIBMGA007035	down1K	99	114	+	7.31633	5.05e-06	0.457	TTTTGAAATGAAAAAT
BGIBMGA012052	up1K	309	324	+	7.31633	5.05e-06	0.457	TTTTAAAATGGAAAAT
BGIBMGA007669	down1K	621	636	+	7.31633	5.05e-06	0.457	TTTCGATTTTGAGAAT
BGIBMGA012341	up1K	765	780	+	7.31633	5.05e-06	0.457	TTTTGAAATGAAAAAT
BGIBMGA008044	up1K	777	792	+	7.31633	5.05e-06	0.457	TTTTGAAATGCAAAAT
BGIBMGA001218	down1K	145	160	+	7.30612	5.08e-06	0.457	TTTTGTGATAGAAAAG
BGIBMGA011258	down1K	680	695	+	7.30612	5.08e-06	0.457	GTTAGAAATAGAAAAG
BGIBMGA014250	down1K	189	204	+	7.29592	5.09e-06	0.457	ATTGTAAATTGAGAAG
BGIBMGA007246	up1K	808	823	-	7.28571	5.12e-06	0.457	TTTTGAAATTTACAAG
BGIBMGA003139	down1K	301	316	+	7.28571	5.12e-06	0.457	TTTTAAAATTGACAAG
BGIBMGA012959	up1K	739	754	+	7.28571	5.12e-06	0.457	TTTGGCAATTGACAAT
BGIBMGA003481	down1K	152	167	-	7.26531	5.16e-06	0.457	TTTGTATATTGAAAAC
BGIBMGA001465	up1K	513	528	-	7.26531	5.16e-06	0.457	TTTGAATATTGAAAAA
BGIBMGA002995	down1K	645	660	-	7.26531	5.16e-06	0.457	TTTGGATATTTAAAAC
BGIBMGA010976	down1K	777	792	+	7.26531	5.16e-06	0.457	TTTGGATATTTAAAAC
BGIBMGA002044	up1K	831	846	+	7.2449	5.19e-06	0.457	TTTGGAAATCGAAAAA
BGIBMGA008646	up1K	539	554	-	7.23469	5.22e-06	0.457	TTTGGAGAAGGGCAAG
BGIBMGA013727	up1K	195	210	+	7.22449	5.23e-06	0.457	TTTCTAGATTGAAAAT
BGIBMGA000943	down1K	789	804	+	7.21429	5.24e-06	0.457	ATTTGATGTTGAGAAG
BGIBMGA005619	up1K	532	547	-	7.20408	5.25e-06	0.457	GTCTGATATGGAAAAT
BGIBMGA003410	up1K	153	168	+	7.18367	5.29e-06	0.457	TTTGAATATTTAAAAG
BGIBMGA003554	down1K	240	255	+	7.18367	5.29e-06	0.457	TTTGTATATTTAAAAG
BGIBMGA013068	down1K	434	449	+	7.18367	5.29e-06	0.457	TTTGTATATTAAAAAG
BGIBMGA007417	up1K	347	362	-	7.17347	5.31e-06	0.457	TTTAGAGATGCAAAAT
BGIBMGA014600	up1K	378	393	-	7.17347	5.31e-06	0.457	TTTTGATTTGGATAAT
BGIBMGA009506	down1K	229	244	+	7.17347	5.31e-06	0.457	TTTAAAGATGGAAAAT
BGIBMGA005183	up1K	461	476	+	7.17347	5.31e-06	0.457	TTTAGAGATGCAAAAT
BGIBMGA006415	down1K	311	326	+	7.16327	5.34e-06	0.457	TTTGGATATGGCAATT
BGIBMGA008996	down1K	548	563	+	7.16327	5.34e-06	0.457	TTTGAAAATCGAAAAG
BGIBMGA003051	down1K	601	616	+	7.16327	5.34e-06	0.457	TATTTATATGGAAAAG
BGIBMGA010095	down1K	832	847	+	7.16327	5.34e-06	0.457	TATGGATATGGAAAGT
BGIBMGA008682	down1K	108	123	-	7.15306	5.35e-06	0.457	ATTAGAAATTGAAAAT
BGIBMGA010080	down1K	349	364	+	7.14286	5.37e-06	0.457	TTTTGAGATTGACATT
BGIBMGA002068	down1K	167	182	+	7.12245	5.41e-06	0.457	ATTTGAGATTAAAAAG
BGIBMGA011624	down1K	378	393	+	7.12245	5.41e-06	0.457	ATTTGAGATTAAAAAG
BGIBMGA008131	down1K	146	161	-	7.11224	5.42e-06	0.457	TTTCGAAATTGACAAA
BGIBMGA008674	up1K	363	378	-	7.11224	5.42e-06	0.457	GTTGGAGATTGACATT
BGIBMGA008429	down1K	363	378	-	7.10204	5.44e-06	0.457	TTTGAATATGGATATG
BGIBMGA011103	down1K	216	231	-	7.08163	5.46e-06	0.457	TTTCGACATGAAAAAG
BGIBMGA006913	down1K	469	484	-	7.08163	5.46e-06	0.457	TTTTGTTATCGAAAAG
BGIBMGA011104	up1K	553	568	-	7.08163	5.46e-06	0.457	TTTCGACATGAAAAAG
BGIBMGA009646	down1K	385	400	+	7.08163	5.46e-06	0.457	TTTTGATATCGAAAGG
BGIBMGA005772	down1K	137	152	-	7.05102	5.5e-06	0.457	TTGGGATATGAAAAAT
BGIBMGA001664	up1K	207	222	+	7.05102	5.5e-06	0.457	GCTTGAGATGGAAAAT
BGIBMGA003518	down1K	852	867	+	7.05102	5.5e-06	0.457	TTTGCACATGGAAAAT
BGIBMGA007707	down1K	853	868	+	7.05102	5.5e-06	0.457	TTTGGATAGGAAAAAT
BGIBMGA007744	up1K	958	973	+	7.05102	5.5e-06	0.457	TTTGAACATGGAAAAT
BGIBMGA002697	down1K	103	118	-	7.03061	5.53e-06	0.457	TTTCTAAATTGACAAG
BGIBMGA009252	down1K	853	868	+	7.03061	5.53e-06	0.457	TTTGGAGATGGGCAAA
BGIBMGA010957	down1K	53	68	-	7.02041	5.56e-06	0.457	TTTGGTGATAGAAAAT
BGIBMGA007278	up1K	522	537	+	7.02041	5.56e-06	0.457	TTTGGCTATCGATAAG
BGIBMGA013955	up1K	925	940	+	7.02041	5.56e-06	0.457	TTGGGATATTCACAAG
BGIBMGA008035	down1K	939	954	+	7.02041	5.56e-06	0.457	TTTGTACATTGACAAG
BGIBMGA008963	up1K	542	557	-	7	5.58e-06	0.457	TTTGGAAATTTACAAT
BGIBMGA005744	down1K	829	844	-	7	5.58e-06	0.457	TTGGGATATCGAGAAT
BGIBMGA005830	up1K	180	195	+	7	5.58e-06	0.457	TTGGGATATCGAGAAT
BGIBMGA004335	up1K	511	526	+	7	5.58e-06	0.457	TTTGGAAATTTACAAT
BGIBMGA012948	down1K	975	990	+	7	5.58e-06	0.457	TTGGGAAATCGACAAG
BGIBMGA009889	up1K	90	105	+	6.9898	5.6e-06	0.457	TATCGATATGGAAAAA
BGIBMGA009293	up1K	377	392	+	6.9898	5.6e-06	0.457	ATTCGAAATGGAAACG
BGIBMGA002413	down1K	782	797	-	6.95918	5.66e-06	0.457	ATTTGAAATGTAAAAG
BGIBMGA012348	up1K	802	817	-	6.95918	5.66e-06	0.457	ATTTTAAATGGAAAAG
BGIBMGA000478	up1K	21	36	+	6.95918	5.66e-06	0.457	TTTGTAGATAGATAAG
BGIBMGA008817	down1K	217	232	+	6.95918	5.66e-06	0.457	ATTTCAAATGGAAAAG
BGIBMGA005392	up1K	743	758	+	6.95918	5.66e-06	0.457	ATAGGAAATGGAAAAT
BGIBMGA012115	down1K	108	123	-	6.94898	5.69e-06	0.457	TTTGCAGAAGGACAAG
BGIBMGA000648	down1K	496	511	-	6.94898	5.69e-06	0.457	TTTGAAGCTGGACAAG
BGIBMGA000649	up1K	714	729	-	6.94898	5.69e-06	0.457	TTTGAAGCTGGACAAG
BGIBMGA013578	down1K	818	833	-	6.94898	5.69e-06	0.457	TTTGAAGAAGGACAAG
BGIBMGA008989	down1K	844	859	-	6.94898	5.69e-06	0.457	TTTGAAGCTGGACAAG
BGIBMGA007401	up1K	73	88	+	6.94898	5.69e-06	0.457	TTTGAAGAAGGACAAG
BGIBMGA005823	up1K	83	98	+	6.94898	5.69e-06	0.457	TTTGAAGAAGGACAAG
BGIBMGA007592	down1K	221	236	+	6.94898	5.69e-06	0.457	TTTGAAGAAGGACAAG
BGIBMGA002831	up1K	702	717	+	6.94898	5.69e-06	0.457	TTTGAAGAAGGACAAG
BGIBMGA012875	down1K	715	730	+	6.94898	5.69e-06	0.457	TTTGGAGATGTACAGG
BGIBMGA005100	up1K	67	82	+	6.91837	5.74e-06	0.457	TTTTGTTATTGACAAT
BGIBMGA006792	up1K	295	310	+	6.91837	5.74e-06	0.457	TTTTGATAATGACAAT
BGIBMGA008511	down1K	191	206	+	6.90816	5.76e-06	0.457	TTTCGATATGTAAATG
BGIBMGA009216	up1K	874	889	+	6.88776	5.8e-06	0.457	GTTGGATATTGACTAT
BGIBMGA001922	down1K	895	910	+	6.88776	5.8e-06	0.457	GTTCGATATGAATAAG
BGIBMGA000882	up1K	457	472	-	6.87755	5.81e-06	0.457	TATGAATATGGAAAAT
BGIBMGA001197	up1K	466	481	-	6.87755	5.81e-06	0.457	TATGGATATGAAAAAT
BGIBMGA005679	up1K	551	566	-	6.87755	5.81e-06	0.457	TATGGATATGAAAAAT
BGIBMGA001982	up1K	960	975	-	6.87755	5.81e-06	0.457	TTTGGATATGTAAATT
BGIBMGA001623	down1K	56	71	+	6.87755	5.81e-06	0.457	TATGTATATGGAAAAT
BGIBMGA001264	up1K	83	98	+	6.87755	5.81e-06	0.457	TATGAATATGGAAAAT
BGIBMGA011933	up1K	319	334	+	6.87755	5.81e-06	0.457	TATGGATATGTAAAAT
BGIBMGA011881	up1K	199	214	-	6.83673	5.85e-06	0.458	ATTGGAGATTTAAAAT
BGIBMGA003496	up1K	876	891	-	6.83673	5.85e-06	0.458	ATTGGAGATTTAAAAT
BGIBMGA009611	up1K	402	417	-	6.82653	5.87e-06	0.458	ACGGGAGATGGAAAAG
BGIBMGA011048	down1K	733	748	+	6.82653	5.87e-06	0.458	TTTTTATATAGAGAAG
BGIBMGA008615	up1K	318	333	-	6.81633	5.89e-06	0.458	ATTTGATATGGATTAG
BGIBMGA014262	down1K	654	669	-	6.81633	5.89e-06	0.458	ATTTGATATGGATACG
BGIBMGA009682	down1K	824	839	+	6.81633	5.89e-06	0.458	ATTTGATATGGATTAG
BGIBMGA011780	down1K	896	911	+	6.81633	5.89e-06	0.458	ATTTGATATGGATTAG
BGIBMGA009028	down1K	303	318	+	6.79592	5.93e-06	0.46	TTTTGATATCAAAAAG
BGIBMGA014073	down1K	392	407	+	6.77551	5.94e-06	0.461	ATTGGACATGGAAAAA
BGIBMGA007671	up1K	183	198	+	6.7551	5.97e-06	0.461	GTTTGATAGGGACAAT
BGIBMGA010274	up1K	473	488	+	6.7551	5.97e-06	0.461	TCTGGATTTTGACAAG
BGIBMGA001982	down1K	444	459	-	6.71429	6.03e-06	0.461	TATGGACATGGACAAT
BGIBMGA008613	down1K	408	423	+	6.71429	6.03e-06	0.461	TATGGACATGGACAAT
BGIBMGA008930	up1K	76	91	-	6.69388	6.05e-06	0.461	ATGGAATATGGAAAAG
BGIBMGA010139	up1K	334	349	-	6.69388	6.05e-06	0.461	ATGGAATATGGAAAAG
BGIBMGA013590	up1K	448	463	-	6.69388	6.05e-06	0.461	ATGGAATATGGAAAAG
BGIBMGA010234	up1K	374	389	+	6.69388	6.05e-06	0.461	ATGGAATATGGAAAAG
BGIBMGA007800	down1K	400	415	-	6.68367	6.09e-06	0.461	TTTGGAGACTGGAAAG
BGIBMGA008547	up1K	720	735	-	6.68367	6.09e-06	0.461	TTTGGTGATTGAAAGG
BGIBMGA008937	up1K	853	868	+	6.68367	6.09e-06	0.461	TTTGGAGTATGAAAAG
BGIBMGA008324	up1K	493	508	+	6.67347	6.11e-06	0.461	ATTGAAAATGGAAAAT
BGIBMGA013406	up1K	537	552	-	6.66327	6.13e-06	0.461	GTTCGATATGAAAAAT
BGIBMGA003016	up1K	800	815	+	6.66327	6.13e-06	0.461	GTTCAATATGGAAAAT
BGIBMGA011708	up1K	302	317	+	6.65306	6.14e-06	0.461	TTTTGAAATTGATATG
BGIBMGA010228	down1K	804	819	+	6.64286	6.15e-06	0.461	ATTGAAAATTGACAAG
BGIBMGA011865	up1K	210	225	-	6.63265	6.17e-06	0.461	TTTTAATATTGACAAT
BGIBMGA013939	down1K	237	252	-	6.63265	6.17e-06	0.461	TTTTAATATTGACAAT
BGIBMGA006277	up1K	678	693	-	6.63265	6.17e-06	0.461	TTTTAATATTGACAAT
BGIBMGA002736	down1K	688	703	-	6.63265	6.17e-06	0.461	GTTCAATATTGACAAG
BGIBMGA014327	down1K	709	724	-	6.63265	6.17e-06	0.461	GTTCAATATTGACAAG
BGIBMGA004694	up1K	800	815	-	6.63265	6.17e-06	0.461	TTTTAATATTGACAAT
BGIBMGA004703	up1K	221	236	+	6.63265	6.17e-06	0.461	TTTTAATATTGACAAT
BGIBMGA008845	down1K	713	728	+	6.62245	6.18e-06	0.462	ATTTGATATGGAGATT
BGIBMGA011101	down1K	700	715	+	6.61224	6.19e-06	0.462	TTTGTAGATGGATGAG
BGIBMGA011675	down1K	249	264	-	6.60204	6.21e-06	0.462	TTGGCAGATTGAGAAG
BGIBMGA002658	up1K	739	754	-	6.60204	6.21e-06	0.462	GTTGAATATTGACAAT
BGIBMGA004974	up1K	323	338	+	6.59184	6.23e-06	0.462	ATTTGATATGGAACAT
BGIBMGA009757	down1K	553	568	+	6.58163	6.24e-06	0.462	GTTAAATATGGACAAG
BGIBMGA005613	up1K	51	66	+	6.56122	6.26e-06	0.463	ATTCGATATGGGTAAG
BGIBMGA011234	down1K	135	150	-	6.55102	6.29e-06	0.463	TGTTGAGATGGAATAG
BGIBMGA009999	up1K	739	754	-	6.55102	6.29e-06	0.463	TTGTGAGATGGAAAGG
BGIBMGA004700	up1K	982	997	-	6.55102	6.29e-06	0.463	TGTTGGGATGGAAAAG
BGIBMGA010678	down1K	239	254	-	6.53061	6.32e-06	0.465	TCTCGATATGCAAAAG
BGIBMGA013595	up1K	269	284	-	6.52041	6.37e-06	0.465	ATTGGATATGAAAATG
BGIBMGA013594	down1K	694	709	-	6.52041	6.37e-06	0.465	ATTGGATATGAAAATG
BGIBMGA005816	up1K	860	875	-	6.52041	6.37e-06	0.465	TTAGGAATTGGAAAAG
BGIBMGA000676	up1K	378	393	+	6.52041	6.37e-06	0.465	TTTGGAAAAGGAACAG
BGIBMGA009334	up1K	664	679	+	6.52041	6.37e-06	0.465	TTTGGTAATGGTAAAG
BGIBMGA006832	down1K	798	813	+	6.52041	6.37e-06	0.465	AATGGATATGAAAAAG
BGIBMGA001841	up1K	785	800	+	6.5102	6.39e-06	0.465	TTTGAATATCGAAAAT
BGIBMGA014202	up1K	279	294	-	6.4898	6.45e-06	0.468	TTTGGGGAGGGATAAG
BGIBMGA014048	up1K	39	54	-	6.47959	6.48e-06	0.468	TTTGGAGATTGAAAGA
BGIBMGA003131	up1K	318	333	-	6.47959	6.48e-06	0.468	TCTCGATATCGAGAAG
BGIBMGA014500	up1K	730	745	-	6.47959	6.48e-06	0.468	TCTCGATATCGAGAAG
BGIBMGA006099	down1K	896	911	+	6.47959	6.48e-06	0.468	TTTGGCGATTGAAAAA
BGIBMGA000051	down1K	172	187	-	6.46939	6.5e-06	0.468	GTTTTAGATTGAGAAG
BGIBMGA005855	down1K	432	447	+	6.44898	6.52e-06	0.468	CCTGGAGATTGAGAAG
BGIBMGA005856	up1K	466	481	+	6.44898	6.52e-06	0.468	CCTGGAGATTGAGAAG
BGIBMGA014337	down1K	513	528	-	6.42857	6.56e-06	0.468	TTTAGAAATTAAAAAG
BGIBMGA003716	up1K	199	214	+	6.42857	6.56e-06	0.468	CTTGGAAATGGAAAAC
BGIBMGA007130	down1K	768	783	+	6.42857	6.56e-06	0.468	TATTGAAATTGAAAAT
BGIBMGA003093	up1K	21	36	+	6.39796	6.61e-06	0.468	TTTCGAAATTGATATG
BGIBMGA001809	up1K	406	421	+	6.39796	6.61e-06	0.468	TTTGGAGATTCGAAAG
BGIBMGA007206	up1K	534	549	+	6.39796	6.61e-06	0.468	TTTGGAGATTTTAAAG
BGIBMGA006114	up1K	902	917	+	6.39796	6.61e-06	0.468	TATGGAGATAGACAAT
BGIBMGA010546	down1K	942	957	+	6.39796	6.61e-06	0.468	TTTGAAGTTTGAAAAG
BGIBMGA007126	down1K	241	256	+	6.38776	6.62e-06	0.468	TAGGGATATTGATAAG
BGIBMGA003215	up1K	181	196	-	6.37755	6.64e-06	0.468	TATTGGGATGGAAAAG
BGIBMGA006203	down1K	740	755	-	6.37755	6.64e-06	0.468	TACTGAGATGGAAAAG
BGIBMGA012941	down1K	573	588	+	6.37755	6.64e-06	0.468	TTTCGATATTTACAAT
BGIBMGA001340	up1K	697	712	-	6.36735	6.64e-06	0.468	TATGGAAATTGATAAT
BGIBMGA000967	up1K	217	232	+	6.36735	6.64e-06	0.468	ATTGGAAATTGAAGAT
BGIBMGA000668	up1K	753	768	+	6.36735	6.64e-06	0.468	TTTGGAAATTGATATT
BGIBMGA005171	down1K	634	649	-	6.33673	6.72e-06	0.468	ATTCGATAAGGAAAAT
BGIBMGA005008	down1K	121	136	+	6.33673	6.72e-06	0.468	ATTCGATAAGGAAAAT
BGIBMGA010121	up1K	451	466	+	6.33673	6.72e-06	0.468	TTTTGTAATGGAGAAT
BGIBMGA007867	up1K	507	522	+	6.33673	6.72e-06	0.468	GTGTGAGATGGAGAAT
BGIBMGA006710	up1K	449	464	-	6.32653	6.74e-06	0.468	GTGGGATAAGGAGAAG
BGIBMGA008245	up1K	810	825	-	6.32653	6.74e-06	0.468	GTGGGATATGGTGAAG
BGIBMGA014496	up1K	857	872	-	6.32653	6.74e-06	0.468	TTTATATATGGACAAT
BGIBMGA011929	up1K	899	914	-	6.32653	6.74e-06	0.468	TTTATATATGGACAAT
BGIBMGA014497	up1K	544	559	+	6.32653	6.74e-06	0.468	TTTATATATGGACAAT
BGIBMGA011970	up1K	544	559	+	6.32653	6.74e-06	0.468	TTTATATATGGACAAT
BGIBMGA013006	up1K	186	201	-	6.30612	6.8e-06	0.468	ATTCGATACTGACAAG
BGIBMGA007289	up1K	287	302	-	6.30612	6.8e-06	0.468	ATTTGATATGCAAAAT
BGIBMGA000671	down1K	777	792	+	6.30612	6.8e-06	0.468	ATTTGATATGTAAAAT
BGIBMGA007942	down1K	112	127	+	6.28571	6.84e-06	0.468	TTAAGATATTGATAAG
BGIBMGA000907	up1K	279	294	+	6.28571	6.84e-06	0.468	TATAGAGATTGAAAAT
BGIBMGA002437	up1K	117	132	+	6.27551	6.85e-06	0.468	ATTGGCTATTGACAAT
BGIBMGA011512	down1K	555	570	+	6.27551	6.85e-06	0.468	ATTTTATATTGACAAG
BGIBMGA000493	up1K	8	23	-	6.26531	6.89e-06	0.468	TTTGAAAATGGAGATG
BGIBMGA007488	down1K	297	312	-	6.2551	6.9e-06	0.468	ATTAGATTTGGACAAG
BGIBMGA007940	down1K	601	616	-	6.2551	6.9e-06	0.468	GTTTGATATTGATATG
BGIBMGA007451	down1K	147	162	+	6.2551	6.9e-06	0.468	ATTAGATTTGGACAAG
BGIBMGA007144	down1K	467	482	+	6.2449	6.91e-06	0.468	TTACGAGATTGAGAAT
BGIBMGA008938	down1K	150	165	-	6.23469	6.97e-06	0.468	TTTGGAAATGACAAAG
BGIBMGA006825	down1K	327	342	-	6.23469	6.97e-06	0.468	TTTGAGAATGGAAAAG
BGIBMGA004531	down1K	376	391	-	6.23469	6.97e-06	0.468	TTTGAAAACGGAAAAG
BGIBMGA010191	up1K	631	646	-	6.23469	6.97e-06	0.468	TTTGAAAATGGAACAG
BGIBMGA013981	up1K	826	841	-	6.23469	6.97e-06	0.468	TTAGAAAATGGAAAAG
BGIBMGA011871	up1K	96	111	+	6.23469	6.97e-06	0.468	TTTGGAAATGATAAAG
BGIBMGA003824	down1K	163	178	+	6.23469	6.97e-06	0.468	TTTGAAAATGGAATAG
BGIBMGA011505	down1K	190	205	+	6.23469	6.97e-06	0.468	TTTGAAAATGGGAAAG
BGIBMGA010767	down1K	242	257	+	6.23469	6.97e-06	0.468	TTTGAAAGTGGAAAAG
BGIBMGA007302	down1K	336	351	+	6.23469	6.97e-06	0.468	TTTGTAACTGGAAAAG
BGIBMGA005964	up1K	662	677	+	6.23469	6.97e-06	0.468	GGTGTAGATGGAAAAG
BGIBMGA008350	down1K	904	919	+	6.23469	6.97e-06	0.468	TTTGAAAATGGAAAGG
BGIBMGA000644	down1K	917	932	+	6.23469	6.97e-06	0.468	TTTGCAAACGGAAAAG
BGIBMGA005419	up1K	915	930	+	6.21429	6.98e-06	0.468	TTTTGAGATTAAGAAT
BGIBMGA013549	down1K	211	226	-	6.20408	7.04e-06	0.468	TTTGAATAATGAGAAG
BGIBMGA007065	up1K	619	634	+	6.20408	7.04e-06	0.468	TTTGAATATTGTGAAG
BGIBMGA004314	up1K	445	460	+	6.19388	7.06e-06	0.468	TTTCGACATTGAAATG
BGIBMGA005649	up1K	743	758	+	6.19388	7.06e-06	0.468	TTAAGAGATGGAGAAT
BGIBMGA000797	up1K	848	863	-	6.18367	7.09e-06	0.468	CGTGGAAATGGACAAG
BGIBMGA007256	down1K	654	669	-	6.17347	7.11e-06	0.468	TTTTCATATAGACAAG
BGIBMGA006539	up1K	772	787	-	6.17347	7.11e-06	0.468	GTTCGATAGTGATAAG
BGIBMGA000657	up1K	507	522	+	6.17347	7.11e-06	0.468	TTTTTATATAGACAAG
BGIBMGA002945	down1K	575	590	+	6.17347	7.11e-06	0.468	TTTGGATATCGACATT
BGIBMGA013276	down1K	884	899	+	6.17347	7.11e-06	0.468	TTTTGACATTGATAAT
BGIBMGA003265	up1K	976	991	+	6.17347	7.11e-06	0.468	TCTGGAACTGGAGAAG
BGIBMGA008972	down1K	14	29	+	6.16327	7.12e-06	0.468	TATGGATAGTGAAAAT
BGIBMGA006456	down1K	116	131	-	6.15306	7.18e-06	0.468	TTTTGTTATGGTAAAG
BGIBMGA013890	down1K	465	480	+	6.15306	7.18e-06	0.468	TTTTGTTATGGAAAGG
BGIBMGA005804	down1K	856	871	+	6.15306	7.18e-06	0.468	TTTTGTTATGGTAAAG
BGIBMGA005615	down1K	393	408	+	6.14286	7.2e-06	0.468	GTTGCATATAGACAAG
BGIBMGA014013	up1K	311	326	-	6.13265	7.21e-06	0.468	GTTTGAGAAGGAAAAT
BGIBMGA001688	up1K	10	25	-	6.12245	7.26e-06	0.468	GTTGGATGTGGTAAAG
BGIBMGA011071	down1K	65	80	-	6.12245	7.26e-06	0.468	GTTGGATTTGGAAAGG
BGIBMGA009453	down1K	103	118	-	6.12245	7.26e-06	0.468	GTTGGATTTGGAAAGG
BGIBMGA007031	down1K	339	354	-	6.12245	7.26e-06	0.468	GTTGGATTTGGAAAGG
BGIBMGA009090	down1K	444	459	-	6.12245	7.26e-06	0.468	GTTGGATTTGGAAAGG
BGIBMGA003428	up1K	549	564	-	6.12245	7.26e-06	0.468	ATTGGATTTGGAGGAG
BGIBMGA000829	down1K	843	858	-	6.12245	7.26e-06	0.468	GTTGGATTTGGAAAGG
BGIBMGA010340	up1K	133	148	+	6.12245	7.26e-06	0.468	GTTGGATGTGGTAAAG
BGIBMGA001976	up1K	152	167	+	6.12245	7.26e-06	0.468	GTTGGATGTGGTAAAG
BGIBMGA008666	down1K	513	528	+	6.12245	7.26e-06	0.468	GTTGGATTTGGAAAGG
BGIBMGA012802	down1K	806	821	+	6.12245	7.26e-06	0.468	GTTGGATTTGGAAAGG
BGIBMGA000036	down1K	940	955	+	6.12245	7.26e-06	0.468	TTTCGTGATGGAAATG
BGIBMGA011523	up1K	318	333	-	6.11224	7.27e-06	0.468	TTTGAAGATTTAAAAG
BGIBMGA004634	down1K	316	331	+	6.10204	7.3e-06	0.468	TTTCGATCGGGAGAAG
BGIBMGA008803	up1K	683	698	+	6.10204	7.3e-06	0.468	TTTTGTGATGGATAAT
BGIBMGA004716	up1K	972	987	+	6.10204	7.3e-06	0.468	TGTCGATATGGCGAAG
BGIBMGA003801	up1K	738	753	-	6.09184	7.36e-06	0.469	TTTGGAGATGGAATTT
BGIBMGA011021	up1K	823	838	-	6.09184	7.36e-06	0.469	TTTTCAGATGGAAATG
BGIBMGA005755	up1K	851	866	-	6.09184	7.36e-06	0.469	GTTGGATATAGATGAG
BGIBMGA010099	down1K	927	942	-	6.09184	7.36e-06	0.469	TTTGGATAAGGATTAG
BGIBMGA008256	up1K	506	521	+	6.09184	7.36e-06	0.469	TTTGGATTTGGATTAG
BGIBMGA012873	down1K	147	162	-	6.08163	7.38e-06	0.469	TTTAGATATTGATAAC
BGIBMGA007036	up1K	580	595	-	6.07143	7.42e-06	0.469	TTTGGAAAGGGCCAAG
BGIBMGA007755	down1K	723	738	-	6.07143	7.42e-06	0.469	ATTTGAAATTGAAATG
BGIBMGA003681	up1K	274	289	+	6.07143	7.42e-06	0.469	ATTTGAAATTGAAATG
BGIBMGA011517	down1K	974	989	+	6.07143	7.42e-06	0.469	TTTTGATAGGCAGAAG
BGIBMGA009967	down1K	168	183	-	6.06122	7.45e-06	0.469	TTTAGATATTGTAAAT
BGIBMGA007940	down1K	927	942	-	6.06122	7.45e-06	0.469	TTTAGATTTTGAAAAT
BGIBMGA012859	down1K	912	927	-	6.05102	7.46e-06	0.469	ATTCCATATGGAAAAT
BGIBMGA009023	up1K	566	581	+	6.04082	7.48e-06	0.469	TTTTGAGATAGAGTAG
BGIBMGA000189	down1K	655	670	+	6.04082	7.48e-06	0.469	TTATGAGATAGAGAAG
BGIBMGA009530	up1K	745	760	-	6.03061	7.49e-06	0.469	TTTGGAAATGTAAAAA
BGIBMGA009481	down1K	687	702	+	6.03061	7.49e-06	0.469	TTTGTAAATGGAAAAA
BGIBMGA009431	up1K	916	931	+	6.03061	7.49e-06	0.469	TTTGGAAATGTAAAAA
BGIBMGA005066	down1K	218	233	-	6.02041	7.5e-06	0.469	TATCGATATTGAAATG
BGIBMGA006243	down1K	330	345	-	6.02041	7.5e-06	0.469	ATTCAATATTGACAAG
BGIBMGA011024	up1K	809	824	-	6	7.55e-06	0.47	TTTTGATATTGATATT
BGIBMGA001539	down1K	913	928	-	6	7.55e-06	0.47	ATTCGAAATCGACAAG
BGIBMGA012921	down1K	468	483	+	6	7.55e-06	0.47	TTTTGATATTGATATT
BGIBMGA005311	up1K	264	279	+	5.97959	7.58e-06	0.47	ATGGGATAGTGAAAAG
BGIBMGA011926	down1K	388	403	+	5.97959	7.58e-06	0.47	ATTTGAACTGGAGAAG
BGIBMGA005821	down1K	762	777	+	5.97959	7.58e-06	0.47	AGTGGATAGTGAAAAG
BGIBMGA012522	down1K	704	719	+	5.96939	7.6e-06	0.47	TATTGAAATAGAAAAG
BGIBMGA008268	up1K	925	940	+	5.94898	7.65e-06	0.47	TTTGAAAATGTAAAAG
BGIBMGA004882	up1K	769	784	-	5.92857	7.68e-06	0.47	TATCGATACGGAGAAG
BGIBMGA012141	up1K	971	986	+	5.90816	7.73e-06	0.47	TTTACAGATGGAGAAT
BGIBMGA003412	up1K	35	50	-	5.89796	7.8e-06	0.47	TTTCGATGTGGAATAG
BGIBMGA000242	up1K	393	408	+	5.89796	7.8e-06	0.47	TTCCGATTTGGAAAAG
BGIBMGA000241	down1K	617	632	+	5.89796	7.8e-06	0.47	TTCCGATTTGGAAAAG
BGIBMGA006954	up1K	883	898	+	5.89796	7.8e-06	0.47	TTTCGATATGGAATCG
BGIBMGA004443	down1K	13	28	-	5.86735	7.94e-06	0.47	TTTGGTTATGGAACAT
BGIBMGA007566	up1K	583	598	-	5.86735	7.94e-06	0.47	TTTTGATATGAAATAG
BGIBMGA012946	up1K	980	995	-	5.86735	7.94e-06	0.47	TTTTTTTATGGAAAAG
BGIBMGA014466	down1K	236	251	+	5.86735	7.94e-06	0.47	TTTTGATAAGAAAAAG
BGIBMGA010253	down1K	503	518	+	5.86735	7.94e-06	0.47	TTTTTATCTGGAAAAG
BGIBMGA009045	down1K	570	585	+	5.86735	7.94e-06	0.47	TTTTTATATGGTAAAG
BGIBMGA007243	up1K	709	724	+	5.86735	7.94e-06	0.47	TTTGGATGTGGAACAT
BGIBMGA000314	down1K	909	924	+	5.86735	7.94e-06	0.47	TTTTGATGTGAAAAAG
BGIBMGA008307	up1K	863	878	-	5.85714	7.95e-06	0.47	TTTGGAAAGAGAAAAT
BGIBMGA001641	up1K	99	114	-	5.84694	7.97e-06	0.47	GTTCGAGATTGACAGG
BGIBMGA004254	up1K	354	369	-	5.83673	8.06e-06	0.47	GTTGTATTTGGAAAAG
BGIBMGA011956	down1K	454	469	-	5.83673	8.06e-06	0.47	TTTGGTTATTGTCAAG
BGIBMGA007528	down1K	662	677	+	5.83673	8.06e-06	0.47	GTAGTATATGGAAAAG
BGIBMGA012912	up1K	323	338	-	5.82653	8.07e-06	0.47	TTTAGAGATAGAAATG
BGIBMGA012928	up1K	321	336	+	5.82653	8.07e-06	0.47	TTTAGAGATAGAAATG
BGIBMGA006807	down1K	940	955	+	5.81633	8.1e-06	0.47	ATTCGAAATTGAAATG
BGIBMGA012539	up1K	58	73	-	5.80612	8.16e-06	0.47	TTTGTATGTGGATAAG
BGIBMGA002911	up1K	229	244	-	5.80612	8.16e-06	0.47	TTTGGATTTGAATAAG
BGIBMGA014239	down1K	623	638	-	5.80612	8.16e-06	0.47	TTTGAATACGGATAAG
BGIBMGA010967	down1K	815	830	-	5.80612	8.16e-06	0.47	TATGAAGATGGAAAAT
BGIBMGA011276	down1K	370	385	+	5.80612	8.16e-06	0.47	TTGAGATATAGAGAAG
BGIBMGA001109	down1K	881	896	+	5.80612	8.16e-06	0.47	TTTGGATATGATTAAG
BGIBMGA005191	up1K	323	338	-	5.79592	8.17e-06	0.47	TTTCAAAATGGAGAAT
BGIBMGA003249	down1K	970	985	-	5.79592	8.17e-06	0.47	ATTTGAAATTGATAAT
BGIBMGA004059	up1K	274	289	-	5.78571	8.2e-06	0.47	TGTGGAAATGCACAAG
BGIBMGA010638	up1K	612	627	-	5.78571	8.2e-06	0.47	GTAGGATATCGAGAAG
BGIBMGA003027	up1K	373	388	+	5.78571	8.2e-06	0.47	ATTGGAAATTGAAATT
BGIBMGA007646	up1K	897	912	-	5.77551	8.22e-06	0.47	TTTAAATATTGAAAAT
BGIBMGA006680	down1K	138	153	+	5.77551	8.22e-06	0.47	TTTAGATATTTAAAAT
BGIBMGA010773	down1K	892	907	+	5.77551	8.22e-06	0.47	TATGTAGATTGACAAG
BGIBMGA005006	up1K	920	935	-	5.7449	8.26e-06	0.47	TATCGATATTGATAAT
BGIBMGA006982	down1K	645	660	+	5.7449	8.26e-06	0.47	ATTTGTGATGGATAAG
BGIBMGA005803	down1K	104	119	-	5.70408	8.35e-06	0.47	ATTAGATATTGAACAG
BGIBMGA005809	up1K	297	312	+	5.70408	8.35e-06	0.47	ATTAGCTATTGAAAAG
BGIBMGA013425	up1K	172	187	+	5.69388	8.39e-06	0.47	ATTTGAAATGTAGAAG
BGIBMGA006034	up1K	117	132	+	5.68367	8.41e-06	0.47	TTTTGAAACGGACAAT
BGIBMGA006033	down1K	195	210	+	5.68367	8.41e-06	0.47	TTTTGAAACGGACAAT
BGIBMGA013919	down1K	915	930	-	5.67347	8.43e-06	0.47	GTGGGATAAGGACAAG
BGIBMGA001212	up1K	536	551	+	5.66327	8.44e-06	0.47	GTTGGAGCTGGAGGAG
BGIBMGA001482	up1K	739	754	+	5.66327	8.44e-06	0.47	TTTTGATATGAAAAAA
BGIBMGA000536	down1K	184	199	+	5.65306	8.46e-06	0.47	GCTTGATATTGAAAAT
BGIBMGA003155	down1K	483	498	+	5.63265	8.49e-06	0.47	ATTAGAGATGGAGAAA
BGIBMGA006908	up1K	728	743	+	5.63265	8.49e-06	0.47	TATAGATATAGAGAAG
BGIBMGA011886	down1K	909	924	+	5.63265	8.49e-06	0.47	TATAGATATAGAGAAG
BGIBMGA009510	up1K	203	218	+	5.62245	8.5e-06	0.47	ATGGAAGATGGAAAAG
BGIBMGA009014	up1K	106	121	-	5.61224	8.55e-06	0.47	TTTCGATCTGAAAAAG
BGIBMGA006353	down1K	602	617	-	5.61224	8.55e-06	0.47	TTTGAAAATGGACATG
BGIBMGA010648	up1K	656	671	-	5.61224	8.55e-06	0.47	TTTCGCTATGCAAAAG
BGIBMGA004376	up1K	781	796	-	5.61224	8.55e-06	0.47	TTTCAATATGGAAACG
BGIBMGA000333	up1K	160	175	+	5.61224	8.55e-06	0.47	TTTGAAAATGGACATG
BGIBMGA006805	up1K	444	459	+	5.61224	8.55e-06	0.47	TTTAGATAGTGACAAT
BGIBMGA013543	down1K	199	214	-	5.60204	8.57e-06	0.47	TTTAGATTTAGAAAAG
BGIBMGA001898	up1K	502	517	+	5.60204	8.57e-06	0.47	TTTGAATATGGATAAA
BGIBMGA011799	down1K	229	244	-	5.59184	8.59e-06	0.47	ATTTGACATTGAAAAT
BGIBMGA001598	down1K	262	277	-	5.59184	8.59e-06	0.47	ATTTGATAGTGAAAAT
BGIBMGA001877	up1K	795	810	-	5.59184	8.59e-06	0.47	TTTCGAGTTTGACAAT
BGIBMGA010632	up1K	191	206	-	5.58163	8.65e-06	0.47	TTTTTATATGAAAAAG
BGIBMGA007261	down1K	398	413	-	5.58163	8.65e-06	0.47	TTTGGTTATGTAAAAT
BGIBMGA005417	down1K	695	710	-	5.58163	8.65e-06	0.47	TTCGGATATGCAAAAT
BGIBMGA009495	up1K	823	838	-	5.58163	8.65e-06	0.47	TTTTAATATGAAAAAG
BGIBMGA009169	up1K	222	237	+	5.58163	8.65e-06	0.47	TTTGGGTATGAAAAAT
BGIBMGA013549	down1K	266	281	+	5.58163	8.65e-06	0.47	TTTGCATATGGTAAAT
BGIBMGA007890	up1K	404	419	+	5.58163	8.65e-06	0.47	TTTCGAGATAGAGAAA
BGIBMGA008413	down1K	423	438	+	5.58163	8.65e-06	0.47	TTTTAATATGAAAAAG
BGIBMGA000921	up1K	597	612	+	5.58163	8.65e-06	0.47	TTTTCATATGAAAAAG
BGIBMGA013570	up1K	645	660	+	5.58163	8.65e-06	0.47	TTTGATTATGGAAAAT
BGIBMGA013090	up1K	492	507	+	5.57143	8.65e-06	0.47	AGTGGAGATCGAGAAG
BGIBMGA007014	down1K	89	104	-	5.56122	8.68e-06	0.47	TTTTCAGATTGACAAT
BGIBMGA010393	up1K	128	143	-	5.56122	8.68e-06	0.47	TTTCGATATCGAGTAG
BGIBMGA005824	down1K	470	485	-	5.56122	8.68e-06	0.47	TTTCGATATCGAGTAG
BGIBMGA008901	up1K	598	613	-	5.56122	8.68e-06	0.47	TTTCGATATCGAGTAG
BGIBMGA000457	down1K	621	636	-	5.56122	8.68e-06	0.47	TTTCGATATCGAGTAG
BGIBMGA003344	down1K	9	24	+	5.56122	8.68e-06	0.47	TTTTTAGATTGACAAT
BGIBMGA006406	down1K	104	119	-	5.55102	8.73e-06	0.47	TTTGGTTATTAACAAG
BGIBMGA000873	down1K	510	525	-	5.55102	8.73e-06	0.47	TTTGTATATTGACTAG
BGIBMGA004881	down1K	283	298	+	5.55102	8.73e-06	0.47	TCTCGATGTGGAGAAG
BGIBMGA011715	up1K	548	563	+	5.53061	8.8e-06	0.47	TATTGATACGGACAAG
BGIBMGA011963	down1K	74	89	-	5.52041	8.84e-06	0.47	TTTGAATATGAATAAG
BGIBMGA004904	down1K	914	929	-	5.5102	8.89e-06	0.47	ATTGGATTTGGAAAGG
BGIBMGA011232	up1K	382	397	+	5.5102	8.89e-06	0.47	ATTGGATTTGGAAAGG
BGIBMGA003813	down1K	948	963	+	5.5102	8.89e-06	0.47	GTTTGAGATGGACATT
BGIBMGA002964	down1K	773	788	-	5.4898	8.93e-06	0.47	TTGTGATATAGAAAAT
BGIBMGA011660	down1K	186	201	+	5.4898	8.93e-06	0.47	TTGTGATATAGAAAAT
BGIBMGA014037	up1K	595	610	+	5.44898	8.99e-06	0.47	TTTAGAAATTGTGAAG
BGIBMGA011415	up1K	137	152	-	5.43878	9e-06	0.47	TTTAGAAATGGAGGAT
BGIBMGA014226	down1K	279	294	+	5.43878	9e-06	0.47	TTTCGAGAAGGAGGAG
BGIBMGA005162	down1K	721	736	-	5.42857	9.02e-06	0.47	ATTAGAAATAGAGAAG
BGIBMGA005036	down1K	229	244	+	5.42857	9.02e-06	0.47	ATTAGAAATAGAGAAG
BGIBMGA002688	up1K	496	511	+	5.42857	9.02e-06	0.47	AGTGCATATGGAGAAG
BGIBMGA010459	down1K	661	676	+	5.42857	9.02e-06	0.47	TTTCGAAATGGACCAT
BGIBMGA008911	up1K	340	355	+	5.40816	9.1e-06	0.47	TTTCGATATGTAAAAA
BGIBMGA008466	up1K	593	608	-	5.39796	9.12e-06	0.47	TTTAGATATAGAAAAC
BGIBMGA005768	down1K	55	70	+	5.39796	9.12e-06	0.47	TTTTTAAATGGACAAT
BGIBMGA012471	up1K	113	128	-	5.38776	9.14e-06	0.47	GTTTGTAATTGAAAAG
BGIBMGA002403	down1K	621	636	-	5.38776	9.14e-06	0.47	TGTTGAAAGGGAAAAG
BGIBMGA010537	up1K	214	229	-	5.35714	9.19e-06	0.47	TTTTGAAGTTGATAAG
BGIBMGA001691	down1K	149	164	+	5.35714	9.19e-06	0.47	TTTCGATATCGAGAAC
BGIBMGA009157	down1K	348	363	+	5.35714	9.19e-06	0.47	TTATGAAATTGATAAG
BGIBMGA013671	up1K	207	222	-	5.34694	9.21e-06	0.47	TTTGGATATTAACAAC
BGIBMGA014136	up1K	468	483	-	5.34694	9.21e-06	0.47	TTTGGAATTTGAAATG
BGIBMGA001062	up1K	948	963	-	5.34694	9.21e-06	0.47	TTTGGAAATTGAATTG
BGIBMGA006180	down1K	215	230	+	5.34694	9.21e-06	0.47	TTTGGAAACTGAAATG
BGIBMGA004638	up1K	534	549	+	5.34694	9.21e-06	0.47	TTTGTATATTGACAAA
BGIBMGA010757	up1K	916	931	+	5.34694	9.21e-06	0.47	TTTGAATATTGACAAA
BGIBMGA000519	up1K	931	946	+	5.34694	9.21e-06	0.47	TTTGGATATTCACAAA
BGIBMGA006159	up1K	254	269	-	5.33673	9.22e-06	0.47	ATTTGAAATAGATAAG
BGIBMGA007162	up1K	275	290	-	5.33673	9.22e-06	0.47	ATTTGAAATAGATAAG
BGIBMGA014010	down1K	398	413	-	5.33673	9.22e-06	0.47	ATTTGAAATAGATAAG
BGIBMGA003259	down1K	49	64	-	5.32653	9.25e-06	0.47	ATTTGATATGGAGCAT
BGIBMGA003260	up1K	176	191	-	5.32653	9.25e-06	0.47	ATTTGATATGGAGCAT
BGIBMGA009473	down1K	627	642	-	5.32653	9.25e-06	0.47	ATTTGAATTGGACAAG
BGIBMGA011630	up1K	312	327	-	5.30612	9.29e-06	0.47	ATTGGATAAGGAAAAC
BGIBMGA013846	down1K	221	236	+	5.30612	9.29e-06	0.47	ATTGGCTATGGAAAAC
BGIBMGA003360	down1K	231	246	-	5.29592	9.3e-06	0.47	TTTGAATATGCAAAAT
BGIBMGA006269	up1K	621	636	-	5.29592	9.3e-06	0.47	TTTGTATATGAAAAAT
BGIBMGA010574	up1K	809	824	-	5.29592	9.3e-06	0.47	TTTGTATATGAAAAAT
BGIBMGA013840	up1K	458	473	+	5.29592	9.3e-06	0.47	TTTGTATATGAAAAAT
BGIBMGA006619	up1K	520	535	+	5.29592	9.3e-06	0.47	GATGGATATGGACAAA
BGIBMGA007085	down1K	797	812	+	5.29592	9.3e-06	0.47	TTTGCATATGAAAAAT
BGIBMGA014072	up1K	619	634	+	5.28571	9.33e-06	0.47	ATTTGAGATTGACAAA
BGIBMGA007456	down1K	710	725	-	5.27551	9.35e-06	0.47	TTTTCATATTGAAGAG
BGIBMGA004570	up1K	502	517	+	5.27551	9.35e-06	0.47	TTTTAATATTGAAGAG
BGIBMGA002273	up1K	434	449	-	5.26531	9.37e-06	0.47	TTTGAATATTCACAAG
BGIBMGA011006	down1K	612	627	-	5.2551	9.42e-06	0.47	TTTACAGATGGACAAT
BGIBMGA004169	up1K	920	935	-	5.2551	9.42e-06	0.47	ATTAGACATTGACAAG
BGIBMGA007592	down1K	940	955	+	5.2551	9.42e-06	0.47	TTTGGATATAGATATT
BGIBMGA007456	up1K	985	1000	+	5.2551	9.42e-06	0.47	GTGGGAGTTGGAGAAG
BGIBMGA010678	down1K	241	256	+	5.2449	9.46e-06	0.47	TTTGCATATCGAGAAT
BGIBMGA006951	up1K	545	560	+	5.2449	9.46e-06	0.47	TTTGGAAATCCACAAG
BGIBMGA005766	down1K	127	142	-	5.23469	9.48e-06	0.47	TTGGGAAATTTAAAAG
BGIBMGA012922	down1K	323	338	-	5.23469	9.48e-06	0.47	TGTCGATATAGAAAAT
BGIBMGA006030	up1K	329	344	-	5.23469	9.48e-06	0.47	TTGGGAAATTTAAAAG
BGIBMGA004600	down1K	445	460	-	5.23469	9.48e-06	0.47	TTTCGACATAGAAAAT
BGIBMGA001515	down1K	926	941	-	5.23469	9.48e-06	0.47	TTTGGAAAGTAAAAAG
BGIBMGA003514	up1K	74	89	+	5.23469	9.48e-06	0.47	TGTGAAAATTGAAAAG
BGIBMGA012557	down1K	180	195	+	5.23469	9.48e-06	0.47	ATTTGAGATGAAAAAT
BGIBMGA004280	down1K	705	720	+	5.23469	9.48e-06	0.47	TTTCGATAGAGAAAAT
BGIBMGA014484	up1K	227	242	-	5.22449	9.52e-06	0.47	ATTGGATATGCAAAGG
BGIBMGA011499	up1K	485	500	-	5.22449	9.52e-06	0.47	ATAGAATATGGAAAAG
BGIBMGA007010	up1K	781	796	-	5.22449	9.52e-06	0.47	ATTGGATAAGCAAAAG
BGIBMGA001252	up1K	809	824	-	5.22449	9.52e-06	0.47	ATTGGATATGCAAAGG
BGIBMGA004277	up1K	924	939	-	5.22449	9.52e-06	0.47	ATTGAATCTGGAAAAG
BGIBMGA014483	up1K	442	457	+	5.22449	9.52e-06	0.47	ATTGGATATGCAAAGG
BGIBMGA005292	up1K	482	497	+	5.22449	9.52e-06	0.47	ATTGGATATGTAATAG
BGIBMGA011273	down1K	567	582	-	5.18367	9.59e-06	0.47	GGTGGAAATGGAAATG
BGIBMGA007782	down1K	657	672	+	5.18367	9.59e-06	0.47	GTTTGAAATTGAAAAA
BGIBMGA003702	up1K	71	86	-	5.16327	9.62e-06	0.47	GTTCGAAATTGAGATG
BGIBMGA009671	up1K	660	675	-	5.16327	9.62e-06	0.47	TTTAAAAATTGAGAAG
BGIBMGA001175	up1K	436	451	+	5.16327	9.62e-06	0.47	TTTTGATGTCGACAAG
BGIBMGA005624	up1K	507	522	+	5.16327	9.62e-06	0.47	TTTTGATATCGTCAAG
BGIBMGA006486	down1K	197	212	-	5.15306	9.67e-06	0.47	TTTTGACATTGTAAAG
BGIBMGA004783	down1K	468	483	-	5.15306	9.67e-06	0.47	TTTAGATAGAGACAAG
BGIBMGA010490	down1K	636	651	-	5.15306	9.67e-06	0.47	TTTTGACCTTGAAAAG
BGIBMGA011126	up1K	672	687	-	5.15306	9.67e-06	0.47	TTTTGTCATTGAAAAG
BGIBMGA009473	down1K	698	713	-	5.15306	9.67e-06	0.47	TGTTGGTATTGAAAAG
BGIBMGA014117	up1K	722	737	-	5.15306	9.67e-06	0.47	TTTTGACATTGAACAG
BGIBMGA001218	down1K	528	543	+	5.15306	9.67e-06	0.47	TTATGATAGTGAAAAG
BGIBMGA007070	down1K	699	714	+	5.15306	9.67e-06	0.47	TTGTGATATTGAATAG
BGIBMGA004877	up1K	98	113	-	5.13265	9.75e-06	0.47	AGTTGATATAGAAAAG
BGIBMGA003158	up1K	159	174	-	5.13265	9.75e-06	0.47	TTAGGAGATTAAGAAG
BGIBMGA000898	down1K	518	533	-	5.13265	9.75e-06	0.47	GTACGAAATTGAAAAG
BGIBMGA006953	down1K	538	553	-	5.13265	9.75e-06	0.47	TTTTGAAATTGAATAT
BGIBMGA011778	down1K	733	748	-	5.13265	9.75e-06	0.47	TTTTGAATTTGAAAAT
BGIBMGA004785	up1K	1	16	+	5.13265	9.75e-06	0.47	AGTTGATATAGAAAAG
BGIBMGA000521	down1K	12	27	+	5.13265	9.75e-06	0.47	TTTTGAAATTGAAAGT
BGIBMGA004166	down1K	130	145	+	5.13265	9.75e-06	0.47	TTATGAAATTGAAAAT
BGIBMGA014127	down1K	190	205	+	5.13265	9.75e-06	0.47	TTTTGTAATTGAAAAT
BGIBMGA000993	down1K	194	209	+	5.13265	9.75e-06	0.47	TTTGGAGAATAAGAAG
BGIBMGA007825	down1K	196	211	+	5.13265	9.75e-06	0.47	TTTTGAAATTGAATAT
BGIBMGA000096	down1K	406	421	+	5.13265	9.75e-06	0.47	TTTTGAAATTGAAACT
BGIBMGA002230	up1K	583	598	+	5.13265	9.75e-06	0.47	TTTTGAACTTGAAAAT
BGIBMGA008130	up1K	643	658	+	5.13265	9.75e-06	0.47	TTTTGGAATTGAAAAT
BGIBMGA002401	up1K	834	849	+	5.13265	9.75e-06	0.47	TTTTGTAATTGAAAAT
BGIBMGA014051	up1K	854	869	+	5.13265	9.75e-06	0.47	TTTTGAAATTGCAAAT
BGIBMGA012819	down1K	744	759	+	5.12245	9.78e-06	0.47	GTGGGATATTGAATAG
BGIBMGA001155	up1K	664	679	-	5.10204	9.84e-06	0.47	GTTTTAAATTGAAAAG
BGIBMGA004875	down1K	789	804	-	5.10204	9.84e-06	0.47	GTTGGAAATTGTAAAT
BGIBMGA006531	down1K	276	291	+	5.10204	9.84e-06	0.47	TTTGGAGATCGACATT
BGIBMGA003846	down1K	286	301	-	5.09184	9.86e-06	0.47	TTTGGTCATTGATAAG
BGIBMGA007131	down1K	867	882	+	5.09184	9.86e-06	0.47	CATTGATATTGAAAAG
BGIBMGA011363	up1K	776	791	+	5.08163	9.92e-06	0.47	TTTTGAGTTGGAACAG
BGIBMGA002809	up1K	844	859	+	5.08163	9.92e-06	0.47	TTTTGTGATGGTAAAG
BGIBMGA000621	down1K	291	306	-	5.07143	9.96e-06	0.47	TTTTTAAATTGATAAG
BGIBMGA009988	up1K	829	844	-	5.07143	9.96e-06	0.47	GTGGGAGATTGATAAT
BGIBMGA012604	up1K	920	935	-	5.07143	9.96e-06	0.47	TTTTGAAATTAATAAG
BGIBMGA005337	down1K	370	385	+	5.07143	9.96e-06	0.47	TTAGGAAATTGATAAT
BGIBMGA013107	up1K	921	936	+	5.07143	9.96e-06	0.47	GTTGTAGATAGACAAG
BGIBMGA004535	up1K	176	191	-	5.06122	9.98e-06	0.47	ATTGGACATGGACACG
BGIBMGA006134	up1K	621	636	-	5.06122	9.98e-06	0.47	TTTGAAAATTGAAATG
BGIBMGA000247	down1K	792	807	-	5.06122	9.98e-06	0.47	ATTGGACATGGACAGG
BGIBMGA000655	up1K	225	240	+	5.06122	9.98e-06	0.47	TTTCGATATAGAAATT
BGIBMGA010492	up1K	577	592	+	5.06122	9.98e-06	0.47	TATGAAAATTGAAAAG
BGIBMGA004795	up1K	188	203	-	5.05102	1e-05	0.47	TTTGGAAATGGAGAGA
BGIBMGA013483	up1K	10	25	+	5.05102	1e-05	0.47	GTTGGTGCTGGAAAAG
BGIBMGA008021	down1K	99	114	+	5.05102	1e-05	0.47	ATTGGAGGTGGAGGAG
BGIBMGA011034	down1K	521	536	+	5.05102	1e-05	0.47	GTCGGAGATGGAACAG
BGIBMGA008494	down1K	772	787	+	5.05102	1e-05	0.47	TTAGGAAATGGAGAAC
BGIBMGA011096	down1K	275	290	-	5.04082	1.01e-05	0.47	TATTGAAATGGAAATG
BGIBMGA001124	down1K	598	613	-	5.04082	1.01e-05	0.47	ATTTCAAATGGACAAG
BGIBMGA011611	down1K	309	324	+	5.04082	1.01e-05	0.47	ATTTGATATGAAGAAT
BGIBMGA002323	down1K	328	343	-	5.02041	1.01e-05	0.47	ATTGGATATGAAAAAA
BGIBMGA002168	down1K	583	598	-	5.02041	1.01e-05	0.47	ATTGGATATGCAAAAA
BGIBMGA013557	down1K	681	696	+	5.02041	1.01e-05	0.47	ATTGTATATGGAAAAA
BGIBMGA008184	down1K	200	215	-	4.9898	1.02e-05	0.47	TTTAGAGAATGAAAAT
BGIBMGA010427	down1K	603	618	-	4.9898	1.02e-05	0.47	TTTGGATATTTAAGAT
BGIBMGA013264	down1K	718	733	+	4.9898	1.02e-05	0.47	TTTAGAGATTGGAAAT
BGIBMGA009406	down1K	793	808	+	4.9898	1.02e-05	0.47	TTTAGCGATTGAAAAT
BGIBMGA007109	down1K	15	30	-	4.97959	1.02e-05	0.47	TTTTGATTTTGAAATG
BGIBMGA002817	down1K	161	176	+	4.97959	1.02e-05	0.47	TATTGTTATTGAAAAG
BGIBMGA005496	up1K	736	751	+	4.97959	1.02e-05	0.47	TTTTGATATTGAATTG
BGIBMGA004088	down1K	954	969	+	4.97959	1.02e-05	0.47	TTTTGATTTTGAAATG
BGIBMGA011269	up1K	133	148	-	4.96939	1.03e-05	0.47	TTTGGAAAAGTAGAAG
BGIBMGA009624	up1K	281	296	-	4.96939	1.03e-05	0.47	TCTGGAAATTGAAAGG
BGIBMGA008666	down1K	720	735	-	4.96939	1.03e-05	0.47	TTTGAAAATGGTGAAG
BGIBMGA011268	down1K	889	904	-	4.96939	1.03e-05	0.47	TTTGGAAAAGTAGAAG
BGIBMGA009295	down1K	945	960	-	4.96939	1.03e-05	0.47	TTTGAAAGTGGAGAAG
BGIBMGA010740	down1K	428	443	+	4.96939	1.03e-05	0.47	TTTGCAAACGGAGAAG
BGIBMGA004582	up1K	523	538	+	4.96939	1.03e-05	0.47	TTTGGAAATGCTGAAG
BGIBMGA006559	up1K	662	677	+	4.95918	1.03e-05	0.47	TATGGATATGAACAAT
BGIBMGA008127	down1K	772	787	+	4.95918	1.03e-05	0.47	GTTTGATCTTGATAAG
BGIBMGA002260	up1K	766	781	-	4.94898	1.03e-05	0.47	TTTTGACATTGAAAAC
BGIBMGA002708	up1K	836	851	-	4.93878	1.03e-05	0.47	TATTGATATTGACGAG
BGIBMGA002129	up1K	615	630	-	4.92857	1.03e-05	0.47	TTTGAAGATTGAGAAA
BGIBMGA012080	up1K	239	254	+	4.92857	1.03e-05	0.47	TATTGAGATTGATAAT
BGIBMGA012857	up1K	557	572	+	4.92857	1.03e-05	0.47	TTTGGAGATTTAGAAC
BGIBMGA009751	up1K	861	876	+	4.92857	1.03e-05	0.47	TTTATAGATTGATAAG
BGIBMGA013346	down1K	187	202	+	4.91837	1.04e-05	0.47	ATTGGATTTTGAAGAG
BGIBMGA013347	up1K	492	507	+	4.91837	1.04e-05	0.47	ATTGGATTTTGAAGAG
BGIBMGA005202	down1K	799	814	+	4.91837	1.04e-05	0.47	ATTGTAGATTGACAAT
BGIBMGA008911	up1K	173	188	-	4.90816	1.04e-05	0.47	CTTGGAGACGGAAAAT
BGIBMGA001689	down1K	426	441	-	4.90816	1.04e-05	0.47	TTTCGATATCGACCAG
BGIBMGA008910	down1K	839	854	-	4.90816	1.04e-05	0.47	CTTGGAGACGGAAAAT
BGIBMGA004847	up1K	860	875	-	4.89796	1.04e-05	0.47	TTTCGACATTGCAAAG
BGIBMGA004827	up1K	309	324	+	4.89796	1.04e-05	0.47	TTTCGACATTGCAAAG
BGIBMGA000631	up1K	356	371	+	4.89796	1.04e-05	0.47	TGTCGATAATGAAAAG
BGIBMGA007257	up1K	787	802	+	4.89796	1.04e-05	0.47	TGACGATATTGAAAAG
BGIBMGA012675	down1K	793	808	-	4.88776	1.05e-05	0.47	TTTTGTTATGGAGACG
BGIBMGA004507	up1K	900	915	-	4.88776	1.05e-05	0.47	TTTTGATCTGGAGCAG
BGIBMGA005447	down1K	720	735	+	4.88776	1.05e-05	0.47	TTTCGATAGGGAAGAT
BGIBMGA012316	down1K	103	118	-	4.87755	1.05e-05	0.47	GATGGAGATGGAGAAC
BGIBMGA003576	down1K	149	164	-	4.87755	1.05e-05	0.47	TTTCGAATTTGAAAAT
BGIBMGA006567	down1K	519	534	-	4.87755	1.05e-05	0.47	TTTCGAAAATGAAAAT
BGIBMGA010484	down1K	532	547	-	4.87755	1.05e-05	0.47	CTTGGCGATTGACAAG
BGIBMGA008921	down1K	536	551	+	4.87755	1.05e-05	0.47	TTTTGAGATGGTAAAA
BGIBMGA005450	down1K	537	552	+	4.87755	1.05e-05	0.47	TTTCGAAATTGAATAT
BGIBMGA006439	down1K	719	734	+	4.87755	1.05e-05	0.47	TTTGGCTATCGACAAT
BGIBMGA004599	up1K	738	753	+	4.87755	1.05e-05	0.47	TTTTTATATCGACAAG
BGIBMGA008389	up1K	72	87	-	4.86735	1.06e-05	0.47	TTGTGATATTAAAAAG
BGIBMGA009931	down1K	365	380	-	4.86735	1.06e-05	0.47	TGAGGATATTGAAAAT
BGIBMGA002702	down1K	34	49	+	4.86735	1.06e-05	0.47	TTTGGACTTTGAAAAT
BGIBMGA012791	up1K	553	568	+	4.86735	1.06e-05	0.47	TTTGGCCATTGAAAAT
BGIBMGA011359	down1K	809	824	+	4.86735	1.06e-05	0.47	TTGTGATATTAAAAAG
BGIBMGA012790	down1K	811	826	+	4.86735	1.06e-05	0.47	TTTGGCCATTGAAAAT
BGIBMGA003830	down1K	908	923	+	4.86735	1.06e-05	0.47	TTGTGATATTAAAAAG
BGIBMGA007600	up1K	556	571	-	4.85714	1.06e-05	0.47	GTTGGATAAGGGGAAG
BGIBMGA012671	down1K	53	68	-	4.84694	1.07e-05	0.47	TTTTGAAATTCAAAAT
BGIBMGA010588	down1K	517	532	-	4.84694	1.07e-05	0.47	TTTTTAAATTGAAAAT
BGIBMGA000738	down1K	556	571	-	4.84694	1.07e-05	0.47	TTTTAAAATTGAAAAT
BGIBMGA002337	up1K	943	958	-	4.84694	1.07e-05	0.47	TTTTAAAATTGAAAAT
BGIBMGA014572	up1K	114	129	+	4.84694	1.07e-05	0.47	TTTGTAGATTTAGAAG
BGIBMGA003190	down1K	182	197	+	4.84694	1.07e-05	0.47	TTTTAAAATTGAAAAT
BGIBMGA004755	down1K	630	645	+	4.84694	1.07e-05	0.47	TTTTGAAATTTAAAAT
BGIBMGA013288	up1K	754	769	+	4.84694	1.07e-05	0.47	TTTTGAAATTTAAAAT
BGIBMGA014237	up1K	954	969	+	4.84694	1.07e-05	0.47	TTTTGAAATTAAAAAT
BGIBMGA000945	up1K	243	258	-	4.82653	1.07e-05	0.47	TTTAGAAATGGGAAAT
BGIBMGA008561	down1K	772	787	+	4.82653	1.07e-05	0.47	TTTCGAGCTGGAAAGG
BGIBMGA012620	up1K	147	162	-	4.81633	1.08e-05	0.47	TTTGTAGATAGACAAT
BGIBMGA001270	down1K	94	109	+	4.81633	1.08e-05	0.47	GTTGAAAATTGAAAAT
BGIBMGA012905	down1K	876	891	-	4.80612	1.08e-05	0.47	AATTGAAATTGAGAAG
BGIBMGA014438	up1K	574	589	-	4.79592	1.09e-05	0.47	GTTAGAAATGAAAAAG
BGIBMGA008983	down1K	871	886	-	4.79592	1.09e-05	0.47	TTTAGAAATTGACACG
BGIBMGA006994	up1K	981	996	-	4.79592	1.09e-05	0.47	TTCGGAGACGGAAAAT
BGIBMGA002674	up1K	201	216	+	4.79592	1.09e-05	0.47	TTTTGTGATGTAAAAG
BGIBMGA013112	up1K	337	352	+	4.79592	1.09e-05	0.47	TTTTCAGTTGGAAAAG
BGIBMGA007111	down1K	429	444	+	4.79592	1.09e-05	0.47	TTCGGAGACGGAAAAT
BGIBMGA000291	up1K	445	460	+	4.79592	1.09e-05	0.47	TTTAGATATTGAGTAT
BGIBMGA004083	down1K	514	529	+	4.79592	1.09e-05	0.47	TTCGGAGCTGGAAAAT
BGIBMGA011950	up1K	837	852	+	4.79592	1.09e-05	0.47	TTTGGTGATGGGAAAT
BGIBMGA002895	up1K	839	854	+	4.79592	1.09e-05	0.47	TTTTTAGTTGGAAAAG
BGIBMGA012593	up1K	367	382	+	4.78571	1.09e-05	0.47	TTTGGAAATTAATAAT
BGIBMGA000647	down1K	371	386	-	4.77551	1.09e-05	0.47	ATTTGAATTTGAAAAG
BGIBMGA003933	up1K	464	479	-	4.77551	1.09e-05	0.47	ATTTGAAATTGAAACG
BGIBMGA014062	up1K	722	737	-	4.77551	1.09e-05	0.47	ATTGGATAGGCACAAG
BGIBMGA011531	up1K	9	24	+	4.77551	1.09e-05	0.47	ATTTGGAATTGAAAAG
BGIBMGA010454	down1K	302	317	+	4.77551	1.09e-05	0.47	TTTTGATATTGAAATC
BGIBMGA003781	up1K	781	796	+	4.77551	1.09e-05	0.47	ATTTGAATTTGAAAAG
BGIBMGA003930	up1K	271	286	-	4.76531	1.1e-05	0.47	TTTGGAAATGAAGAAA
BGIBMGA009449	down1K	846	861	-	4.76531	1.1e-05	0.47	TTAGGAGATTGTCAAG
BGIBMGA000295	up1K	499	514	+	4.76531	1.1e-05	0.47	TCTGGAAATTGAAAAA
BGIBMGA008077	down1K	124	139	-	4.73469	1.11e-05	0.47	GTTTGATATTGTAAAT
BGIBMGA004771	down1K	256	271	-	4.73469	1.11e-05	0.47	GTTAGATATAGACAAT
BGIBMGA012920	down1K	409	424	-	4.73469	1.11e-05	0.47	GTTTGATAATGAAAAT
BGIBMGA007454	up1K	685	700	-	4.73469	1.11e-05	0.47	TTTGAAGAAGGATAAG
BGIBMGA004746	down1K	11	26	+	4.73469	1.11e-05	0.47	GTTAGATATAGACAAT
BGIBMGA011339	down1K	86	101	+	4.73469	1.11e-05	0.47	TTTGGAGAAGTATAAG
BGIBMGA003506	up1K	857	872	+	4.72449	1.11e-05	0.47	TTTCGATTTTGAAATG
BGIBMGA012001	up1K	982	997	-	4.71429	1.12e-05	0.47	TTTCGATATGGAAGTT
BGIBMGA008645	up1K	817	832	+	4.71429	1.12e-05	0.47	TATGGATATTGATAAA
BGIBMGA014284	down1K	20	35	-	4.70408	1.12e-05	0.47	TTTTGATCTTGATAAT
BGIBMGA012691	down1K	24	39	-	4.70408	1.12e-05	0.47	TTTTGATCTTGATAAT
BGIBMGA008983	down1K	814	829	-	4.70408	1.12e-05	0.47	TTTTGATGTTGATAAT
BGIBMGA006837	down1K	831	846	-	4.70408	1.12e-05	0.47	TTTACAGATTGAAAAT
BGIBMGA005505	up1K	893	908	-	4.70408	1.12e-05	0.47	TTTTGATAATGATAAT
BGIBMGA011627	up1K	503	518	+	4.70408	1.12e-05	0.47	TTTTGTTATTGATAAT
BGIBMGA003726	up1K	116	131	-	4.69388	1.12e-05	0.47	TTTTGATATTTAAATG
BGIBMGA000182	down1K	356	371	-	4.69388	1.12e-05	0.47	TTTTTATATTGAAATG
BGIBMGA006966	down1K	359	374	-	4.69388	1.12e-05	0.47	TATTGATATTTAAAAG
BGIBMGA004293	down1K	929	944	-	4.69388	1.12e-05	0.47	TATTGATATTAAAAAG
BGIBMGA002434	down1K	313	328	+	4.69388	1.12e-05	0.47	TTTGGCTATTGAAATT
BGIBMGA005257	down1K	410	425	+	4.69388	1.12e-05	0.47	TTTGGCTATTGAAATT
BGIBMGA007207	down1K	303	318	-	4.68367	1.12e-05	0.47	TTGTGAAATTGACAAT
BGIBMGA013934	down1K	449	464	-	4.68367	1.12e-05	0.47	TTTTGAAAGTGACAAT
BGIBMGA009754	down1K	9	24	+	4.68367	1.12e-05	0.47	TTTGAAAATGAAGAAG
BGIBMGA003063	up1K	125	140	-	4.67347	1.13e-05	0.47	GTAGGATATTGATAAT
BGIBMGA008413	up1K	253	268	-	4.67347	1.13e-05	0.47	TTATGAAATAGAAAAG
BGIBMGA000723	down1K	848	863	-	4.67347	1.13e-05	0.47	TTTTGAAATAGAAAGG
BGIBMGA002189	down1K	143	158	+	4.67347	1.13e-05	0.47	TTTTGCAATAGAAAAG
BGIBMGA010623	up1K	168	183	+	4.67347	1.13e-05	0.47	ATGAGAAATGGAGAAG
BGIBMGA005153	up1K	398	413	+	4.67347	1.13e-05	0.47	TTTTGAAAAAGAAAAG
BGIBMGA001765	down1K	427	442	+	4.67347	1.13e-05	0.47	TTATGAAATAGAAAAG
BGIBMGA013147	down1K	219	234	+	4.66327	1.13e-05	0.47	GTTGTATATTGAAATG
BGIBMGA003311	down1K	807	822	-	4.63265	1.14e-05	0.47	TTACGATATGGCGAAG
BGIBMGA003398	down1K	457	472	+	4.63265	1.14e-05	0.47	TTTCGGTGTGGAGAAG
BGIBMGA002557	down1K	310	325	-	4.62245	1.14e-05	0.47	TTTCGAGAAGGAAAAA
BGIBMGA006893	up1K	565	580	+	4.62245	1.14e-05	0.47	TTTCGTGATGGAAAAA
BGIBMGA003562	up1K	864	879	+	4.62245	1.14e-05	0.47	TTTCGAGCTGGAAAAA
BGIBMGA001188	up1K	383	398	-	4.60204	1.16e-05	0.47	TTTTGATGTGAAGAAG
BGIBMGA012731	up1K	486	501	-	4.60204	1.16e-05	0.47	TTTGGATATGGTGTAT
BGIBMGA001450	down1K	102	117	+	4.60204	1.16e-05	0.47	TTTGGCATTGGACAAG
BGIBMGA000959	up1K	491	506	+	4.60204	1.16e-05	0.47	TTTTGATGTGAAGAAG
BGIBMGA008249	down1K	713	728	+	4.60204	1.16e-05	0.47	TTTTAATTTGGAGAAG
BGIBMGA006826	up1K	907	922	+	4.60204	1.16e-05	0.47	TTTGGATATGGAGCGT
BGIBMGA001876	down1K	2	17	-	4.59184	1.16e-05	0.47	TTTCGAAATTTAAAAT
BGIBMGA006640	up1K	366	381	-	4.59184	1.16e-05	0.47	TTTCGAAATTTAAAAT
BGIBMGA003367	down1K	983	998	-	4.59184	1.16e-05	0.47	TTTCGAAATTAAAAAT
BGIBMGA008507	down1K	341	356	+	4.59184	1.16e-05	0.47	TTTCGAAATTCAAAAT
BGIBMGA008968	up1K	643	658	+	4.59184	1.16e-05	0.47	TTTCTAAATTGAAAAT
BGIBMGA002359	up1K	790	805	+	4.59184	1.16e-05	0.47	TTTCTAAATTGAAAAT
BGIBMGA001474	down1K	571	586	-	4.58163	1.16e-05	0.47	TTTGGACATTTAAAAT
BGIBMGA013729	up1K	301	316	+	4.58163	1.16e-05	0.47	TTTGAATAGTGAAAAT
BGIBMGA007520	down1K	549	564	+	4.58163	1.16e-05	0.47	TTTGAACATTGAAAAT
BGIBMGA013561	down1K	563	578	+	4.58163	1.16e-05	0.47	TTTGAACATTGAAAAT
BGIBMGA007426	down1K	698	713	+	4.58163	1.16e-05	0.47	TTGGGATATTTAAAAT
BGIBMGA003520	up1K	794	809	-	4.57143	1.17e-05	0.47	ATTTGAAATTGAAAAC
BGIBMGA002911	up1K	904	919	-	4.57143	1.17e-05	0.47	ATTTGAAATTGAAAAA
BGIBMGA004156	down1K	53	68	+	4.57143	1.17e-05	0.47	GTTGGTTATGAAGAAG
BGIBMGA007648	down1K	533	548	+	4.57143	1.17e-05	0.47	ATTTGAAATTGAAAAA
BGIBMGA006543	down1K	568	583	+	4.57143	1.17e-05	0.47	GCTGGATATTGTAAAG
BGIBMGA001931	down1K	782	797	+	4.57143	1.17e-05	0.47	GTTGGATATGTAGTAG
BGIBMGA006462	up1K	139	154	-	4.56122	1.17e-05	0.47	TTTGGAGTTTGACAAA
BGIBMGA006533	up1K	270	285	-	4.56122	1.17e-05	0.47	TTTTGATAGGGAAATT
BGIBMGA003704	up1K	815	830	+	4.56122	1.17e-05	0.47	TTGAGATATGAAAAAG
BGIBMGA011781	up1K	249	264	-	4.54082	1.18e-05	0.47	TTTCGAGGTGTAAAAG
BGIBMGA005673	up1K	338	353	-	4.54082	1.18e-05	0.47	TTTAAAAATGGAAAAT
BGIBMGA005171	up1K	554	569	-	4.54082	1.18e-05	0.47	TTTCCAGTTGGAAAAG
BGIBMGA007876	down1K	716	731	-	4.54082	1.18e-05	0.47	TTTCGAGATGAAAAGG
BGIBMGA000068	down1K	36	51	+	4.54082	1.18e-05	0.47	AATGGACATTGAGAAG
BGIBMGA003024	down1K	372	387	+	4.54082	1.18e-05	0.47	ATTGGATAGTGAGATG
BGIBMGA005009	up1K	633	648	+	4.54082	1.18e-05	0.47	TTTCCAGTTGGAAAAG
BGIBMGA005120	down1K	655	670	+	4.54082	1.18e-05	0.47	TTTCCAGTTGGAAAAG
BGIBMGA014085	down1K	743	758	+	4.54082	1.18e-05	0.47	TTTATAAATGGAAAAT
BGIBMGA006894	up1K	762	777	+	4.54082	1.18e-05	0.47	TCTGGATTTTGATAAG
BGIBMGA013265	down1K	945	960	+	4.54082	1.18e-05	0.47	TTTAGAAATGAAAAAT
BGIBMGA010498	up1K	410	425	-	4.53061	1.18e-05	0.47	TTTAGAGAAAGAAAAG
BGIBMGA007363	down1K	489	504	-	4.53061	1.18e-05	0.47	ATGCGATATGGAAGAG
BGIBMGA008794	down1K	527	542	-	4.53061	1.18e-05	0.47	TTTGAAGATGGATAAA
BGIBMGA002064	down1K	209	224	+	4.53061	1.18e-05	0.47	TTTGAAGATGGATAAA
BGIBMGA004137	down1K	116	131	-	4.5102	1.19e-05	0.47	TTTAAATATTGAGAAT
BGIBMGA005407	down1K	387	402	-	4.5102	1.19e-05	0.47	TTTGTAGATGGAATAT
BGIBMGA010744	down1K	487	502	-	4.5102	1.19e-05	0.47	TTTAAATATTGAGAAT
BGIBMGA008560	up1K	671	686	-	4.5102	1.19e-05	0.47	TTTGGTGATGCAAAAT
BGIBMGA005393	down1K	24	39	+	4.5102	1.19e-05	0.47	TTTGTAGATGGAATAT
BGIBMGA002183	down1K	258	273	+	4.5102	1.19e-05	0.47	TTTTGAAATTGACATT
BGIBMGA004931	down1K	348	363	+	4.5102	1.19e-05	0.47	TTTTGAAATTGACATT
BGIBMGA011407	up1K	686	701	+	4.5102	1.19e-05	0.47	TTTGCAGTTGGAAAAT
BGIBMGA004949	down1K	766	781	+	4.5102	1.19e-05	0.47	TTTAAATATTGAGAAT
BGIBMGA004660	up1K	897	912	+	4.5102	1.19e-05	0.47	TTTTTAGATGCAAAAG
BGIBMGA005392	down1K	938	953	+	4.5102	1.19e-05	0.47	TTTGTAGATGGAATAT
BGIBMGA013817	down1K	366	381	-	4.4898	1.19e-05	0.47	ATTTAAAATTGAAAAG
BGIBMGA014373	down1K	557	572	-	4.4898	1.19e-05	0.47	TTACGAGATCGAGAAG
BGIBMGA006647	down1K	719	734	-	4.4898	1.19e-05	0.47	ATTTGAAATTCAAAAG
BGIBMGA012986	up1K	927	942	-	4.4898	1.19e-05	0.47	ATTTTAAATTGAAAAG
BGIBMGA001612	down1K	838	853	+	4.4898	1.19e-05	0.47	ATTGGAAACTGAAAAT
BGIBMGA009684	up1K	880	895	-	4.47959	1.2e-05	0.47	TTTGCAGAATGACAAG
BGIBMGA012360	down1K	893	908	-	4.47959	1.2e-05	0.47	TTTGAAGCTTGACAAG
BGIBMGA013975	up1K	352	367	+	4.47959	1.2e-05	0.47	TTTGGAGATTTTCAAG
BGIBMGA001529	down1K	659	674	+	4.47959	1.2e-05	0.47	GTTCGATGTTGAAAAT
BGIBMGA004214	up1K	774	789	+	4.47959	1.2e-05	0.47	TTTGGAGATTTCCAAG
BGIBMGA011200	up1K	853	868	-	4.46939	1.2e-05	0.47	TATAGATATGGAAAAA
BGIBMGA006594	down1K	79	94	+	4.46939	1.2e-05	0.47	ATTAGAAATGGGAAAG
BGIBMGA012350	down1K	176	191	+	4.45918	1.2e-05	0.47	TGTGGAGAGGGAAGAG
BGIBMGA004950	up1K	294	309	+	4.45918	1.2e-05	0.47	TATTGAGATGGACACG
BGIBMGA009867	up1K	647	662	-	4.44898	1.21e-05	0.47	TTTCGATATTGCTAAT
BGIBMGA005572	up1K	757	772	-	4.44898	1.21e-05	0.47	TTTCGATCTTGATAAT
BGIBMGA001113	down1K	865	880	-	4.44898	1.21e-05	0.47	GTTTTATATTGAAAAT
BGIBMGA004003	up1K	154	169	+	4.44898	1.21e-05	0.47	GTTTGATAGCGAAAAG
BGIBMGA006010	up1K	654	669	+	4.44898	1.21e-05	0.47	GTTTGATATTTAAAAT
BGIBMGA004633	down1K	792	807	+	4.44898	1.21e-05	0.47	TTTCGATATTGATAGT
BGIBMGA008487	down1K	797	812	+	4.44898	1.21e-05	0.47	GTTTGATATTCAAAAT
BGIBMGA011331	up1K	948	963	+	4.44898	1.21e-05	0.47	TTTCGATATTGTTAAT
BGIBMGA014565	down1K	985	1000	+	4.44898	1.21e-05	0.47	GTTTAATATTGAAAAT
BGIBMGA007336	down1K	520	535	-	4.43878	1.21e-05	0.47	ATTGGAGACGGCAAAG
BGIBMGA002723	down1K	833	848	-	4.43878	1.21e-05	0.47	TATCGATATTTAAAAG
BGIBMGA009752	up1K	227	242	+	4.43878	1.21e-05	0.47	ATTAGCTATTGAGAAG
BGIBMGA013915	down1K	264	279	+	4.43878	1.21e-05	0.47	TTTCAATATTGAAATG
BGIBMGA011414	up1K	84	99	-	4.42857	1.22e-05	0.47	TTTCGATATGGCGAAC
BGIBMGA005195	down1K	856	871	+	4.42857	1.22e-05	0.47	ATTAGAGATTGAAAAA
BGIBMGA000320	down1K	431	446	-	4.41837	1.22e-05	0.47	ATTCGATATGGACTAT
BGIBMGA001718	down1K	456	471	-	4.41837	1.22e-05	0.47	TTTCGTAATAGAAAAG
BGIBMGA012934	down1K	769	784	-	4.41837	1.22e-05	0.47	TGTGGACATTGACAAT
BGIBMGA005921	down1K	924	939	-	4.41837	1.22e-05	0.47	TTTTTATATTGATAAT
BGIBMGA011802	down1K	952	967	-	4.41837	1.22e-05	0.47	TTTCGTAATAGAAAAG
BGIBMGA009577	up1K	172	187	+	4.41837	1.22e-05	0.47	TTTTTATATTGATAAT
BGIBMGA000002	down1K	324	339	+	4.41837	1.22e-05	0.47	GCTGCAGATGGAGAAG
BGIBMGA003669	up1K	944	959	+	4.41837	1.22e-05	0.47	TTTCGTAATAGAAAAG
BGIBMGA010482	down1K	60	75	-	4.40816	1.22e-05	0.47	TTTGAATATTGAAATT
BGIBMGA011325	up1K	517	532	+	4.40816	1.22e-05	0.47	TATGAATATTGAAAAT
BGIBMGA011799	down1K	393	408	+	4.39796	1.23e-05	0.47	TTTAGGTATGGATAAT
BGIBMGA009234	up1K	225	240	-	4.38776	1.23e-05	0.47	TTTTAAAATAGAAAAG
BGIBMGA012103	down1K	492	507	-	4.38776	1.23e-05	0.47	TTTGGAAAAAGAAAAT
BGIBMGA005174	up1K	709	724	-	4.38776	1.23e-05	0.47	GTTGGATATTTATAAT
BGIBMGA007817	down1K	842	857	-	4.38776	1.23e-05	0.47	TTTGGAAACAGAAAAT
BGIBMGA012029	up1K	948	963	-	4.38776	1.23e-05	0.47	TTTGGTAATAGAAAAT
BGIBMGA014611	down1K	93	108	+	4.38776	1.23e-05	0.47	GTTGGATATTAATAAT
BGIBMGA000938	down1K	873	888	+	4.38776	1.23e-05	0.47	TTTGGAACTAGAAAAT
BGIBMGA007510	up1K	969	984	+	4.38776	1.23e-05	0.47	TTTGGTAATAGAAAAT
BGIBMGA000445	up1K	336	351	+	4.36735	1.23e-05	0.47	GTTAGATATGAATAAG
BGIBMGA011606	up1K	106	121	-	4.35714	1.23e-05	0.47	ATTTGAAAGGGAAAAT
BGIBMGA010759	down1K	686	701	-	4.35714	1.23e-05	0.47	AGTTGAAATGGAAAAT
BGIBMGA008718	down1K	882	897	+	4.35714	1.23e-05	0.47	TATTGATATTGACATG
BGIBMGA010741	down1K	213	228	-	4.34694	1.24e-05	0.47	ATTTGATTTTGATAAG
BGIBMGA005076	up1K	238	253	-	4.34694	1.24e-05	0.47	ATTATAGATTGAAAAG
BGIBMGA002720	down1K	919	934	-	4.34694	1.24e-05	0.47	ATATGATATTGATAAG
BGIBMGA010441	up1K	311	326	+	4.34694	1.24e-05	0.47	TTTCGATATGCAGAGG
BGIBMGA001444	down1K	782	797	+	4.34694	1.24e-05	0.47	ATTTGATTTTGATAAG
BGIBMGA012732	down1K	937	952	+	4.34694	1.24e-05	0.47	ATTTGATGTTGATAAG
BGIBMGA004504	up1K	920	935	+	4.33673	1.25e-05	0.47	TTTCCAGATGGAAAAA
BGIBMGA005959	down1K	458	473	+	4.32653	1.25e-05	0.47	AATGGATATGGAAGAT
BGIBMGA002463	up1K	610	625	+	4.32653	1.25e-05	0.47	TTTGAAAATAGATAAG
BGIBMGA010427	down1K	746	761	-	4.31633	1.26e-05	0.47	TTTGAATATGGTGAAT
BGIBMGA003783	up1K	891	906	-	4.31633	1.26e-05	0.47	TCTTTATATTGAAAAG
BGIBMGA005140	down1K	129	144	+	4.31633	1.26e-05	0.47	TTTTTATATGAAGAAG
BGIBMGA011230	down1K	171	186	+	4.31633	1.26e-05	0.47	TTTGGATTTGAAGAAT
BGIBMGA003689	up1K	838	853	+	4.31633	1.26e-05	0.47	TTTGAATTTGGAGAAT
BGIBMGA013507	up1K	931	946	+	4.31633	1.26e-05	0.47	TCTGGATATTGAAACT
BGIBMGA006153	up1K	978	993	+	4.31633	1.26e-05	0.47	ATTCGAAATTGAAAAA
BGIBMGA003919	up1K	798	813	+	4.28571	1.26e-05	0.47	GTTGAATATGAAGAAG
BGIBMGA001920	down1K	924	939	+	4.28571	1.26e-05	0.47	TTTTGAGATTGAAGAC
BGIBMGA000030	down1K	915	930	-	4.27551	1.26e-05	0.47	GTTTGATATAGAATAG
BGIBMGA006675	down1K	645	660	+	4.27551	1.26e-05	0.47	TTTCGACATTGACATG
BGIBMGA003537	down1K	520	535	+	4.26531	1.26e-05	0.47	ATTAGAAATGGAAAAA
BGIBMGA010386	down1K	47	62	+	4.2449	1.27e-05	0.47	TGTGGATATTGACATT
BGIBMGA010335	down1K	273	288	+	4.2449	1.27e-05	0.47	TTTAGAGATAAAAAAG
BGIBMGA005715	down1K	493	508	+	4.2449	1.27e-05	0.47	TTTTGATGTAGATAAG
BGIBMGA004692	down1K	590	605	+	4.2449	1.27e-05	0.47	TTTTGATATCGATATG
BGIBMGA002568	down1K	880	895	-	4.23469	1.28e-05	0.47	ATTAGATATTGAGAAC
BGIBMGA004681	down1K	476	491	+	4.23469	1.28e-05	0.47	ATTCTAAATTGAAAAG
BGIBMGA010995	down1K	543	558	+	4.23469	1.28e-05	0.47	TTTTGATGTGGTCAAG
BGIBMGA004286	down1K	661	676	+	4.23469	1.28e-05	0.47	TTTTGATGTGGGCAAG
BGIBMGA009290	up1K	380	395	-	4.22449	1.28e-05	0.47	TTTGAAGATGTAAAAT
BGIBMGA000999	down1K	593	608	-	4.22449	1.28e-05	0.47	ATTGCACATTGAAAAG
BGIBMGA004980	up1K	200	215	-	4.21429	1.28e-05	0.47	GATGGAGATAGAAAAT
BGIBMGA000846	up1K	17	32	+	4.20408	1.29e-05	0.47	ATTGGAAATTCAAAAT
BGIBMGA009841	down1K	149	164	+	4.20408	1.29e-05	0.47	ATTGAAAATTGAAAAT
BGIBMGA006365	down1K	154	169	+	4.20408	1.29e-05	0.47	ATGTGATATGGAAATG
BGIBMGA003391	up1K	555	570	+	4.20408	1.29e-05	0.47	ATTGAAAATTGAAAAT
BGIBMGA003172	up1K	870	885	+	4.20408	1.29e-05	0.47	ATTGTAAATTGAAAAT
BGIBMGA006917	down1K	185	200	-	4.19388	1.29e-05	0.47	TTTTGACATCGAAAAT
BGIBMGA012652	down1K	41	56	-	4.18367	1.29e-05	0.47	ATTTGAAATGGAAATT
BGIBMGA010872	down1K	710	725	+	4.18367	1.29e-05	0.47	AATTGAAATGGAAAAT
BGIBMGA000384	down1K	207	222	-	4.17347	1.3e-05	0.47	GTTGAAGATTGAAGAG
BGIBMGA011525	down1K	865	880	-	4.17347	1.3e-05	0.47	GTTCGAAATCGAAAAT
BGIBMGA004083	down1K	849	864	+	4.17347	1.3e-05	0.47	ACTCGAAATTGAGAAG
BGIBMGA014474	down1K	274	289	-	4.16327	1.3e-05	0.47	TTGCGAGATAGAAAAT
BGIBMGA013493	up1K	782	797	-	4.16327	1.3e-05	0.47	TTTCGATATTAATAAT
BGIBMGA007180	down1K	623	638	-	4.15306	1.3e-05	0.47	ATTGTAGATGGTAAAG
BGIBMGA012084	up1K	333	348	+	4.15306	1.3e-05	0.47	ATTTGATATTGAGATT
BGIBMGA011589	up1K	525	540	+	4.15306	1.3e-05	0.47	ATTGTAGAAGGAAAAG
BGIBMGA008547	up1K	962	977	+	4.15306	1.3e-05	0.47	ATTGGAGAAGTAAAAG
BGIBMGA013262	down1K	746	761	-	4.14286	1.3e-05	0.47	TTTAGATATTGTCAAT
BGIBMGA000620	down1K	633	648	-	4.13265	1.31e-05	0.47	TTTCGAAATAAAAAAG
BGIBMGA002028	up1K	20	35	+	4.13265	1.31e-05	0.47	AATGGATATTGAAAAA
BGIBMGA005012	down1K	890	905	+	4.13265	1.31e-05	0.47	ATTGGATATTGAAATA
BGIBMGA012455	up1K	9	24	-	4.12245	1.31e-05	0.47	ATTTGTTATTGAAAAT
BGIBMGA005830	up1K	95	110	-	4.12245	1.31e-05	0.47	ATTTGATATTGAAACT
BGIBMGA005395	up1K	292	307	-	4.12245	1.31e-05	0.47	ATTTGCTATTGAAAAT
BGIBMGA003769	down1K	406	421	-	4.12245	1.31e-05	0.47	TTGGGATATACAAAAG
BGIBMGA003317	down1K	660	675	-	4.12245	1.31e-05	0.47	ATTTGATAATGAAAAT
BGIBMGA008462	down1K	45	60	+	4.12245	1.31e-05	0.47	ATCTGATATTGAAAAT
BGIBMGA013037	down1K	938	953	+	4.12245	1.31e-05	0.47	ATTTGATATTGTAAAT
BGIBMGA010999	down1K	340	355	-	4.11224	1.31e-05	0.47	TTTGGAAATGCACAAC
BGIBMGA006603	up1K	691	706	-	4.11224	1.31e-05	0.47	TTTAGATATGCATAAT
BGIBMGA004939	up1K	708	723	-	4.11224	1.31e-05	0.47	TTTAGATATGAATAAT
BGIBMGA004787	down1K	610	625	+	4.11224	1.31e-05	0.47	TTTGGAAATGAACAAC
BGIBMGA010397	down1K	946	961	+	4.11224	1.31e-05	0.47	TTTGGAAATGAACAAC
BGIBMGA000169	down1K	144	159	-	4.10204	1.31e-05	0.47	TTTGGAAATAAAAAAT
BGIBMGA011153	down1K	57	72	-	4.08163	1.32e-05	0.47	TTGTGAGTTTGAAAAG
BGIBMGA011665	down1K	15	30	-	4.07143	1.32e-05	0.47	TTTCGAAATGGAAGCG
BGIBMGA011082	up1K	646	661	+	4.07143	1.32e-05	0.47	TTTCGAACTGGAAGAG
BGIBMGA011671	down1K	262	277	-	4.06122	1.33e-05	0.47	TTTCTATATGTAGAAG
BGIBMGA002470	down1K	821	836	-	4.06122	1.33e-05	0.47	CTTTGATATGTACAAG
BGIBMGA002728	down1K	31	46	+	4.06122	1.33e-05	0.47	TGTGGATTTGGAAGAG
BGIBMGA002337	up1K	590	605	+	4.06122	1.33e-05	0.47	ATTGGGTATTGATAAT
BGIBMGA011612	up1K	28	43	-	4.05102	1.33e-05	0.47	TTTGGAAGTTGAAACG
BGIBMGA002643	down1K	50	65	-	4.05102	1.33e-05	0.47	TTTGGAAATTGTACAG
BGIBMGA004319	down1K	457	472	-	4.05102	1.33e-05	0.47	TTTATATATAGAGAAG
BGIBMGA004277	up1K	623	638	-	4.05102	1.33e-05	0.47	TTTGGAACTTGTAAAG
BGIBMGA006435	down1K	144	159	+	4.05102	1.33e-05	0.47	TTTGGAAAATGAACAG
BGIBMGA006039	up1K	282	297	+	4.05102	1.33e-05	0.47	TTTGGAAATTGTACAG
BGIBMGA013115	up1K	605	620	+	4.05102	1.33e-05	0.47	TTTATATATAGAGAAG
BGIBMGA014542	up1K	626	641	+	4.05102	1.33e-05	0.47	TTTATATATAGAGAAG
BGIBMGA014137	up1K	873	888	+	4.05102	1.33e-05	0.47	TTTGGAAATTGCAACG
BGIBMGA002237	up1K	177	192	-	4.04082	1.34e-05	0.47	ATTTGAAATCGATAAG
BGIBMGA002296	down1K	895	910	-	4.04082	1.34e-05	0.47	TTTTCAAATGGAAGAG
BGIBMGA003325	down1K	157	172	+	4.04082	1.34e-05	0.47	TTTTAAAATGGAAGAG
BGIBMGA011350	down1K	237	252	-	4.03061	1.34e-05	0.47	TCTGTATATTGAAAAT
BGIBMGA013407	down1K	701	716	-	4.03061	1.34e-05	0.47	ATTGGAAATAGAACAG
BGIBMGA010856	down1K	120	135	+	4.03061	1.34e-05	0.47	ATTGGAATTAGAAAAG
BGIBMGA011382	up1K	243	258	+	4.03061	1.34e-05	0.47	ATTGGAAATAGAATAG
BGIBMGA012744	down1K	766	781	+	4.03061	1.34e-05	0.47	TTTGGATATAGAAATA
BGIBMGA009187	up1K	194	209	-	4.02041	1.35e-05	0.47	TTTTGATATAGAATAT
BGIBMGA008911	up1K	338	353	-	4.02041	1.35e-05	0.47	TTTACATATCGAAAAG
BGIBMGA000783	down1K	647	662	-	4.02041	1.35e-05	0.47	TTCGGAGAGTGATAAG
BGIBMGA010599	up1K	736	751	-	4.02041	1.35e-05	0.47	TTCTGATATAGAAAAT
BGIBMGA001923	down1K	750	765	-	4.02041	1.35e-05	0.47	TTTAAATATCGAAAAG
BGIBMGA004698	up1K	772	787	-	4.02041	1.35e-05	0.47	TTTTGTTATAGAAAAT
BGIBMGA012313	up1K	893	908	-	4.02041	1.35e-05	0.47	TTTATATATCGAAAAG
BGIBMGA010084	down1K	138	153	+	4.02041	1.35e-05	0.47	ATTAGAAAGGGACAAG
BGIBMGA005076	up1K	429	444	+	4.02041	1.35e-05	0.47	TTTTGCTATAGAAAAT
BGIBMGA007978	down1K	683	698	+	4.0102	1.35e-05	0.47	GTTGGATATAGATAAA
BGIBMGA000517	down1K	810	825	+	4.0102	1.35e-05	0.47	GTTGGATATAGATAAC
BGIBMGA003912	up1K	863	878	+	3.9898	1.35e-05	0.47	TATCGATATCGATAAG
BGIBMGA004385	down1K	262	277	+	3.96939	1.36e-05	0.47	TGTGTAAATTGAGAAG
BGIBMGA012328	down1K	476	491	+	3.96939	1.36e-05	0.47	TGTGAAAATTGAGAAG
BGIBMGA002916	down1K	845	860	-	3.95918	1.37e-05	0.47	TTCGGATATAGATAAT
BGIBMGA013155	down1K	733	748	+	3.95918	1.37e-05	0.47	TTTGGCTATAGATAAT
BGIBMGA004349	down1K	892	907	+	3.95918	1.37e-05	0.47	TTTGGATCTAGATAAT
BGIBMGA009666	down1K	79	94	-	3.94898	1.37e-05	0.47	TATGGATATACAAAAG
BGIBMGA004807	up1K	564	579	+	3.94898	1.37e-05	0.47	TTTCGAGATTTAAGAG
BGIBMGA014201	down1K	395	410	-	3.93878	1.38e-05	0.47	TTTGGAAAGAGACAAT
BGIBMGA007292	up1K	484	499	-	3.93878	1.38e-05	0.47	TTTGGAAAGAGACAAT
BGIBMGA011288	down1K	853	868	-	3.93878	1.38e-05	0.47	TTTGGAAAGAGACAAT
BGIBMGA007428	down1K	569	584	+	3.93878	1.38e-05	0.47	TTTGGAAAGAGACAAT
BGIBMGA011288	down1K	713	728	+	3.93878	1.38e-05	0.47	TTTGGAAAGAGACAAT
BGIBMGA004370	down1K	846	861	-	3.92857	1.38e-05	0.47	GTTTCAGATGGACAAT
BGIBMGA000725	up1K	34	49	+	3.92857	1.38e-05	0.47	ATTTGACATGGATAAT
BGIBMGA000878	down1K	732	747	+	3.92857	1.38e-05	0.47	ATTTGACATGGATAAT
BGIBMGA010709	up1K	862	877	+	3.92857	1.38e-05	0.47	CTTTGAGCTGGAGAAG
BGIBMGA008574	up1K	23	38	-	3.91837	1.38e-05	0.47	GTTGGATTTGAACAAG
BGIBMGA002620	down1K	367	382	-	3.91837	1.38e-05	0.47	TATCCAGATGGACAAG
BGIBMGA014055	down1K	458	473	-	3.91837	1.38e-05	0.47	GTTGAATATGGCCAAG
BGIBMGA008284	down1K	64	79	-	3.90816	1.38e-05	0.47	TTTTGAGATTGGAATG
BGIBMGA009646	down1K	784	799	-	3.88776	1.39e-05	0.47	GTAGGAAAGGGAAAAG
BGIBMGA009278	up1K	250	265	+	3.88776	1.39e-05	0.47	GTGGGAAATGGCAAAG
BGIBMGA005898	down1K	792	807	+	3.88776	1.39e-05	0.47	TTTTGACTTTGAGAAG
BGIBMGA013727	down1K	73	88	-	3.87755	1.39e-05	0.47	GATGGCGATTGAAAAG
BGIBMGA013728	up1K	528	543	-	3.87755	1.39e-05	0.47	GATGGCGATTGAAAAG
BGIBMGA001475	up1K	863	878	+	3.87755	1.39e-05	0.47	TGTTGAGATTGAAAAA
BGIBMGA013480	up1K	117	132	-	3.86735	1.4e-05	0.47	TTTTGAAATTGTGAAT
BGIBMGA008148	down1K	227	242	-	3.86735	1.4e-05	0.47	ATTCGTTATTGAAAAT
BGIBMGA004435	up1K	846	861	-	3.86735	1.4e-05	0.47	TTTTGAAATTGTGAAT
BGIBMGA009862	down1K	871	886	-	3.86735	1.4e-05	0.47	TCTTGATATCGATAAG
BGIBMGA004886	down1K	669	684	+	3.86735	1.4e-05	0.47	ATTCGCTATTGAAAAT
BGIBMGA009207	down1K	722	737	+	3.86735	1.4e-05	0.47	TTTTGAAATTGTGAAT
BGIBMGA009876	up1K	793	808	+	3.86735	1.4e-05	0.47	TCTTGATATCGATAAG
BGIBMGA012978	up1K	464	479	-	3.85714	1.4e-05	0.47	TTTAGATATTTACAAT
BGIBMGA003597	down1K	385	400	+	3.85714	1.4e-05	0.47	TTTAAATATTGACAAT
BGIBMGA000774	up1K	52	67	-	3.84694	1.41e-05	0.47	TTTGGAAATTGGAAAC
BGIBMGA007418	down1K	140	155	-	3.84694	1.41e-05	0.47	TTTGGAAATTGTAAAC
BGIBMGA006114	down1K	554	569	-	3.84694	1.41e-05	0.47	TTTGGAAAATGAAAAC
BGIBMGA005468	down1K	774	789	-	3.84694	1.41e-05	0.47	TTTGGAGTTTGATATG
BGIBMGA004447	down1K	855	870	-	3.84694	1.41e-05	0.47	TTTGGAAATTGTAAAA
BGIBMGA006271	up1K	968	983	-	3.84694	1.41e-05	0.47	TTTGGAAAATGAAAAC
BGIBMGA012238	down1K	132	147	+	3.84694	1.41e-05	0.47	TTTGGAGATTGTTATG
BGIBMGA006036	down1K	243	258	+	3.84694	1.41e-05	0.47	TTTGGAAAATGAAAAC
BGIBMGA000309	down1K	329	344	+	3.84694	1.41e-05	0.47	TTTGGAAATTGAACAC
BGIBMGA005968	down1K	398	413	+	3.84694	1.41e-05	0.47	AATAGATATGGAGAAT
BGIBMGA001768	down1K	463	478	+	3.84694	1.41e-05	0.47	TTTGGAAATTGAACAC
BGIBMGA005342	down1K	739	754	+	3.84694	1.41e-05	0.47	TTTGGAGTTTGATATG
BGIBMGA002916	down1K	981	996	+	3.84694	1.41e-05	0.47	TTTGGAAATTGCAAAA
BGIBMGA012357	down1K	672	687	-	3.83673	1.41e-05	0.47	ATTTAATATTGAAAAT
BGIBMGA010967	up1K	729	744	-	3.83673	1.41e-05	0.47	ATTTTATATTGAAAAT
BGIBMGA010226	down1K	892	907	-	3.83673	1.41e-05	0.47	ATTTGATATTTAAAAT
BGIBMGA005345	down1K	903	918	-	3.83673	1.41e-05	0.47	ATTTGATATTAAAAAT
BGIBMGA013005	down1K	399	414	+	3.83673	1.41e-05	0.47	ATTTGATATTTAAAAT
BGIBMGA000380	down1K	492	507	+	3.83673	1.41e-05	0.47	ATTTAATATTGAAAAT
BGIBMGA011798	down1K	834	849	+	3.83673	1.41e-05	0.47	ATTTAATATTGAAAAT
BGIBMGA003430	up1K	476	491	-	3.82653	1.41e-05	0.47	ATTGGAAATAGAAAAA
BGIBMGA007769	down1K	663	678	+	3.82653	1.41e-05	0.47	TGTAGAAATTGAAAAT
BGIBMGA013264	down1K	725	740	+	3.82653	1.41e-05	0.47	ATTGGAAATAGAAAAC
BGIBMGA007704	up1K	753	768	-	3.81633	1.42e-05	0.47	TTTTGTGTTGGAGAAG
BGIBMGA006923	up1K	74	89	-	3.80612	1.42e-05	0.47	ACTGAAGATGGAGAAG
BGIBMGA003435	down1K	30	45	+	3.79592	1.42e-05	0.47	TTTTGAGAGTAAAAAG
BGIBMGA003436	up1K	374	389	+	3.79592	1.42e-05	0.47	TTTTGAGAGTAAAAAG
BGIBMGA006926	down1K	728	743	+	3.79592	1.42e-05	0.47	TTTGGAGCGTGAAAAT
BGIBMGA004885	up1K	895	910	+	3.79592	1.42e-05	0.47	CTTTGGTATTGAAAAG
BGIBMGA005127	down1K	323	338	-	3.78571	1.43e-05	0.47	GTTGGAGAAGGAGAGG
BGIBMGA001316	up1K	838	853	+	3.78571	1.43e-05	0.47	GTTGGAGCCGGAGAAG
BGIBMGA007335	up1K	602	617	-	3.77551	1.43e-05	0.47	TTTCGATTTGGACAAA
BGIBMGA006470	up1K	806	821	-	3.77551	1.43e-05	0.47	TTGAGAGATGGAACAG
BGIBMGA009636	down1K	167	182	+	3.77551	1.43e-05	0.47	CTTGGATATGTACAAT
BGIBMGA008086	up1K	436	451	-	3.76531	1.44e-05	0.47	TTTCGATGTAGAAAAT
BGIBMGA014290	down1K	459	474	-	3.76531	1.44e-05	0.47	TATCGATATCGAAAAT
BGIBMGA014257	up1K	637	652	-	3.76531	1.44e-05	0.47	TTTGTTAATTGAAAAG
BGIBMGA007739	down1K	705	720	-	3.76531	1.44e-05	0.47	TTTGCAAATTGTAAAG
BGIBMGA008456	down1K	930	945	-	3.76531	1.44e-05	0.47	TTTGGTAATTAAAAAG
BGIBMGA006642	up1K	106	121	+	3.76531	1.44e-05	0.47	TATCGATATCGAAAAT
BGIBMGA013638	down1K	225	240	+	3.76531	1.44e-05	0.47	TTTGTAAATTGTAAAG
BGIBMGA007469	down1K	547	562	+	3.76531	1.44e-05	0.47	TTTGGCAATTTAAAAG
BGIBMGA009472	down1K	949	964	+	3.76531	1.44e-05	0.47	TATCGATATCGAAAAT
BGIBMGA001596	down1K	529	544	-	3.7449	1.44e-05	0.47	TTTTGAACTGGAAATG
BGIBMGA011232	up1K	535	550	-	3.7449	1.44e-05	0.47	TATTGAAATGGCAAAG
BGIBMGA007186	up1K	476	491	+	3.7449	1.44e-05	0.47	TTTTGAAGTGGAAATG
BGIBMGA007291	up1K	842	857	+	3.7449	1.44e-05	0.47	GTTCGATATCGATAAT
BGIBMGA007409	up1K	896	911	+	3.7449	1.44e-05	0.47	GAGTGAGATGGAAAAG
BGIBMGA010050	up1K	32	47	-	3.73469	1.45e-05	0.47	TTTTCATATAGAAAAT
BGIBMGA000349	down1K	643	658	-	3.73469	1.45e-05	0.47	TTTTGATATAAAAAAT
BGIBMGA009868	up1K	943	958	-	3.73469	1.45e-05	0.47	TTTTGATATAAAAAAT
BGIBMGA005182	down1K	422	437	+	3.73469	1.45e-05	0.47	TTTTAATATAGAAAAT
BGIBMGA012261	down1K	246	261	-	3.72449	1.45e-05	0.47	TTTAGAGAATGAGAAT
BGIBMGA010984	down1K	568	583	-	3.72449	1.45e-05	0.47	CTTCGAAATTGAGAAT
BGIBMGA013615	up1K	272	287	+	3.72449	1.45e-05	0.47	TTTAGAGATTGAGTAT
BGIBMGA008864	up1K	114	129	-	3.71429	1.45e-05	0.47	GTTGGTAATGGAAATG
BGIBMGA003237	up1K	241	256	-	3.71429	1.45e-05	0.47	GTAGGAAATGGAAATG
BGIBMGA001369	up1K	717	732	-	3.71429	1.45e-05	0.47	TTTTGATATTGAGCTG
BGIBMGA011869	down1K	469	484	+	3.71429	1.45e-05	0.47	GTAGGAAATGGAAATG
BGIBMGA007823	up1K	492	507	+	3.71429	1.45e-05	0.47	ATTCCAGATGGAGAAT
BGIBMGA000175	down1K	505	520	+	3.71429	1.45e-05	0.47	GATGGAACTGGAAAAG
BGIBMGA002934	up1K	372	387	+	3.70408	1.46e-05	0.47	TTTCGATATATATAAG
BGIBMGA004006	down1K	159	174	-	3.68367	1.47e-05	0.47	TTTTGTTTTTGAAAAG
BGIBMGA004751	down1K	326	341	-	3.68367	1.47e-05	0.47	TTTTGTTTTTGAAAAG
BGIBMGA008367	down1K	685	700	-	3.68367	1.47e-05	0.47	TTTTGACATTGAGAAA
BGIBMGA004548	down1K	702	717	-	3.68367	1.47e-05	0.47	TTTGGAATTGGATATG
BGIBMGA012840	up1K	753	768	-	3.68367	1.47e-05	0.47	TTTTGCTATTGAATAG
BGIBMGA004834	up1K	787	802	-	3.68367	1.47e-05	0.47	TTTTGATAATGCAAAG
BGIBMGA013187	up1K	800	815	-	3.68367	1.47e-05	0.47	ATTGGAATTGGAAGAG
BGIBMGA000915	up1K	935	950	-	3.68367	1.47e-05	0.47	TTTTGTTATTGGAAAG
BGIBMGA010529	up1K	46	61	+	3.68367	1.47e-05	0.47	TTTGGACAGGGAGATG
BGIBMGA000773	down1K	201	216	+	3.68367	1.47e-05	0.47	TTTGGAAATGGGTATG
BGIBMGA013232	up1K	416	431	+	3.68367	1.47e-05	0.47	ATTGGAATTGGAAGAG
BGIBMGA008454	down1K	466	481	+	3.68367	1.47e-05	0.47	TTTTGACATTGAGAAA
BGIBMGA000601	down1K	729	744	+	3.68367	1.47e-05	0.47	TTTTGTTATTGAAACG
BGIBMGA012992	up1K	740	755	+	3.68367	1.47e-05	0.47	TTTTGCTATTGAATAG
BGIBMGA012313	down1K	897	912	+	3.68367	1.47e-05	0.47	TTATGATATTGAACAG
BGIBMGA012777	down1K	203	218	-	3.67347	1.47e-05	0.47	ATTTGACATTGACAAT
BGIBMGA008801	up1K	807	822	-	3.67347	1.47e-05	0.47	TTTAGATAGTGAAATG
BGIBMGA009516	up1K	125	140	+	3.67347	1.47e-05	0.47	TTTTGATAAGGAAGAT
BGIBMGA002670	down1K	605	620	+	3.67347	1.47e-05	0.47	TTTTGATAAGGAAGAT
BGIBMGA007485	down1K	981	996	+	3.67347	1.47e-05	0.47	TTTGCATATAGATAAT
BGIBMGA012043	down1K	294	309	-	3.66327	1.48e-05	0.47	TTTGTATTTGGACAAT
BGIBMGA012727	down1K	130	145	+	3.66327	1.48e-05	0.47	TTTGGATGTGTACAAT
BGIBMGA008245	down1K	150	165	+	3.66327	1.48e-05	0.47	TTTGAATAAGGACAAT
BGIBMGA014385	up1K	162	177	+	3.66327	1.48e-05	0.47	TTTGTATAAGGACAAT
BGIBMGA000891	up1K	403	418	+	3.66327	1.48e-05	0.47	ATTTGATATAGAATAG
BGIBMGA007931	down1K	670	685	+	3.66327	1.48e-05	0.47	ATTTGTTATAGAAAAG
BGIBMGA008297	down1K	730	745	+	3.66327	1.48e-05	0.47	TTTGGATATGTTCAAT
BGIBMGA005622	up1K	793	808	+	3.66327	1.48e-05	0.47	ATTTGATATAGAATAG
BGIBMGA006522	up1K	387	402	-	3.65306	1.49e-05	0.47	TTTAGAAATTGAAATT
BGIBMGA014012	down1K	628	643	-	3.65306	1.49e-05	0.47	GTAGGATATTGAATAG
BGIBMGA002733	down1K	872	887	-	3.65306	1.49e-05	0.47	GTAGGATATTGAATAG
BGIBMGA009852	up1K	35	50	+	3.65306	1.49e-05	0.47	GTAGGATATTGAATAG
BGIBMGA003679	up1K	694	709	+	3.65306	1.49e-05	0.47	GTTGGATTCTGAAAAG
BGIBMGA008262	down1K	960	975	+	3.65306	1.49e-05	0.47	ATTGGGTATTGAGGAG
BGIBMGA006048	up1K	19	34	-	3.63265	1.5e-05	0.47	TGTGGAACTGGAAAAT
BGIBMGA000781	down1K	295	310	-	3.63265	1.5e-05	0.47	TTTTAAAAGGGAAAAG
BGIBMGA011075	down1K	609	624	-	3.63265	1.5e-05	0.47	TTTTGAGATTGATTAT
BGIBMGA004409	up1K	813	828	-	3.63265	1.5e-05	0.47	TGTGGAATTGGAAAAT
BGIBMGA000552	up1K	485	500	+	3.63265	1.5e-05	0.47	TTTGGAAAGGGAATAT
BGIBMGA010484	up1K	639	654	+	3.63265	1.5e-05	0.47	TTTTGAGATTGCTAAT
BGIBMGA007978	down1K	571	586	-	3.62245	1.51e-05	0.47	TTTGGTGATTGAAATT
BGIBMGA012665	up1K	584	599	-	3.62245	1.51e-05	0.47	TATTTAGATTGAAAAG
BGIBMGA000627	up1K	101	116	+	3.62245	1.51e-05	0.47	TTTGGATAATGTTAAG
BGIBMGA012632	up1K	282	297	+	3.62245	1.51e-05	0.47	TATTTAGATTGAAAAG
BGIBMGA011578	down1K	643	658	+	3.62245	1.51e-05	0.47	TTTTTAGATTGAAATG
BGIBMGA012281	up1K	928	943	+	3.61224	1.51e-05	0.47	TTTTGATATGTATGAG
BGIBMGA002577	down1K	237	252	-	3.60204	1.52e-05	0.47	TTTTGACATTTAGAAG
BGIBMGA000001	up1K	241	256	-	3.60204	1.52e-05	0.47	GGTGTAAATGGAAAAG
BGIBMGA012800	down1K	297	312	-	3.60204	1.52e-05	0.47	TGTGGAAAATGACAAG
BGIBMGA000419	up1K	502	517	-	3.60204	1.52e-05	0.47	AATGGAGATAGAAAAT
BGIBMGA000718	down1K	771	786	-	3.60204	1.52e-05	0.47	ATTGGATATAGATAGG
BGIBMGA013136	down1K	954	969	-	3.60204	1.52e-05	0.47	ATTGGCTATAGATAAG
BGIBMGA007931	down1K	183	198	+	3.60204	1.52e-05	0.47	TTGGGAAATTGACACG
BGIBMGA001866	down1K	983	998	+	3.60204	1.52e-05	0.47	CTGTGATATGGATAAG
BGIBMGA000389	down1K	89	104	-	3.58163	1.53e-05	0.47	ATTCAATATTGAAAAT
BGIBMGA012388	down1K	112	127	-	3.58163	1.53e-05	0.47	ATTCAATATTGAAAAT
BGIBMGA013396	down1K	188	203	+	3.58163	1.53e-05	0.47	ATTCGATATTAAAAAT
BGIBMGA007492	up1K	201	216	-	3.58163	1.53e-05	0.47	TTTTCAAATTGAGAAT
BGIBMGA001142	down1K	281	296	-	3.58163	1.53e-05	0.47	ATTCGATATTTAAAAT
BGIBMGA002529	up1K	295	310	-	3.58163	1.53e-05	0.47	GTTGGAGATGGAGACC
BGIBMGA000416	down1K	549	564	+	3.58163	1.53e-05	0.47	TTTTTAAATTGAGAAT
BGIBMGA005102	up1K	788	803	-	3.58163	1.53e-05	0.47	ATTCGATATTCAAAAT
BGIBMGA013719	up1K	93	108	-	3.57143	1.53e-05	0.47	TCTGAATATAGAAAAG
BGIBMGA008152	up1K	190	205	+	3.57143	1.53e-05	0.47	GTGGGATATTTAGAAG
BGIBMGA007796	down1K	52	67	+	3.56122	1.53e-05	0.47	TTCAGAAATGGAGAAT
BGIBMGA012303	down1K	198	213	+	3.56122	1.53e-05	0.47	TTTGTAAATTGAAAAA
BGIBMGA007022	down1K	185	200	-	3.56122	1.53e-05	0.47	TTTGGAAATTAAAAAA
BGIBMGA005625	up1K	280	295	+	3.56122	1.53e-05	0.47	TTTGGAAATTTAAAAA
BGIBMGA002682	up1K	279	294	-	3.56122	1.53e-05	0.47	ATTCGAAATCGAAAAT
BGIBMGA005739	up1K	557	572	+	3.56122	1.53e-05	0.47	TTTGGAAATTTAAAAA
BGIBMGA004162	up1K	686	701	-	3.56122	1.53e-05	0.47	TTTGAAAATTGAAAAA
BGIBMGA001068	up1K	701	716	-	3.56122	1.53e-05	0.47	TTTGTAAATTGAAAAA
BGIBMGA008857	up1K	777	792	+	3.56122	1.53e-05	0.47	TTTGGAAATTTAAAAA
BGIBMGA012920	down1K	809	824	-	3.56122	1.53e-05	0.47	TTTGGAAATTTAAAAC
BGIBMGA006960	up1K	919	934	-	3.56122	1.53e-05	0.47	TTTGTAAATTGAAAAC
BGIBMGA014216	down1K	928	943	-	3.56122	1.53e-05	0.47	TTTGGAAATTCAAAAA
BGIBMGA009686	down1K	282	297	+	3.55102	1.54e-05	0.47	GTTGTAAATTGAGAAT
BGIBMGA008796	up1K	617	632	+	3.55102	1.54e-05	0.47	ATTGGATAGCGAAAAT
BGIBMGA001793	down1K	113	128	-	3.54082	1.54e-05	0.47	TATTGAAATGGAAAAA
BGIBMGA012329	down1K	964	979	-	3.54082	1.54e-05	0.47	TTTTGAAATGGAAATA
BGIBMGA003082	down1K	49	64	+	3.53061	1.55e-05	0.47	TTTTGAGATGTTGAAG
BGIBMGA013836	up1K	117	132	-	3.53061	1.55e-05	0.47	ATTATATATGGAAAAT
BGIBMGA011008	down1K	250	265	+	3.53061	1.55e-05	0.47	TTTGGGGATGGTGAAT
BGIBMGA008081	down1K	355	370	-	3.53061	1.55e-05	0.47	TTTTGAGATGAGGAAG
BGIBMGA006333	up1K	889	904	+	3.53061	1.55e-05	0.47	TTCGGAGATGGGGAAT
BGIBMGA009843	down1K	49	64	-	3.5102	1.55e-05	0.47	CTTGGCTATTGAAAAT
BGIBMGA006586	down1K	324	339	-	3.5102	1.55e-05	0.47	CTTGGATTTTGAAAAT
BGIBMGA013893	up1K	422	437	-	3.5102	1.55e-05	0.47	CTTGGATATTGAATAT
BGIBMGA012459	up1K	697	712	+	3.5102	1.55e-05	0.47	CTTGGCTATTGAAAAT
BGIBMGA007020	up1K	814	829	+	3.5102	1.55e-05	0.47	TATTGATATTGAGAAA
BGIBMGA003561	up1K	937	952	-	3.5102	1.55e-05	0.47	GTTGGAAATGGAAATC
BGIBMGA007337	down1K	939	954	-	3.5102	1.55e-05	0.47	TTGGGAGATTTAAAAT
BGIBMGA004313	up1K	949	964	-	3.5102	1.55e-05	0.47	ATTTGAAATTGAGTAG
BGIBMGA001428	up1K	491	506	-	3.5	1.56e-05	0.47	TCTAGAAATTGATAAG
BGIBMGA011587	up1K	592	607	+	3.5	1.56e-05	0.47	TATAGATATTGAAATG
BGIBMGA006854	down1K	806	821	+	3.5	1.56e-05	0.47	GTTTGAAGTGGAAAAT
BGIBMGA002369	down1K	7	22	+	3.4898	1.56e-05	0.47	TATCGAAAAGGAAAAG
BGIBMGA013550	up1K	696	711	-	3.4898	1.56e-05	0.47	TGTTGATTTGGATAAG
BGIBMGA007486	down1K	852	867	-	3.4898	1.56e-05	0.47	TTTCGAAATGGTAATG
BGIBMGA012116	up1K	96	111	-	3.47959	1.57e-05	0.47	TGTGGGTATGGAAATG
BGIBMGA002410	down1K	143	158	+	3.47959	1.57e-05	0.47	TTTCGATATAAAAAAT
BGIBMGA005912	down1K	230	245	-	3.47959	1.57e-05	0.47	TTATGATATTGAAAAA
BGIBMGA010110	up1K	305	320	+	3.47959	1.57e-05	0.47	TTTGAAAATTTAAAAG
BGIBMGA010556	down1K	348	363	+	3.47959	1.57e-05	0.47	TTTTGATATTGAAACC
BGIBMGA005518	down1K	358	373	-	3.47959	1.57e-05	0.47	TTTGAAAATTTAAAAG
BGIBMGA010130	up1K	436	451	-	3.47959	1.57e-05	0.47	TTTTGATAATGAAAAC
BGIBMGA007894	up1K	481	496	+	3.47959	1.57e-05	0.47	TTTTGATTTTGAAAAA
BGIBMGA006359	up1K	614	629	-	3.47959	1.57e-05	0.47	TTTTGATAATGAAAAC
BGIBMGA007461	up1K	645	660	+	3.47959	1.57e-05	0.47	TTTGCAAATTAAAAAG
BGIBMGA012449	up1K	651	666	+	3.47959	1.57e-05	0.47	TTTGTAAATTTAAAAG
BGIBMGA001675	up1K	641	656	-	3.47959	1.57e-05	0.47	TTTTGATTTTGAAAAA
BGIBMGA000175	down1K	685	700	+	3.47959	1.57e-05	0.47	TTTTGTTATTGAAAAA
BGIBMGA009770	down1K	740	755	+	3.47959	1.57e-05	0.47	TTTTGATATTGAACAC
BGIBMGA012677	up1K	833	848	+	3.47959	1.57e-05	0.47	TTTGTAAATTAAAAAG
BGIBMGA008520	down1K	851	866	+	3.47959	1.57e-05	0.47	TTTTGATATTGCAAAA
BGIBMGA012313	up1K	895	910	+	3.47959	1.57e-05	0.47	TTTCGATATATAAAAT
BGIBMGA001674	down1K	883	898	-	3.47959	1.57e-05	0.47	TTTTGATTTTGAAAAA
BGIBMGA005395	up1K	912	927	+	3.47959	1.57e-05	0.47	TTTTGATATTGTAAAA
BGIBMGA005383	down1K	928	943	-	3.47959	1.57e-05	0.47	TTTTGATTTTGAAAAC
BGIBMGA004657	up1K	980	995	+	3.47959	1.57e-05	0.47	TTTTGATATTGAATAA
BGIBMGA010008	up1K	538	553	+	3.46939	1.57e-05	0.47	TTTTGAATTGGATAAT
BGIBMGA003656	up1K	528	543	-	3.46939	1.57e-05	0.47	ATGAGAAATTGAAAAG
BGIBMGA003506	up1K	863	878	+	3.46939	1.57e-05	0.47	TTTTGAAATGGATCAT
BGIBMGA008940	up1K	60	75	-	3.45918	1.58e-05	0.47	TTTTGAAATGAAAATG
BGIBMGA005350	up1K	70	85	-	3.45918	1.58e-05	0.47	TTTTGAAATGAAAATG
BGIBMGA005812	down1K	112	127	+	3.45918	1.58e-05	0.47	TAAGGAAATGGAAAAT
BGIBMGA002898	down1K	194	209	+	3.45918	1.58e-05	0.47	TTTTAAAATGGAAATG
BGIBMGA013331	down1K	245	260	-	3.45918	1.58e-05	0.47	TATGGAAATGGAATAT
BGIBMGA011756	up1K	277	292	-	3.45918	1.58e-05	0.47	TATTGAAATGAAAAAG
BGIBMGA013705	up1K	304	319	+	3.45918	1.58e-05	0.47	TATTGAAATGAAAAAG
BGIBMGA006398	up1K	340	355	+	3.45918	1.58e-05	0.47	GTGGGATAAGGATAAG
BGIBMGA005551	down1K	565	580	-	3.45918	1.58e-05	0.47	GTGGGATCTGGATAAG
BGIBMGA004110	down1K	625	640	+	3.45918	1.58e-05	0.47	TTTTCAAATGGAAATG
BGIBMGA007725	up1K	613	628	-	3.45918	1.58e-05	0.47	TATTGAAATGTAAAAG
BGIBMGA001206	down1K	665	680	+	3.45918	1.58e-05	0.47	TTTTGAAATGAAAATG
BGIBMGA012254	up1K	682	697	+	3.45918	1.58e-05	0.47	TTTCGATAATGAGATG
BGIBMGA004881	up1K	775	790	+	3.45918	1.58e-05	0.47	TATCGATATTGAGTAG
BGIBMGA004882	up1K	777	792	+	3.45918	1.58e-05	0.47	TATCGATATTGAGTAG
BGIBMGA003258	down1K	831	846	+	3.45918	1.58e-05	0.47	GTGGGATATGGTTAAG
BGIBMGA003464	down1K	653	668	-	3.44898	1.58e-05	0.47	GTTGGATAATGAAAAA
BGIBMGA012624	down1K	915	930	+	3.44898	1.58e-05	0.47	GTTGGATATTGTAAAA
BGIBMGA008568	up1K	948	963	+	3.43878	1.59e-05	0.47	AGTGGAGTTTGAAAAG
BGIBMGA012533	down1K	10	25	-	3.42857	1.6e-05	0.47	TATTGATATTCAGAAG
BGIBMGA000480	up1K	105	120	-	3.42857	1.6e-05	0.47	TTTCGTTATTGCAAAG
BGIBMGA004756	down1K	281	296	+	3.42857	1.6e-05	0.47	TTTGGATTTTGAGATT
BGIBMGA010847	down1K	332	347	-	3.42857	1.6e-05	0.47	TTTCGTTATTGTAAAG
BGIBMGA006707	up1K	518	533	-	3.42857	1.6e-05	0.47	TATTGATATTAAGAAG
BGIBMGA004633	down1K	584	599	+	3.42857	1.6e-05	0.47	TATTGATATTCAGAAG
BGIBMGA013663	down1K	640	655	+	3.42857	1.6e-05	0.47	TTTCGCTATTGAAAGG
BGIBMGA013446	up1K	840	855	-	3.42857	1.6e-05	0.47	GATGGAAATGCAAAAG
BGIBMGA010033	down1K	949	964	+	3.42857	1.6e-05	0.47	TTTGGGTATTGAGATT
BGIBMGA008249	up1K	757	772	+	3.41837	1.6e-05	0.47	TTTGGATTTTGATAAC
BGIBMGA004721	down1K	41	56	+	3.39796	1.62e-05	0.47	TTTTTATATTGAATAG
BGIBMGA008320	down1K	58	73	+	3.39796	1.62e-05	0.47	TTTTGATATTTAATAG
BGIBMGA014442	down1K	80	95	+	3.39796	1.62e-05	0.47	TTTGGATAATGTAAAT
BGIBMGA006673	down1K	97	112	-	3.39796	1.62e-05	0.47	GTTGAATATTGAGATG
BGIBMGA008086	up1K	165	180	+	3.39796	1.62e-05	0.47	TTTTAATATTGTAAAG
BGIBMGA008678	up1K	151	166	-	3.39796	1.62e-05	0.47	TTTAGACATTGATAAT
BGIBMGA009773	down1K	162	177	-	3.39796	1.62e-05	0.47	TTTGGTTATTGAAAGT
BGIBMGA008258	down1K	182	197	-	3.39796	1.62e-05	0.47	TTTTAATATTGCAAAG
BGIBMGA005054	up1K	199	214	+	3.39796	1.62e-05	0.47	TTTTTATAATGAAAAG
BGIBMGA014335	down1K	202	217	+	3.39796	1.62e-05	0.47	TTTGGATAATGTAAAT
BGIBMGA014271	down1K	218	233	+	3.39796	1.62e-05	0.47	TTTTGATGTTAAAAAG
BGIBMGA007460	down1K	207	222	-	3.39796	1.62e-05	0.47	TTTTCATATTGAAACG
BGIBMGA003045	down1K	307	322	+	3.39796	1.62e-05	0.47	TTTTGATTTTTAAAAG
BGIBMGA014313	down1K	309	324	+	3.39796	1.62e-05	0.47	TTTGGTTATTGAACAT
BGIBMGA011962	down1K	324	339	+	3.39796	1.62e-05	0.47	TTTTTATATTGTAAAG
BGIBMGA002182	up1K	342	357	+	3.39796	1.62e-05	0.47	TTTGGATGTTGAATAT
BGIBMGA011530	up1K	351	366	-	3.39796	1.62e-05	0.47	TTTTGTTATTTAAAAG
BGIBMGA002029	up1K	351	366	-	3.39796	1.62e-05	0.47	TTTTGATATTTCAAAG
BGIBMGA003265	down1K	398	413	+	3.39796	1.62e-05	0.47	TTTTGATAATCAAAAG
BGIBMGA007954	up1K	426	441	+	3.39796	1.62e-05	0.47	TTTTTGTATTGAAAAG
BGIBMGA006193	down1K	442	457	+	3.39796	1.62e-05	0.47	TTTGGATATTGTATAT
BGIBMGA012065	down1K	472	487	-	3.39796	1.62e-05	0.47	TTTTAATATTGAATAG
BGIBMGA008050	up1K	479	494	-	3.39796	1.62e-05	0.47	TTATAATATTGAAAAG
BGIBMGA006194	up1K	480	495	-	3.39796	1.62e-05	0.47	TTTGGGTATTGAATAT
BGIBMGA005158	down1K	554	569	-	3.39796	1.62e-05	0.47	TTCGGTTATTGAAAAT
BGIBMGA013891	up1K	563	578	-	3.39796	1.62e-05	0.47	TTTGGCTATTGAATAT
BGIBMGA007882	up1K	570	585	-	3.39796	1.62e-05	0.47	TTTAAATATAGACAAG
BGIBMGA004466	up1K	580	595	-	3.39796	1.62e-05	0.47	TTTTGATTTTAAAAAG
BGIBMGA007035	down1K	595	610	+	3.39796	1.62e-05	0.47	TTTTGATATTTTAAAG
BGIBMGA008908	up1K	585	600	-	3.39796	1.62e-05	0.47	TTTAGAGATGGAAATA
BGIBMGA005919	down1K	610	625	+	3.39796	1.62e-05	0.47	TTTTGATATTAAATAG
BGIBMGA003005	up1K	653	668	+	3.39796	1.62e-05	0.47	TTTGGTTTTTGAAAAT
BGIBMGA006426	down1K	686	701	+	3.39796	1.62e-05	0.47	TTTTCATATTGAAAGG
BGIBMGA005042	down1K	694	709	+	3.39796	1.62e-05	0.47	TTCGGTTATTGAAAAT
BGIBMGA007914	up1K	681	696	-	3.39796	1.62e-05	0.47	TTTGGTTATTGAACAT
BGIBMGA000880	down1K	727	742	-	3.39796	1.62e-05	0.47	TTTTGTTATTTAAAAG
BGIBMGA014135	up1K	728	743	-	3.39796	1.62e-05	0.47	TTTTTGTATTGAAAAG
BGIBMGA008447	down1K	785	800	+	3.39796	1.62e-05	0.47	TTTTTATATTGTAAAG
BGIBMGA011679	up1K	796	811	-	3.39796	1.62e-05	0.47	TTTTGATTTTTAAAAG
BGIBMGA006202	up1K	797	812	-	3.39796	1.62e-05	0.47	TTCGGATATTGAAACT
BGIBMGA006525	up1K	822	837	+	3.39796	1.62e-05	0.47	TTTTTATATTGAATAG
BGIBMGA007631	up1K	872	887	-	3.39796	1.62e-05	0.47	TTTTTGTATTGAAAAG
BGIBMGA007345	down1K	885	900	-	3.39796	1.62e-05	0.47	TTTTTTTATTGAAAAG
BGIBMGA001637	up1K	921	936	-	3.39796	1.62e-05	0.47	TTTTGATCTTAAAAAG
BGIBMGA005381	up1K	944	959	-	3.39796	1.62e-05	0.47	TTTTTTTATTGAAAAG
BGIBMGA012765	up1K	972	987	-	3.39796	1.62e-05	0.47	TTTTGATATTAAATAG
BGIBMGA001237	up1K	337	352	+	3.38776	1.62e-05	0.47	ATTGGATGTGGACAAC
BGIBMGA001236	down1K	656	671	+	3.38776	1.62e-05	0.47	ATTGGATGTGGACAAC
BGIBMGA010511	down1K	887	902	-	3.38776	1.62e-05	0.47	CTTCTAGATGGAGAAG
BGIBMGA000695	down1K	32	47	-	3.37755	1.63e-05	0.47	ATTTAATATAGAAAAG
BGIBMGA012827	down1K	41	56	-	3.37755	1.63e-05	0.47	TTTAGATTAGGAAAAG
BGIBMGA014013	up1K	66	81	+	3.37755	1.63e-05	0.47	TTTAGGTCTGGAAAAG
BGIBMGA011589	up1K	128	143	-	3.37755	1.63e-05	0.47	TTTAGATTTGGTAAAG
BGIBMGA012152	up1K	168	183	+	3.37755	1.63e-05	0.47	GTTTGAGATTAAAAAT
BGIBMGA006153	up1K	189	204	-	3.37755	1.63e-05	0.47	TTTAGCTATGGAATAG
BGIBMGA004652	down1K	340	355	+	3.37755	1.63e-05	0.47	TTTTGAAATCGAAACG
BGIBMGA014157	up1K	693	708	-	3.37755	1.63e-05	0.47	TTCAGATATGGAACAG
BGIBMGA008495	up1K	712	727	+	3.37755	1.63e-05	0.47	ATTGGATAAAGAAAAT
BGIBMGA007783	down1K	733	748	+	3.37755	1.63e-05	0.47	TGTCGAAATGTAAAAG
BGIBMGA010009	down1K	752	767	-	3.37755	1.63e-05	0.47	TTAAGTTATGGAAAAG
BGIBMGA007640	down1K	795	810	-	3.37755	1.63e-05	0.47	TTCAGATATGGAAACG
BGIBMGA002494	up1K	888	903	+	3.37755	1.63e-05	0.47	TTAAGATCTGGAAAAG
BGIBMGA000054	down1K	19	34	+	3.36735	1.64e-05	0.47	GTTGGATTTTTAAAAG
BGIBMGA014481	up1K	63	78	-	3.36735	1.64e-05	0.47	ATTAGAGATTGAGAGG
BGIBMGA003472	up1K	141	156	+	3.36735	1.64e-05	0.47	TTTCTAGATTGAAATG
BGIBMGA004087	down1K	266	281	-	3.36735	1.64e-05	0.47	TTGAGAAATAGAAAAG
BGIBMGA013245	up1K	367	382	-	3.36735	1.64e-05	0.47	TATCGAGATTCAAAAG
BGIBMGA013245	up1K	478	493	-	3.36735	1.64e-05	0.47	TATCGAGATTCAAAAG
BGIBMGA005470	up1K	742	757	+	3.36735	1.64e-05	0.47	GTTGAATTTTGAAAAG
BGIBMGA002977	up1K	802	817	-	3.36735	1.64e-05	0.47	TTTGGACAGGCAAAAG
BGIBMGA014598	up1K	848	863	-	3.36735	1.64e-05	0.47	ATTAGGGATTGAGAAG
BGIBMGA007996	down1K	874	889	+	3.36735	1.64e-05	0.47	TGTGGATAGGTAAAAG
BGIBMGA005363	up1K	887	902	+	3.36735	1.64e-05	0.47	GTTGGATTTTAAAAAG
BGIBMGA011967	up1K	134	149	+	3.34694	1.64e-05	0.47	TTTGAAAAGGGAAAAT
BGIBMGA010765	down1K	242	257	-	3.34694	1.64e-05	0.47	GTTTGATATGGAATTG
BGIBMGA008078	down1K	523	538	+	3.34694	1.64e-05	0.47	TTTTGAGATTTATAAT
BGIBMGA008078	down1K	553	568	+	3.34694	1.64e-05	0.47	TTTTGAGATTTATAAT
BGIBMGA006346	down1K	805	820	+	3.34694	1.64e-05	0.47	GAATGATATGGAAAAG
BGIBMGA007992	down1K	842	857	+	3.34694	1.64e-05	0.47	TTTTTAGATTGATAAT
BGIBMGA003907	down1K	43	58	-	3.33673	1.65e-05	0.47	TTTGGATTTTTATAAG
BGIBMGA007576	down1K	284	299	+	3.33673	1.65e-05	0.47	TTTGGGTATTTATAAG
BGIBMGA002655	down1K	376	391	-	3.33673	1.65e-05	0.47	TTTTGATATCGAGGAT
BGIBMGA010189	up1K	420	435	-	3.33673	1.65e-05	0.47	TTTGAATACTGATAAG
BGIBMGA004341	down1K	551	566	-	3.33673	1.65e-05	0.47	GCTGGAAATGGAAAGG
BGIBMGA006008	up1K	716	731	-	3.33673	1.65e-05	0.47	TTTGGAGATTTAAATT
BGIBMGA003358	up1K	742	757	+	3.33673	1.65e-05	0.47	TTTGGATACTAATAAG
BGIBMGA013956	up1K	868	883	-	3.33673	1.65e-05	0.47	TTTGGTTATTAATAAG
BGIBMGA013744	down1K	345	360	-	3.32653	1.66e-05	0.47	TTTTGAGATGAAGAAA
BGIBMGA001011	up1K	502	517	+	3.32653	1.66e-05	0.47	TTTCGAAATTTAGAAT
BGIBMGA009086	down1K	749	764	+	3.32653	1.66e-05	0.47	TTTCGAAATTTAGAAT
BGIBMGA011925	down1K	4	19	+	3.31633	1.66e-05	0.47	TTTGGATATCGAAGAC
BGIBMGA013686	down1K	37	52	-	3.31633	1.66e-05	0.47	TTTGGACATTTAGAAT
BGIBMGA010830	down1K	180	195	-	3.31633	1.66e-05	0.47	TGTGGATATTTAGAAT
BGIBMGA002089	up1K	566	581	+	3.31633	1.66e-05	0.47	TTGGGAAATTTACAAG
BGIBMGA007030	up1K	631	646	+	3.31633	1.66e-05	0.47	TATATAGATGGAAAAG
BGIBMGA006993	down1K	65	80	-	3.30612	1.67e-05	0.47	ATTGGATAAGAACAAG
BGIBMGA003198	down1K	383	398	+	3.30612	1.67e-05	0.47	ATTTGAAATTGAGAAC
BGIBMGA003279	down1K	63	78	+	3.29592	1.67e-05	0.47	TTGAGATATGAAGAAG
BGIBMGA001487	up1K	599	614	-	3.29592	1.67e-05	0.47	AATAGAAATTGAAAAG
BGIBMGA001820	down1K	87	102	+	3.27551	1.68e-05	0.47	TTTAGAAATGAAGAAT
BGIBMGA013711	down1K	27	42	-	3.26531	1.69e-05	0.47	TGTTGATTTGGAAAAT
BGIBMGA006146	down1K	329	344	+	3.26531	1.69e-05	0.47	TTGGGAAATTGATGAG
BGIBMGA008991	up1K	579	594	-	3.26531	1.69e-05	0.47	ATTGGTGATTGAAATG
BGIBMGA010854	down1K	816	831	-	3.2551	1.69e-05	0.47	GTGGGATATGGATAAA
BGIBMGA005636	down1K	427	442	-	3.2449	1.7e-05	0.47	TTTGGTGATGTAGAAT
BGIBMGA014614	up1K	582	597	-	3.2449	1.7e-05	0.47	TTTGTAGATGGCGAAT
BGIBMGA002794	down1K	665	680	+	3.23469	1.7e-05	0.47	TGTTGATATTGACAGG
BGIBMGA010908	up1K	723	738	-	3.23469	1.7e-05	0.47	TTTTGACATTGACAGG
BGIBMGA004846	up1K	933	948	+	3.23469	1.7e-05	0.47	AGTGGAGATTGAAAAA
BGIBMGA014387	up1K	364	379	+	3.22449	1.71e-05	0.47	TTCTGAGATTGAGGAG
BGIBMGA006466	down1K	522	537	-	3.22449	1.71e-05	0.47	TTTCGATACTGAAAAA
BGIBMGA004762	up1K	527	542	-	3.22449	1.71e-05	0.47	TTTCGATATTGCAAAC
BGIBMGA011611	down1K	603	618	+	3.22449	1.71e-05	0.47	TTACGATATTGAAAAC
BGIBMGA005053	up1K	644	659	+	3.22449	1.71e-05	0.47	TTACGATATTGAAAAA
BGIBMGA005337	down1K	771	786	-	3.22449	1.71e-05	0.47	TATAGATATTGATAAT
BGIBMGA013081	up1K	921	936	-	3.22449	1.71e-05	0.47	TTTCGATTTTGAAAAA
BGIBMGA002679	down1K	26	41	-	3.21429	1.71e-05	0.47	GTTTCAAATGGAAAAT
BGIBMGA005010	up1K	182	197	+	3.21429	1.71e-05	0.47	GTTCGTTATTGAGAAT
BGIBMGA007273	down1K	364	379	+	3.21429	1.71e-05	0.47	TTTCGCAATGGATAAT
BGIBMGA006930	down1K	449	464	+	3.21429	1.71e-05	0.47	GTTTGAAATGCAAAAT
BGIBMGA011084	down1K	451	466	+	3.21429	1.71e-05	0.47	TTTTGAATTTGACAAT
BGIBMGA012076	up1K	487	502	-	3.21429	1.71e-05	0.47	TTTTGAAATTGACCAT
BGIBMGA007274	up1K	506	521	+	3.21429	1.71e-05	0.47	TTTTGAAATTGCCAAT
BGIBMGA008066	up1K	765	780	-	3.21429	1.71e-05	0.47	TTTTGAAATTGTCAAT
BGIBMGA003289	up1K	920	935	+	3.21429	1.71e-05	0.47	TTTTGAAATTGGCAAT
BGIBMGA001659	up1K	480	495	-	3.20408	1.72e-05	0.47	TATAGATATGGAGAAA
BGIBMGA008357	down1K	637	652	-	3.20408	1.72e-05	0.47	TGTTAATATGGATAAG
BGIBMGA001102	up1K	702	717	-	3.20408	1.72e-05	0.47	TTTCAAAATGGAAATG
BGIBMGA003735	down1K	960	975	+	3.20408	1.72e-05	0.47	TTTCGAGAGTGACATG
BGIBMGA004990	up1K	17	32	-	3.19388	1.72e-05	0.47	TTTTCATATTGAAAAA
BGIBMGA004660	down1K	42	57	+	3.19388	1.72e-05	0.47	TTTTTATATTGAAAAA
BGIBMGA009246	up1K	53	68	+	3.19388	1.72e-05	0.47	TTTTGATATTTAAAAA
BGIBMGA013099	up1K	66	81	+	3.19388	1.72e-05	0.47	ATTTGAAATAGACAAT
BGIBMGA001810	down1K	76	91	-	3.19388	1.72e-05	0.47	TTTTGATATTAAAAAC
BGIBMGA012519	down1K	605	620	-	3.19388	1.72e-05	0.47	TTTTAATATTGAAAAC
BGIBMGA013626	down1K	640	655	-	3.19388	1.72e-05	0.47	TTTTTATATTGAAAAA
BGIBMGA000698	up1K	802	817	-	3.19388	1.72e-05	0.47	TTTTTATATTGAAAAC
BGIBMGA012126	up1K	964	979	-	3.19388	1.72e-05	0.47	TTTTAATATTGAAAAA
BGIBMGA010544	up1K	60	75	-	3.18367	1.73e-05	0.47	GTTTGATAGCGAGAAG
BGIBMGA003915	up1K	99	114	+	3.18367	1.73e-05	0.47	TTTTGAAATGAATAAT
BGIBMGA008067	up1K	116	131	-	3.18367	1.73e-05	0.47	GTCGGAAATTGACAAT
BGIBMGA011288	down1K	224	239	-	3.18367	1.73e-05	0.47	GTTGGAATTTGACAAT
BGIBMGA005992	down1K	328	343	+	3.18367	1.73e-05	0.47	TTTTGAAATGAATAAT
BGIBMGA002365	down1K	554	569	+	3.18367	1.73e-05	0.47	TTTTGAAATGTATAAT
BGIBMGA014288	down1K	641	656	-	3.18367	1.73e-05	0.47	TCTGGAGATTAATAAG
BGIBMGA010312	up1K	94	109	+	3.17347	1.73e-05	0.47	TATGCAAATGGAAAAT
BGIBMGA001153	up1K	116	131	+	3.17347	1.73e-05	0.47	TATGGAAATGCAAAAT
BGIBMGA002587	down1K	350	365	+	3.17347	1.73e-05	0.47	TTTGGAAATGTAAATT
BGIBMGA010577	up1K	369	384	-	3.17347	1.73e-05	0.47	TTTAGATAAGGAAAAA
BGIBMGA011549	up1K	634	649	+	3.17347	1.73e-05	0.47	TTTTGAGATAGGTAAG
BGIBMGA004110	down1K	662	677	+	3.17347	1.73e-05	0.47	TATGGAAATGCAAAAT
BGIBMGA003406	down1K	685	700	+	3.17347	1.73e-05	0.47	TTTGTAAATGGAAATT
BGIBMGA006832	up1K	753	768	-	3.17347	1.73e-05	0.47	TATCAATATTGAGAAG
BGIBMGA002287	down1K	957	972	+	3.17347	1.73e-05	0.47	TATGGAAATGAAAAAT
BGIBMGA010514	down1K	56	71	+	3.16327	1.74e-05	0.47	GTTGTATATTGAAAAA
BGIBMGA010515	up1K	74	89	+	3.16327	1.74e-05	0.47	GTTGTATATTGAAAAA
BGIBMGA003695	down1K	252	267	-	3.16327	1.74e-05	0.47	GTTGGATATTAAAAAA
BGIBMGA003799	up1K	611	626	-	3.16327	1.74e-05	0.47	GTTAGAAATGGACACG
BGIBMGA007914	down1K	657	672	-	3.16327	1.74e-05	0.47	TCTTGAAATGGAAAAA
BGIBMGA009356	down1K	697	712	-	3.16327	1.74e-05	0.47	GTTGAATATTGAAAAC
BGIBMGA010843	down1K	487	502	-	3.15306	1.74e-05	0.47	TAGAGAGATGGACAAG
BGIBMGA013553	up1K	33	48	+	3.14286	1.75e-05	0.47	TTTCGATATAGACATT
BGIBMGA007352	up1K	28	43	-	3.14286	1.75e-05	0.47	TTTCGATATAGACATT
BGIBMGA008548	up1K	71	86	+	3.14286	1.75e-05	0.47	GATTGATATGGAAAAC
BGIBMGA008023	up1K	85	100	+	3.14286	1.75e-05	0.47	TTTCGATGTTAAAAAG
BGIBMGA004152	up1K	180	195	+	3.14286	1.75e-05	0.47	TTTCGATATAGACATT
BGIBMGA000955	down1K	192	207	+	3.14286	1.75e-05	0.47	TTTCAATATTGTAAAG
BGIBMGA006437	down1K	220	235	+	3.14286	1.75e-05	0.47	TTTCAATTTTGAAAAG
BGIBMGA001786	up1K	238	253	+	3.14286	1.75e-05	0.47	TTACAATATTGAAAAG
BGIBMGA014440	up1K	293	308	+	3.14286	1.75e-05	0.47	TTTCGATATAGACATT
BGIBMGA014462	down1K	333	348	-	3.14286	1.75e-05	0.47	TTTCGATATAGACATT
BGIBMGA007494	up1K	357	372	-	3.14286	1.75e-05	0.47	TTTCGATATTAAAAGG
BGIBMGA004431	up1K	399	414	+	3.14286	1.75e-05	0.47	TTTCGATATAGACATT
BGIBMGA003586	up1K	438	453	-	3.14286	1.75e-05	0.47	TTTCAATATTGCAAAG
BGIBMGA005246	down1K	463	478	-	3.14286	1.75e-05	0.47	TTTCGATATAGACATT
BGIBMGA004200	down1K	487	502	-	3.14286	1.75e-05	0.47	TTTCGATATAGACATT
BGIBMGA001283	down1K	499	514	-	3.14286	1.75e-05	0.47	TTTCGATATAGACATT
BGIBMGA006258	up1K	646	661	-	3.14286	1.75e-05	0.47	TTTCCATATTGAATAG
BGIBMGA007288	down1K	662	677	-	3.14286	1.75e-05	0.47	TTTCGATATAGACATT
BGIBMGA007644	down1K	667	682	-	3.14286	1.75e-05	0.47	TTTCGATATAGACATT
BGIBMGA007351	down1K	684	699	-	3.14286	1.75e-05	0.47	TTTCGATATAGACATT
BGIBMGA008312	up1K	707	722	-	3.14286	1.75e-05	0.47	GATTGATATGGAAAAC
BGIBMGA012916	up1K	792	807	+	3.14286	1.75e-05	0.47	TTTCGATTTTCAAAAG
BGIBMGA010039	up1K	798	813	+	3.14286	1.75e-05	0.47	TTTCGATATTTTAAAG
BGIBMGA010707	up1K	857	872	+	3.14286	1.75e-05	0.47	TATGGATATTAAGAAT
BGIBMGA012946	down1K	876	891	+	3.14286	1.75e-05	0.47	TTTCGATATTTTAAAG
BGIBMGA014007	down1K	866	881	-	3.14286	1.75e-05	0.47	TTTCGATATAGACATT
BGIBMGA010175	up1K	913	928	+	3.14286	1.75e-05	0.47	TTTCGATATAGACATT
BGIBMGA013598	down1K	156	171	+	3.13265	1.76e-05	0.47	TTTGAATATTGATAAA
BGIBMGA000173	down1K	639	654	-	3.13265	1.76e-05	0.47	TTTGGATATTAATAAA
BGIBMGA010389	up1K	96	111	+	3.12245	1.76e-05	0.47	GTTCGAGATTCAAAAT
BGIBMGA003358	down1K	365	380	-	3.12245	1.76e-05	0.47	TTTGGAAAAAGAGAAT
BGIBMGA005975	up1K	19	34	-	3.11224	1.77e-05	0.47	TTTGTATATTGCAAAT
BGIBMGA002141	up1K	70	85	-	3.11224	1.77e-05	0.47	TTTGAATGTTGAAAAT
BGIBMGA003459	down1K	110	125	+	3.11224	1.77e-05	0.47	TTTGGATTTTCAAAAT
BGIBMGA010979	up1K	128	143	+	3.11224	1.77e-05	0.47	TTTGTTTATTGAAAAT
BGIBMGA009778	down1K	162	177	+	3.11224	1.77e-05	0.47	TTTGTTTATTGAAAAT
BGIBMGA010951	down1K	171	186	-	3.11224	1.77e-05	0.47	TTTTTATATTCAAAAG
BGIBMGA002218	down1K	229	244	-	3.11224	1.77e-05	0.47	TTAGGATATTTAAAAT
BGIBMGA008385	down1K	236	251	-	3.11224	1.77e-05	0.47	TTTGGAAATCGATAAC
BGIBMGA012868	down1K	249	264	-	3.11224	1.77e-05	0.47	TTTGTGTATTGAAAAT
BGIBMGA012543	up1K	274	289	+	3.11224	1.77e-05	0.47	TTTTCATATTAAAAAG
BGIBMGA003449	down1K	267	282	-	3.11224	1.77e-05	0.47	TTTTCATATTTAAAAG
BGIBMGA008304	up1K	301	316	+	3.11224	1.77e-05	0.47	TTTGTATATTGCAAAT
BGIBMGA010619	down1K	369	384	-	3.11224	1.77e-05	0.47	TTTGGATAATCAAAAT
BGIBMGA004454	up1K	404	419	-	3.11224	1.77e-05	0.47	TTTGGATTTTAAAAAT
BGIBMGA012298	down1K	419	434	+	3.11224	1.77e-05	0.47	TTTTTATATTAAAAAG
BGIBMGA012380	up1K	439	454	+	3.11224	1.77e-05	0.47	TTTGTATATTGAATAT
BGIBMGA008303	down1K	479	494	+	3.11224	1.77e-05	0.47	TTTGTATATTGCAAAT
BGIBMGA001229	down1K	487	502	+	3.11224	1.77e-05	0.47	TTTGTATTTTGAAAAT
BGIBMGA005337	up1K	508	523	-	3.11224	1.77e-05	0.47	TTTGGGTATTTAAAAT
BGIBMGA014206	up1K	536	551	-	3.11224	1.77e-05	0.47	TTTGGTTATTAAAAAT
BGIBMGA009560	up1K	544	559	-	3.11224	1.77e-05	0.47	TTTGGATTTTAAAAAT
BGIBMGA005132	down1K	592	607	-	3.11224	1.77e-05	0.47	TTCGAATATTGAAAAT
BGIBMGA012969	down1K	615	630	+	3.11224	1.77e-05	0.47	TTTGTGTATTGAAAAT
BGIBMGA012448	up1K	661	676	+	3.11224	1.77e-05	0.47	TTTTCATATTAAAAAG
BGIBMGA001380	down1K	696	711	-	3.11224	1.77e-05	0.47	TGTGGATATCGAATAG
BGIBMGA000015	up1K	719	734	+	3.11224	1.77e-05	0.47	TTTGTATATTGTAAAT
BGIBMGA009811	down1K	714	729	-	3.11224	1.77e-05	0.47	TTTGTATGTTGAAAAT
BGIBMGA000239	up1K	740	755	-	3.11224	1.77e-05	0.47	TTTGCATCTTGAAAAT
BGIBMGA006673	up1K	762	777	+	3.11224	1.77e-05	0.47	TTTGAATTTTGAAAAT
BGIBMGA012410	up1K	805	820	+	3.11224	1.77e-05	0.47	TTCGAATATTGAAAAT
BGIBMGA007990	up1K	872	887	-	3.11224	1.77e-05	0.47	TTTGTATTTTGAAAAT
BGIBMGA006396	up1K	362	377	+	3.10204	1.77e-05	0.47	TTTCAATATTGACGAG
BGIBMGA001384	down1K	88	103	+	3.09184	1.78e-05	0.47	TTTAGATAAGCAAAAG
BGIBMGA004805	down1K	138	153	+	3.09184	1.78e-05	0.47	TTTAGATATGAGAAAG
BGIBMGA006835	up1K	140	155	-	3.09184	1.78e-05	0.47	TTTGGCAATCGAAAAT
BGIBMGA007493	up1K	278	293	+	3.09184	1.78e-05	0.47	TTTATATATGGAAAGG
BGIBMGA000787	down1K	451	466	+	3.09184	1.78e-05	0.47	TATTGATAAGGAAAAT
BGIBMGA011775	down1K	541	556	+	3.09184	1.78e-05	0.47	TTTAGATATGACAAAG
BGIBMGA008971	down1K	595	610	+	3.09184	1.78e-05	0.47	TTAAAATATGGAAAAG
BGIBMGA006281	down1K	710	725	-	3.09184	1.78e-05	0.47	TTTATTTATGGAAAAG
BGIBMGA009722	up1K	791	806	-	3.09184	1.78e-05	0.47	TTTTGATATGGGAATT
BGIBMGA008371	up1K	856	871	+	3.09184	1.78e-05	0.47	TTTATATTTGGAAAAG
BGIBMGA009705	down1K	858	873	+	3.09184	1.78e-05	0.47	TTTAAATACGGAAAAG
BGIBMGA007443	up1K	975	990	+	3.08163	1.79e-05	0.47	TCTTGAAATGAAAAAG
BGIBMGA010557	down1K	363	378	+	3.07143	1.79e-05	0.47	GTCTGATATGGATAAT
BGIBMGA007274	down1K	409	424	+	3.07143	1.79e-05	0.47	TTTCCAGATGGAGAAA
BGIBMGA011220	up1K	849	864	-	3.07143	1.79e-05	0.47	TTTAGCGATTGACAAT
BGIBMGA003696	up1K	877	892	+	3.07143	1.79e-05	0.47	ATTGGAAAGGGAAAAC
BGIBMGA005779	down1K	59	74	-	3.06122	1.8e-05	0.47	AATGGAGATTGAAAAC
BGIBMGA012627	down1K	85	100	+	3.06122	1.8e-05	0.47	GTTTTATATGGAAATG
BGIBMGA001635	up1K	135	150	-	3.06122	1.8e-05	0.47	TTTAGAGATAGAGAAC
BGIBMGA003574	up1K	145	160	-	3.06122	1.8e-05	0.47	TTTTGATATTGTCATG
BGIBMGA000665	up1K	357	372	-	3.06122	1.8e-05	0.47	TTTTGTTATTGACATG
BGIBMGA012355	down1K	699	714	-	3.06122	1.8e-05	0.47	GATGGATGTGGAAAAT
BGIBMGA005785	down1K	901	916	+	3.06122	1.8e-05	0.47	AATGGAGATTGAAAAC
BGIBMGA000833	up1K	89	104	-	3.05102	1.8e-05	0.47	TTTGCATATTTATAAG
BGIBMGA004362	down1K	247	262	+	3.05102	1.8e-05	0.47	ATTTGAGATTGAATAT
BGIBMGA009045	up1K	394	409	-	3.05102	1.8e-05	0.47	TTTGAATATTCATAAG
BGIBMGA009639	up1K	439	454	-	3.05102	1.8e-05	0.47	ATTTGAGGTTGAAAAT
BGIBMGA005122	up1K	651	666	+	3.05102	1.8e-05	0.47	ATTCGAAATTGAGAAA
BGIBMGA000832	down1K	765	780	-	3.05102	1.8e-05	0.47	TTTGCATATTTATAAG
BGIBMGA006821	down1K	42	57	+	3.04082	1.81e-05	0.47	ATTGGATTTTGCAAAG
BGIBMGA010516	up1K	156	171	+	3.04082	1.81e-05	0.47	GTTTGAGATTGACATT
BGIBMGA002183	up1K	325	340	-	3.04082	1.81e-05	0.47	ATTGGATAATGTAAAG
BGIBMGA001365	down1K	456	471	-	3.04082	1.81e-05	0.47	GTTTGAGATTGACATT
BGIBMGA000018	up1K	500	515	-	3.04082	1.81e-05	0.47	ATTGGCTAATGAAAAG
BGIBMGA013829	up1K	517	532	+	3.04082	1.81e-05	0.47	TTGGGAAATTGAAGAT
BGIBMGA009644	down1K	572	587	-	3.04082	1.81e-05	0.47	GTTTGAGATTGACATT
BGIBMGA002379	up1K	761	776	-	3.04082	1.81e-05	0.47	ATTGGATTTTGAAACG
BGIBMGA013539	down1K	875	890	+	3.04082	1.81e-05	0.47	GTTTGAGATTGACATT
BGIBMGA014109	up1K	78	93	-	3.03061	1.81e-05	0.47	TTTTGACATTGACAAC
BGIBMGA006164	up1K	100	115	+	3.03061	1.81e-05	0.47	ACTCGATATCGAAAAG
BGIBMGA004096	up1K	144	159	-	3.03061	1.81e-05	0.47	GATGGATATTGACACG
BGIBMGA012579	up1K	252	267	+	3.03061	1.81e-05	0.47	ACTCGATATCGAAAAG
BGIBMGA010005	up1K	252	267	+	3.03061	1.81e-05	0.47	ACTCGATATCGAAAAG
BGIBMGA006749	down1K	343	358	-	3.03061	1.81e-05	0.47	ACTCGATATCGAAAAG
BGIBMGA008611	down1K	402	417	+	3.03061	1.81e-05	0.47	TTTGGTTATGGATATT
BGIBMGA013682	up1K	447	462	+	3.03061	1.81e-05	0.47	ACTCGATATCGAAAAG
BGIBMGA011389	up1K	586	601	+	3.03061	1.81e-05	0.47	ACTCGATATCGAAAAG
BGIBMGA001660	up1K	764	779	+	3.03061	1.81e-05	0.47	TTTTTATATGGATATG
BGIBMGA005488	down1K	774	789	-	3.03061	1.81e-05	0.47	ACTCGATATCGAAAAG
BGIBMGA001164	down1K	795	810	-	3.03061	1.81e-05	0.47	ACTCGATATCGAAAAG
BGIBMGA014131	up1K	834	849	+	3.03061	1.81e-05	0.47	TTTTGACATTGACAAC
BGIBMGA000249	down1K	825	840	-	3.03061	1.81e-05	0.47	ACTCGATATCGAAAAG
BGIBMGA014143	up1K	884	899	-	3.03061	1.81e-05	0.47	TTTTGACATTGACAAA
BGIBMGA005270	down1K	906	921	+	3.03061	1.81e-05	0.47	TTTTGACATTGACAAC
BGIBMGA006391	down1K	398	413	+	3.02041	1.82e-05	0.47	ATTAGAAATTGATAAT
BGIBMGA000124	down1K	972	987	+	3	1.82e-05	0.47	GTTGTATATGGATATG
BGIBMGA004645	up1K	504	519	-	2.9898	1.83e-05	0.47	ATTGGAAAGGCAAAAG
BGIBMGA010354	down1K	921	936	+	2.9898	1.83e-05	0.47	TTTGGAGAGGGGAGAG
BGIBMGA013166	up1K	556	571	-	2.97959	1.83e-05	0.47	GTTCGATAGGCAAAAG
BGIBMGA008139	down1K	605	620	+	2.97959	1.83e-05	0.47	TGTCGGTATTGACAAG
BGIBMGA004440	down1K	620	635	-	2.97959	1.83e-05	0.47	TTTTCACATGGAAAAT
BGIBMGA009291	down1K	857	872	-	2.97959	1.83e-05	0.47	TTGTTATATGGAAAAT
BGIBMGA005836	down1K	113	128	-	2.96939	1.84e-05	0.47	ATTGGAGATGGAGCAC
BGIBMGA012738	up1K	143	158	+	2.96939	1.84e-05	0.47	TTTGGATACAGAGATG
BGIBMGA007458	up1K	411	426	-	2.96939	1.84e-05	0.47	ATTAGAGATGGATTAG
BGIBMGA005837	up1K	480	495	-	2.96939	1.84e-05	0.47	ATTGGAGATGGAGCAC
BGIBMGA009379	up1K	802	817	+	2.96939	1.84e-05	0.47	TATGGATACAGAGAAG
BGIBMGA006194	up1K	556	571	-	2.95918	1.84e-05	0.47	TTACGAAATTGACAAT
BGIBMGA011084	up1K	760	775	+	2.95918	1.84e-05	0.47	TCTGGAGATTAAAAAT
BGIBMGA010351	up1K	985	1000	-	2.95918	1.84e-05	0.47	TTTCGAAATTGGCAAT
BGIBMGA007663	down1K	56	71	-	2.94898	1.85e-05	0.47	GTTAGAAATAGAAAAT
BGIBMGA013993	down1K	64	79	-	2.94898	1.85e-05	0.47	TTTGGACAATGACAAT
BGIBMGA006540	down1K	216	231	-	2.94898	1.85e-05	0.47	TTTTGAGATCGAAATT
BGIBMGA007379	up1K	369	384	+	2.94898	1.85e-05	0.47	GGTGAATATGGAAAAT
BGIBMGA010212	up1K	394	409	+	2.94898	1.85e-05	0.47	TTTTGAGAAAGAAAAT
BGIBMGA012969	up1K	424	439	-	2.94898	1.85e-05	0.47	TTTTGGTATCGATAAG
BGIBMGA011361	up1K	521	536	-	2.94898	1.85e-05	0.47	TTTGGACATTGTCAAT
BGIBMGA003796	up1K	779	794	-	2.94898	1.85e-05	0.47	TTTTGAGATAGAAAGT
BGIBMGA005966	down1K	983	998	-	2.94898	1.85e-05	0.47	TATTGAGATCGAAAAT
BGIBMGA011852	down1K	115	130	+	2.93878	1.86e-05	0.47	TTTGGATAAAGAAACG
BGIBMGA006865	up1K	494	509	+	2.93878	1.86e-05	0.47	ATTGTAAATTGAGAAT
BGIBMGA010866	down1K	564	579	+	2.93878	1.86e-05	0.47	TATGGATAACGAAAAG
BGIBMGA001923	down1K	752	767	+	2.93878	1.86e-05	0.47	TTTCGATATTTAAAAA
BGIBMGA006685	down1K	799	814	-	2.93878	1.86e-05	0.47	TTTCGATATTAAAAAC
BGIBMGA008029	down1K	933	948	-	2.93878	1.86e-05	0.47	TTTGGATTTAGTAAAG
BGIBMGA010221	down1K	54	69	+	2.92857	1.86e-05	0.47	TTGTGAAATCGACAAG
BGIBMGA001763	up1K	146	161	+	2.92857	1.86e-05	0.47	TTTTAAAATTGACAAT
BGIBMGA012119	down1K	165	180	+	2.92857	1.86e-05	0.47	TTTTTAAATTGACAAT
BGIBMGA013685	down1K	338	353	+	2.92857	1.86e-05	0.47	TTTTGAAATTCACAAT
BGIBMGA002597	down1K	493	508	+	2.92857	1.86e-05	0.47	TGTTGATATCGAGAAT
BGIBMGA012111	down1K	559	574	+	2.92857	1.86e-05	0.47	GTTCAAAATTGACAAG
BGIBMGA011565	down1K	621	636	+	2.92857	1.86e-05	0.47	TTTTGAAATTTACAAT
BGIBMGA011615	up1K	813	828	-	2.92857	1.86e-05	0.47	TTTTGAAATTAACAAT
BGIBMGA003377	up1K	951	966	-	2.92857	1.86e-05	0.47	TTTTGAAATTCACAAT
BGIBMGA007641	up1K	176	191	+	2.91837	1.87e-05	0.47	ATTAGAAATGAAGAAG
BGIBMGA002621	up1K	381	396	+	2.91837	1.87e-05	0.47	ATTAGAAATGTAGAAG
BGIBMGA012064	down1K	534	549	+	2.91837	1.87e-05	0.47	TGGTGAAATTGAAAAG
BGIBMGA010249	down1K	563	578	-	2.91837	1.87e-05	0.47	GTTGCATAGTGACAAG
BGIBMGA002453	down1K	436	451	-	2.90816	1.87e-05	0.47	AGTTGATATGGAACAG
BGIBMGA010102	down1K	670	685	+	2.90816	1.87e-05	0.47	ATTTGAAATGGATAAA
BGIBMGA004261	down1K	875	890	+	2.90816	1.87e-05	0.47	ATGTGATATGGAACAG
BGIBMGA010528	down1K	952	967	-	2.89796	1.88e-05	0.47	CTTGGAAACTGAGAAG
BGIBMGA004449	down1K	61	76	-	2.88776	1.88e-05	0.47	ATTTGAAATGGCAAAT
BGIBMGA011357	up1K	199	214	+	2.88776	1.88e-05	0.47	ATTTGCAATGGAAAAT
BGIBMGA002329	down1K	310	325	-	2.88776	1.88e-05	0.47	ATTTGAAAAGGAAAAT
BGIBMGA012231	up1K	325	340	+	2.88776	1.88e-05	0.47	TTTAGATATGTAAAAA
BGIBMGA005247	down1K	329	344	+	2.88776	1.88e-05	0.47	TTTAGATATGTAAAAA
BGIBMGA012932	up1K	496	511	+	2.88776	1.88e-05	0.47	ATTTGAAATGGAATAT
BGIBMGA005161	up1K	679	694	+	2.88776	1.88e-05	0.47	ATTTGAAATGGAAAGT
BGIBMGA008980	down1K	681	696	+	2.88776	1.88e-05	0.47	ATCTGAAATGGAAAAT
BGIBMGA003506	up1K	817	832	+	2.88776	1.88e-05	0.47	TTTATATATGGAAAAC
BGIBMGA012860	down1K	907	922	+	2.88776	1.88e-05	0.47	ATTTGAAATGGAACAT
BGIBMGA008536	down1K	911	926	+	2.88776	1.88e-05	0.47	ATTTGAAAAGGAAAAT
BGIBMGA006279	up1K	905	920	-	2.88776	1.88e-05	0.47	ATTTGTAATGGAAAAT
BGIBMGA012333	up1K	929	944	+	2.88776	1.88e-05	0.47	ATTTGAAATGGAATAT
BGIBMGA009493	up1K	3	18	-	2.87755	1.89e-05	0.47	TTTGGAGATATAAATG
BGIBMGA004712	down1K	399	414	+	2.87755	1.89e-05	0.47	TTTTAAGCTGGACAAG
BGIBMGA010075	up1K	456	471	+	2.87755	1.89e-05	0.47	TCTGGAGATGGATATT
BGIBMGA004110	up1K	528	543	+	2.87755	1.89e-05	0.47	TTTTGAGATGAACTAG
BGIBMGA002067	up1K	406	421	+	2.86735	1.89e-05	0.47	ACTCGATATTGACAAT
BGIBMGA013373	down1K	90	105	-	2.85714	1.9e-05	0.47	GTTTGTGATGGAAGAG
BGIBMGA000965	down1K	218	233	-	2.85714	1.9e-05	0.47	TATTGATATTGACAAC
BGIBMGA001313	up1K	300	315	+	2.85714	1.9e-05	0.47	ATTTGATTTTGAGAAT
BGIBMGA005983	down1K	304	319	-	2.85714	1.9e-05	0.47	TTTCAATATTAAAAAG
BGIBMGA005984	up1K	453	468	-	2.85714	1.9e-05	0.47	TTTCAATATTAAAAAG
BGIBMGA014067	up1K	625	640	-	2.85714	1.9e-05	0.47	TTTTGAAATGGAGGAA
BGIBMGA005473	down1K	660	675	-	2.85714	1.9e-05	0.47	TTTCTATATTTAAAAG
BGIBMGA009975	down1K	835	850	+	2.85714	1.9e-05	0.47	TTTCAATATTTAAAAG
BGIBMGA003226	up1K	951	966	-	2.85714	1.9e-05	0.47	ATATGATATTGAGAAT
BGIBMGA010822	up1K	757	772	+	2.84694	1.9e-05	0.47	GTTGCAGAAGGACAAG
BGIBMGA006721	up1K	171	186	-	2.83673	1.91e-05	0.47	TTCCGATATGGAAATT
BGIBMGA008407	down1K	280	295	-	2.83673	1.91e-05	0.47	ATTGGCTATTGAAAAC
BGIBMGA007332	up1K	79	94	-	2.82653	1.91e-05	0.47	AGTGGATAGGGAGAAT
BGIBMGA001296	up1K	165	180	-	2.82653	1.91e-05	0.47	TTTGAATATTTAAAAT
BGIBMGA011208	down1K	365	380	-	2.82653	1.91e-05	0.47	TTTGTATATTAAAAAT
BGIBMGA010560	up1K	606	621	-	2.82653	1.91e-05	0.47	TTTGTATATTAAAAAT
BGIBMGA008250	down1K	635	650	+	2.82653	1.91e-05	0.47	TTTGTATATTCAAAAT
BGIBMGA013675	up1K	365	380	-	2.81633	1.91e-05	0.47	TTGTGAGCTTGAGAAG
BGIBMGA007713	down1K	392	407	+	2.81633	1.91e-05	0.47	TATGGAGTTGGAAGAG
BGIBMGA000990	up1K	388	403	-	2.81633	1.91e-05	0.47	AATGGAAATGAAAAAG
BGIBMGA009864	down1K	537	552	+	2.81633	1.91e-05	0.47	ATTGGAAATGAAAATG
BGIBMGA000688	down1K	653	668	-	2.81633	1.91e-05	0.47	ATTAGATAGTGAAAAT
BGIBMGA004121	up1K	845	860	+	2.81633	1.91e-05	0.47	TTGTGTGATTGAGAAG
BGIBMGA012609	up1K	908	923	-	2.81633	1.91e-05	0.47	GTATGATATTGACAAT
BGIBMGA000374	up1K	103	118	+	2.80612	1.92e-05	0.47	TATTGATATGTAAAAT
BGIBMGA010477	up1K	249	264	-	2.80612	1.92e-05	0.47	TTTTTATATGGAAATT
BGIBMGA012284	up1K	401	416	+	2.80612	1.92e-05	0.47	TTTGAAAATCGAAAAT
BGIBMGA005409	down1K	565	580	+	2.80612	1.92e-05	0.47	TTTTGATATGCAAATT
BGIBMGA006149	down1K	558	573	-	2.80612	1.92e-05	0.47	TATTGATATGAAAAAT
BGIBMGA012843	up1K	733	748	+	2.80612	1.92e-05	0.47	TTTTTATATGGAAATT
BGIBMGA002729	up1K	873	888	-	2.80612	1.92e-05	0.47	TTTTGATATGTAAATT
BGIBMGA002861	down1K	959	974	-	2.80612	1.92e-05	0.47	TTTTTATATGGAAATT
BGIBMGA008217	up1K	985	1000	+	2.80612	1.92e-05	0.47	TATCGATATTGGCAAG
BGIBMGA006588	down1K	741	756	+	2.79592	1.92e-05	0.47	TCTGGAAATGTAAAAT
BGIBMGA014142	down1K	949	964	+	2.79592	1.92e-05	0.47	TCTCGATATTTAGAAG
BGIBMGA002658	down1K	44	59	+	2.78571	1.93e-05	0.47	TTTGGAACTTGTGAAG
BGIBMGA012806	down1K	146	161	+	2.78571	1.93e-05	0.47	GTTTGATATGTATAAT
BGIBMGA005245	up1K	197	212	+	2.78571	1.93e-05	0.47	TTTGGAATTTGAGCAG
BGIBMGA011558	up1K	221	236	-	2.78571	1.93e-05	0.47	TCTGGAGATCGAAATG
BGIBMGA012323	down1K	373	388	+	2.78571	1.93e-05	0.47	AATGCATATTGAGAAG
BGIBMGA006568	up1K	494	509	-	2.78571	1.93e-05	0.47	TTTAGATGTTGAAGAG
BGIBMGA012807	up1K	646	661	+	2.78571	1.93e-05	0.47	GTTTGATATGTATAAT
BGIBMGA008897	down1K	645	660	-	2.78571	1.93e-05	0.47	TTTGGAAGTTGCGAAG
BGIBMGA008301	down1K	689	704	+	2.78571	1.93e-05	0.47	TTTGGAATTTGAGTAG
BGIBMGA003542	down1K	2	17	+	2.77551	1.93e-05	0.47	ATTCGATATGCAAGAG
BGIBMGA003543	up1K	177	192	+	2.77551	1.93e-05	0.47	ATTCGATATGCAAGAG
BGIBMGA004066	down1K	295	310	-	2.77551	1.93e-05	0.47	TTTTAATATTGACATG
BGIBMGA010558	down1K	316	331	-	2.77551	1.93e-05	0.47	TATTGATATTAACAAG
BGIBMGA000638	down1K	426	441	-	2.77551	1.93e-05	0.47	TTTCGACATTGACAAA
BGIBMGA012715	down1K	486	501	+	2.77551	1.93e-05	0.47	GTTGCATATGGAAATT
BGIBMGA005681	up1K	612	627	+	2.77551	1.93e-05	0.47	TTTGGTTATTGACATT
BGIBMGA004879	up1K	862	877	-	2.77551	1.93e-05	0.47	TTTGGATTTTGACATT
BGIBMGA007032	up1K	171	186	+	2.76531	1.94e-05	0.47	ATTTTAGATTGAAAAT
BGIBMGA009601	up1K	243	258	-	2.76531	1.94e-05	0.47	TATAGATATAGATAAG
BGIBMGA012800	up1K	450	465	+	2.76531	1.94e-05	0.47	ATTTAAGATTGAAAAT
BGIBMGA012466	up1K	480	495	+	2.76531	1.94e-05	0.47	ATTGGAAATAGGGAAG
BGIBMGA001928	up1K	713	728	+	2.76531	1.94e-05	0.47	ATTTCAGATTGAAAAT
BGIBMGA002185	up1K	724	739	+	2.76531	1.94e-05	0.47	ATTTAAGATTGAAAAT
BGIBMGA000777	down1K	914	929	-	2.76531	1.94e-05	0.47	TCTGTAAATTGACAAG
BGIBMGA003450	down1K	970	985	-	2.76531	1.94e-05	0.47	TATGGATATAGAGAAA
BGIBMGA004182	down1K	9	24	-	2.7551	1.95e-05	0.47	ATTGGATATAGACATT
BGIBMGA002363	down1K	142	157	+	2.7551	1.95e-05	0.47	GTTCGATATAGAGTAG
BGIBMGA006540	up1K	237	252	+	2.7551	1.95e-05	0.47	ATAGGATATTTAAAAG
BGIBMGA002626	down1K	225	240	-	2.7551	1.95e-05	0.47	ATTGGATATTTCAAAG
BGIBMGA006543	down1K	553	568	+	2.7551	1.95e-05	0.47	ATTGTATATTGTAAAG
BGIBMGA009263	up1K	610	625	-	2.7551	1.95e-05	0.47	GTTTGATATTGAAGTG
BGIBMGA006554	up1K	744	759	+	2.7551	1.95e-05	0.47	ATTGCATTTTGAAAAG
BGIBMGA000056	up1K	679	694	+	2.7449	1.95e-05	0.47	TAGTGAAATTGAAAAG
BGIBMGA001050	down1K	89	104	+	2.73469	1.95e-05	0.47	ATCGGAAATCGAAAAG
BGIBMGA011223	down1K	226	241	+	2.73469	1.95e-05	0.47	TTTGGATATAGAACAA
BGIBMGA007952	up1K	243	258	+	2.73469	1.95e-05	0.47	TATGGATATCGAAAAC
[truncated: 7,997 more rows]

## Sheet: overlapping genes
gene_ID	E-value	description
BGIBMGA000001	1e-161	ref|XP_004933829.1| PREDICTED: putative homeodomain transcription factor-like, partial [Bombyx mori]
BGIBMGA000030	0	gb|EHJ76688.1| hypothetical protein KGM_11742 [Danaus plexippus]
BGIBMGA000026	0	ref|XP_004926102.1| PREDICTED: uncharacterized protein LOC101739399 [Bombyx mori]
BGIBMGA000025	0	ref|XP_004926131.1| PREDICTED: uncharacterized protein LOC101743499 [Bombyx mori]
BGIBMGA000022	7e-52	gb|EHJ65492.1| hypothetical protein KGM_12691 [Danaus plexippus]
BGIBMGA000009	1e-127	ref|XP_004926117.1| PREDICTED: uncharacterized protein LOC101741521 [Bombyx mori]
BGIBMGA000046	0	ref|XP_004926136.1| PREDICTED: uncharacterized protein LOC101744363 [Bombyx mori]
BGIBMGA000047	5e-96	ref|XP_004926118.1| PREDICTED: uncharacterized protein LOC101741662 [Bombyx mori]
BGIBMGA000051	1e-126	ref|XP_004926137.1| PREDICTED: uncharacterized protein LOC101744505 [Bombyx mori]
BGIBMGA000054	0	ref|XP_004926122.1| PREDICTED: uncharacterized protein LOC101742205 [Bombyx mori]
BGIBMGA000006	1e-157	ref|NP_001129361.1| osiris 18 precursor [Bombyx mori] gb|ACI23619.1| osiris 18 [Bombyx mori]
BGIBMGA000058	1e-54	gb|EHJ68632.1| putative helentron 5 helitron-like transposon replicase/helicase/endonuclease [Danaus plexippus]
BGIBMGA000002	0	ref|XP_004926142.1| PREDICTED: putative mitochondrial inner membrane protein-like [Bombyx mori]
BGIBMGA000065	0	ref|XP_004934367.1| PREDICTED: cystathionine beta-synthase-like isoform X2 [Bombyx mori]
BGIBMGA000066	3e-94	ref|NP_001091752.1| ribosomal protein L32 [Bombyx mori] gb|AAV34844.1| ribosomal protein L32 [Bombyx mori]
BGIBMGA000112	1e-68	ref|XP_004923112.1| PREDICTED: cysteine-rich PDZ-binding protein-like [Bombyx mori]
BGIBMGA000111	0	ref|XP_004923173.1| PREDICTED: serologically defined colon cancer antigen 8 homolog [Bombyx mori]
BGIBMGA000110	0	ref|XP_004923173.1| PREDICTED: serologically defined colon cancer antigen 8 homolog [Bombyx mori]
BGIBMGA000109	0	ref|XP_004923174.1| PREDICTED: uncharacterized protein LOC101744544 [Bombyx mori]
BGIBMGA000108	0	ref|XP_004923174.1| PREDICTED: uncharacterized protein LOC101744544 [Bombyx mori]
BGIBMGA000120	0	ref|XP_004923116.1| PREDICTED: vacuolar protein sorting-associated protein 26-like [Bombyx mori]
BGIBMGA000121	0	ref|XP_004923117.1| PREDICTED: GPI mannosyltransferase 1-like [Bombyx mori]
BGIBMGA000104	0	ref|NP_001166194.1| coatomer protein complex subunit delta [Bombyx mori]
BGIBMGA000099	1e-120	ref|XP_004923177.1| PREDICTED: probable basic-leucine zipper transcription factor R-like [Bombyx mori]
BGIBMGA000096	1e-22	ref|XP_004923129.1| PREDICTED: calpain-B isoform X4 [Bombyx mori]
BGIBMGA000094	9e-74	ref|NP_001108346.1| sex peptide receptor [Bombyx mori] gb|ABW86946.1| sex peptide receptor [Bombyx mori]
BGIBMGA000093	1e-102	ref|NP_001108346.1| sex peptide receptor [Bombyx mori] gb|ABW86946.1| sex peptide receptor [Bombyx mori]
BGIBMGA000090	1e-179	ref|XP_004923181.1| PREDICTED: lysosome-associated membrane glycoprotein 5-like [Bombyx mori]
BGIBMGA000087	1e-144	ref|XP_004923138.1| PREDICTED: uncharacterized protein LOC101739492 isoform X2 [Bombyx mori]
BGIBMGA000132	0	ref|NP_001268822.1| neutral alpha-glucosidase AB-like precursor [Bombyx mori]
BGIBMGA000085	0	ref|XP_004923185.1| PREDICTED: zinc finger protein 62-like [Bombyx mori]
BGIBMGA000134	3e-85	ref|XP_004923146.1| PREDICTED: MAP/microtubule affinity-regulating kinase 3-like [Bombyx mori]
BGIBMGA000137	5e-57	gb|EHJ66862.1| par-1 [Danaus plexippus]
BGIBMGA000138	0	ref|NP_001129357.1| deoxyhypusine synthase [Bombyx mori] gb|ACH95798.1| deoxyhypusine synthase [Bombyx mori]
BGIBMGA000082	0	ref|XP_004923147.1| PREDICTED: actin-related protein 2-like isoform X1 [Bombyx mori]
BGIBMGA000140	0	ref|XP_004923149.1| PREDICTED: CCAAT/enhancer-binding protein zeta-like isoform X1 [Bombyx mori]
BGIBMGA000145	4e-96	gb|EHJ64137.1| hypothetical protein KGM_20603 [Danaus plexippus]
BGIBMGA000077	2e-27	gb|EFN83584.1| hypothetical protein EAI_03474 [Harpegnathos saltator]
BGIBMGA000076	1e-141	gb|EHJ73691.1| hypothetical protein KGM_12340 [Danaus plexippus]
BGIBMGA000156	4e-44	ref|XP_004923196.1| PREDICTED: protein sine oculis-like [Bombyx mori]
BGIBMGA000070	0	ref|XP_004923162.1| PREDICTED: spherulin-2A-like [Bombyx mori]
BGIBMGA000161	/	No hits
BGIBMGA000164	0	gb|EHJ76701.1| hypothetical protein KGM_01134 [Danaus plexippus]
BGIBMGA000169	0	ref|XP_004923203.1| PREDICTED: uncharacterized protein LOC101737048 [Bombyx mori]
BGIBMGA000067	0	ref|XP_004923206.1| PREDICTED: roundabout homolog 2-like [Bombyx mori]
BGIBMGA000176	0	ref|XP_004927310.1| PREDICTED: testis-expressed sequence 2 protein-like [Bombyx mori]
BGIBMGA000175	0	ref|XP_004927311.1| PREDICTED: testis-expressed sequence 2 protein-like [Bombyx mori]
BGIBMGA000180	0	ref|XP_004927312.1| PREDICTED: serine/threonine-protein kinase/endoribonuclease IRE1-like [Bombyx mori]
BGIBMGA000173	0	dbj|BAH03677.1| putative VPS9-ankyrin repeat-containing protein [Bombyx mori]
BGIBMGA000182	0	ref|XP_004933952.1| PREDICTED: organic cation transporter protein-like [Bombyx mori]
BGIBMGA000197	1e-171	ref|XP_004927389.1| PREDICTED: uroporphyrinogen-III synthase-like [Bombyx mori]
BGIBMGA000189	0	ref|XP_004927395.1| PREDICTED: protein VAC14 homolog [Bombyx mori]
BGIBMGA000199	1e-61	ref|XP_004927390.1| PREDICTED: E3 ubiquitin-protein ligase AMFR-like [Bombyx mori]
BGIBMGA000187	0	ref|XP_004927392.1| PREDICTED: trafficking protein particle complex subunit 11-like [Bombyx mori]
BGIBMGA000210	1e-46	ref|XP_004933697.1| PREDICTED: uncharacterized protein LOC101738419, partial [Bombyx mori]
BGIBMGA000209	0	ref|XP_004933698.1| PREDICTED: fibrillin-1-like [Bombyx mori]
BGIBMGA000208	1e-124	ref|XP_004933698.1| PREDICTED: fibrillin-1-like [Bombyx mori]
BGIBMGA000207	0	ref|XP_004933698.1| PREDICTED: fibrillin-1-like [Bombyx mori]
BGIBMGA000215	0	ref|NP_001037186.1| sensory neuron membrane protein 1 [Bombyx mori]
BGIBMGA000360	4e-89	ref|XP_004931870.1| PREDICTED: zinc finger matrin-type protein 2-like [Bombyx mori]
BGIBMGA000361	7e-54	gb|EHJ78195.1| hypothetical protein KGM_13206 [Danaus plexippus]
BGIBMGA000358	0	ref|XP_004932006.1| PREDICTED: rapamycin-insensitive companion of mTOR-like [Bombyx mori]
BGIBMGA000356	7e-57	ref|XP_004932007.1| PREDICTED: zinc finger protein 729-like [Bombyx mori]
BGIBMGA000363	3e-17	gb|EHJ68556.1| hypothetical protein KGM_03858 [Danaus plexippus]
BGIBMGA000354	0	ref|NP_001186538.1| HOP precursor [Bombyx mori] gb|ADO51635.1| HOP [Bombyx mori]
BGIBMGA000365	1e-106	ref|XP_004931874.1| PREDICTED: rab-like protein 3-like [Bombyx mori]
BGIBMGA000367	0	gb|ABF51378.1| eukaryotic translation initiation factor 3 subunit 4 [Bombyx mori]
BGIBMGA000350	1e-101	ref|XP_004931878.1| PREDICTED: uncharacterized protein LOC101743330 isoform X1 [Bombyx mori]
BGIBMGA000349	0	ref|XP_004931880.1| PREDICTED: probable tRNA threonylcarbamoyladenosine biosynthesis protein Osgepl1-like isoform X1 [Bo
BGIBMGA000347	0	ref|XP_004931882.1| PREDICTED: protein lethal(3)malignant blood neoplasm 1-like [Bombyx mori]
BGIBMGA000346	7e-72	ref|NP_001166727.1| cuticular protein RR-1 motif 23 precursor [Bombyx mori]
BGIBMGA000369	2e-78	ref|NP_001166726.1| cuticular protein RR-1 motif 24 precursor [Bombyx mori] tpd|FAA00526.1|
BGIBMGA000337	1e-105	ref|NP_001166718.1| cuticular protein RR-1 motif 33 precursor [Bombyx mori]
BGIBMGA000333	1e-108	ref|NP_001036828.1| larval cuticle protein LCP-22 precursor [Bombyx mori]
BGIBMGA000330	1e-119	tpd|FAA00459.1| TPA: putative cuticle protein [Bombyx mori]
BGIBMGA000329	1e-126	tpd|FAA00544.1| TPA: putative cuticle protein [Bombyx mori]
BGIBMGA000325	1e-49	ref|NP_001036869.1| cuticular protein RR-1 motif 45 precursor [Bombyx mori]
BGIBMGA000324	7e-65	ref|NP_001037001.1| cuticular protein RR-1 motif 46 precursor [Bombyx mori]
BGIBMGA000321	0	ref|XP_004931892.1| PREDICTED: coiled-coil domain-containing protein 6-like isoform X2 [Bombyx mori]
BGIBMGA000374	0	ref|XP_004931893.1| PREDICTED: sentrin-specific protease 6-like isoform X1 [Bombyx mori]
BGIBMGA000320	0	ref|XP_004931895.1| PREDICTED: programmed cell death protein 2-like [Bombyx mori]
BGIBMGA000319	0	ref|XP_004931898.1| PREDICTED: PR domain zinc finger protein 1-like [Bombyx mori]
BGIBMGA000379	0	ref|XP_004932019.1| PREDICTED: protein still life, isoform SIF type 1-like [Bombyx mori]
BGIBMGA000316	0	ref|XP_004931900.1| PREDICTED: broad-complex core protein isoforms 1/2/3/4/5-like [Bombyx mori]
BGIBMGA000381	2e-87	ref|NP_001040262.1| nuclear migration protein nudC [Bombyx mori]
BGIBMGA000384	0	ref|XP_004931903.1| PREDICTED: uncharacterized protein LOC101746816 isoform X1 [Bombyx mori]
BGIBMGA000387	0	ref|XP_004932022.1| PREDICTED: uncharacterized protein LOC101739891 [Bombyx mori]
BGIBMGA000388	3e-97	ref|NP_001165114.1| collagen precursor [Bombyx mori] tpd|FAA00649.1| TPA: putative cuticle protein [Bombyx mori]
BGIBMGA000389	3e-57	ref|XP_004931909.1| PREDICTED: prisilkin-39-like [Bombyx mori]
BGIBMGA000312	1e-135	ref|XP_004931910.1| PREDICTED: serine/arginine repetitive matrix protein 1-like [Bombyx mori]
BGIBMGA000304	1e-38	gb|EHJ72009.1| putative PHD finger protein 22 [Danaus plexippus]
BGIBMGA000396	2e-35	ref|NP_001040127.1| RGS-GAIP interacting protein GIPC [Bombyx mori]
BGIBMGA000298	1e-128	ref|XP_004931926.1| PREDICTED: flocculation protein FLO11-like [Bombyx mori]
BGIBMGA000401	0	ref|XP_004932031.1| PREDICTED: uncharacterized protein LOC101741124 [Bombyx mori]
BGIBMGA000295	1e-163	ref|NP_001037620.1| ras-related GTP-binding protein Rab3 [Bombyx mori]
BGIBMGA000408	0	ref|NP_001177296.1| Ca2 /calmodulin-dependent protein kinase II [Bombyx mori]
BGIBMGA000412	0	ref|XP_004931936.1| PREDICTED: THUMP domain-containing protein 1 homolog [Bombyx mori]
BGIBMGA000419	0	ref|XP_004931941.1| PREDICTED: lambda-crystallin homolog isoform X1 [Bombyx mori]
BGIBMGA000420	0	ref|NP_001119722.1| serine/threonine kinase LKB1 [Bombyx mori]
BGIBMGA000291	/	No hits
BGIBMGA000287	0	ref|XP_004931954.1| PREDICTED: traB domain-containing protein-like [Bombyx mori]
BGIBMGA000425	0	ref|XP_004931956.1| PREDICTED: 1-acyl-sn-glycerol-3-phosphate acyltransferase gamma-like isoform X1 [Bombyx mori]
BGIBMGA000426	4e-93	ref|XP_004931959.1| PREDICTED: uncharacterized protein LOC101742123 [Bombyx mori]
BGIBMGA000282	3e-36	ref|NP_001166679.1| cuticular protein RR-2 motif 82 precursor [Bombyx mori]
BGIBMGA000281	2e-65	tpd|FAA00586.1| TPA: putative cuticle protein [Bombyx mori]
BGIBMGA000277	6e-65	ref|NP_001166675.1| cuticular protein RR-2 motif 87 precursor [Bombyx mori]
BGIBMGA000276	8e-66	ref|NP_001166674.1| cuticular protein RR-2 motif 88 precursor [Bombyx mori]
BGIBMGA000269	1e-134	tpd|FAA00598.1| TPA: putative cuticle protein [Bombyx mori]
BGIBMGA000266	1e-117	ref|NP_001166667.1| cuticular protein RR-2 motif 98 precursor [Bombyx mori]
BGIBMGA000265	1e-117	tpd|FAA00602.1| TPA: putative cuticle protein [Bombyx mori]
BGIBMGA000429	2e-95	tpd|FAA00606.1| TPA: putative cuticle protein [Bombyx mori]
BGIBMGA000263	4e-90	ref|NP_001166663.1| cuticular protein RR-2 motif 105 precursor [Bombyx mori]
BGIBMGA000260	5e-45	ref|NP_001166661.1| cuticular protein RR-2 motif 107 precursor [Bombyx mori]
BGIBMGA000259	8e-51	ref|NP_001166659.1| cuticular protein RR-2 motif 109 precursor [Bombyx mori]
BGIBMGA000433	6e-91	ref|NP_001166657.1| cuticular protein RR-2 motif 111 precursor [Bombyx mori]
BGIBMGA000258	1e-46	ref|NP_001166655.1| cuticular protein RR-2 motif 113 precursor [Bombyx mori]
BGIBMGA000254	1e-74	ref|NP_001166648.1| cuticular protein RR-2 motif 120 precursor [Bombyx mori]
BGIBMGA000253	1e-62	ref|NP_001166647.1| cuticular protein RR-2 motif 121 precursor [Bombyx mori]
BGIBMGA000250	4e-49	ref|NP_001166644.1| cuticular protein RR-2 motif 126 precursor [Bombyx mori]
BGIBMGA000249	6e-43	ref|NP_001166643.1| cuticular protein RR-2 motif 127 precursor [Bombyx mori]
BGIBMGA000247	1e-122	ref|NP_001166629.1| cuticular protein RR-3 motif 147 [Bombyx mori]
BGIBMGA000246	1e-63	ref|NP_001166641.1| cuticular protein RR-2 motif 129 precursor [Bombyx mori]
BGIBMGA000245	1e-121	ref|NP_001166640.1| cuticular protein RR-2 motif 130 precursor [Bombyx mori]
BGIBMGA000440	1e-180	ref|XP_004931963.1| PREDICTED: 39S ribosomal protein L47, mitochondrial-like [Bombyx mori]
BGIBMGA000445	0	ref|XP_004931967.1| PREDICTED: uncharacterized protein LOC101743421 [Bombyx mori]
BGIBMGA000446	0	ref|XP_004931970.1| PREDICTED: protein misato-like isoform X1 [Bombyx mori]
BGIBMGA000447	0	ref|XP_004932051.1| PREDICTED: vesicle-fusing ATPase 1 [Bombyx mori]
BGIBMGA000242	0	ref|XP_004932052.1| PREDICTED: dedicator of cytokinesis protein 3-like [Bombyx mori]
BGIBMGA000241	0	ref|XP_004932052.1| PREDICTED: dedicator of cytokinesis protein 3-like [Bombyx mori]
BGIBMGA000452	0	ref|NP_001136442.1| innexin 3 [Bombyx mori] gb|ACK38254.1| innexin 3 [Bombyx mori]
BGIBMGA000240	5e-68	ref|XP_004932052.1| PREDICTED: dedicator of cytokinesis protein 3-like [Bombyx mori]
BGIBMGA000237	0	ref|XP_004931982.1| PREDICTED: folliculin-interacting protein 2-like isoform X2 [Bombyx mori]
BGIBMGA000458	/	No hits
BGIBMGA000459	0	ref|XP_004931979.1| PREDICTED: lysine-specific demethylase 8-like isoform X1 [Bombyx mori]
BGIBMGA000235	0	ref|XP_004931984.1| PREDICTED: bifunctional 3'-phosphoadenosine 5'-phosphosulfate synthase-like isoform X2 [Bombyx mori]
BGIBMGA000461	2e-78	gb|EHJ70890.1| hypothetical protein KGM_13038 [Danaus plexippus]
BGIBMGA000233	1e-111	ref|XP_004932057.1| PREDICTED: 27 kDa glycoprotein-like [Bombyx mori]
BGIBMGA000464	1e-167	ref|XP_004931986.1| PREDICTED: ribosome biogenesis protein TSR3 homolog [Bombyx mori]
BGIBMGA000469	0	ref|XP_004931988.1| PREDICTED: IST1 homolog [Bombyx mori]
BGIBMGA000230	0	ref|XP_004931987.1| PREDICTED: phospholipase A-2-activating protein-like [Bombyx mori]
BGIBMGA000229	1e-143	ref|XP_004931987.1| PREDICTED: phospholipase A-2-activating protein-like [Bombyx mori]
BGIBMGA000225	8e-67	ref|XP_004931990.1| PREDICTED: uncharacterized protein LOC101746958 [Bombyx mori]
BGIBMGA000470	0	ref|XP_004932063.1| PREDICTED: aminoacylase-1-like [Bombyx mori]
BGIBMGA000221	0	ref|XP_004931994.1| PREDICTED: cryptochrome-1-like [Bombyx mori]
BGIBMGA000471	1e-128	ref|XP_004931995.1| PREDICTED: spermatogenesis-associated protein 6-like isoform X1 [Bombyx mori]
BGIBMGA000474	0	ref|XP_004932003.1| PREDICTED: guanine nucleotide-binding protein-like 3 homolog [Bombyx mori]
BGIBMGA000475	0	dbj|BAC57964.1| calreticulin [Bombyx mori] gb|ACN29696.1| calreticulin [Bombyx mori]
BGIBMGA000476	1e-87	ref|XP_004932005.1| PREDICTED: uncharacterized protein LOC101737035 [Bombyx mori]
BGIBMGA000608	0	ref|NP_001266391.1| uncharacterized protein LOC101741444 [Bombyx mori] gb|AFC01232.1| DnaJ-18 [Bombyx mori]
BGIBMGA000609	/	No hits
BGIBMGA000601	0	ref|XP_004929802.1| PREDICTED: TGF-beta receptor type-1-like [Bombyx mori]
BGIBMGA000617	1e-135	ref|XP_004929803.1| PREDICTED: syntaxin-7-like [Bombyx mori]
BGIBMGA000619	2e-82	dbj|BAB85190.1| FK506-binding protein [Bombyx mori] dbj|BAC10611.1| FK506-binding protein [Bombyx mori]
BGIBMGA000621	1e-140	ref|NP_001108473.1| chromosome associated protein D3 [Bombyx mori] dbj|BAB85193.1| hypothetical protein [Bombyx mori]
BGIBMGA000592	0	ref|NP_001108470.1| leucyl aminopeptidase-like protein [Bombyx mori] dbj|BAB85194.1| leucyl aminopeptidase-like protein
BGIBMGA000591	0	ref|NP_001108467.1| projectin-like protein [Bombyx mori] dbj|BAB85195.1| projectin-like protein [Bombyx mori] dbj|BAC106
BGIBMGA000626	0	ref|NP_001108472.1| PM-Scl autoantigen-like protein [Bombyx mori] dbj|BAB85201.1| PM-Scl autoantigen-like protein [Bomby
BGIBMGA000627	1e-147	ref|NP_001108475.1| ubiquitin conjugating enzyme 4 [Bombyx mori] dbj|BAB85203.1| ubiquitin conjugating enzyme-like prote
BGIBMGA000629	0	ref|XP_004929812.1| PREDICTED: cold shock domain-containing protein E1-like isoform X3 [Bombyx mori]
BGIBMGA000584	0	ref|XP_004929814.1| PREDICTED: peptidoglycan-recognition protein SC2-like [Bombyx mori]
BGIBMGA000582	0	ref|XP_004929815.1| PREDICTED: UNC93-like protein-like [Bombyx mori]
BGIBMGA000630	0	ref|XP_004929817.1| PREDICTED: WD repeat-containing protein 47-like [Bombyx mori]
BGIBMGA000631	2e-96	gb|EHJ79016.1| hypothetical protein KGM_15377 [Danaus plexippus]
BGIBMGA000579	0	ref|XP_004929818.1| PREDICTED: DENN domain-containing protein 1A-like [Bombyx mori]
BGIBMGA000578	0	ref|XP_004929819.1| PREDICTED: major facilitator superfamily domain-containing protein 6-A-like [Bombyx mori]
BGIBMGA000577	0	ref|XP_004929951.1| PREDICTED: cyclic nucleotide-gated cation channel-like [Bombyx mori]
BGIBMGA000574	2e-83	gb|EHJ65539.1| hypothetical protein KGM_15198 [Danaus plexippus]
BGIBMGA000638	3e-95	ref|XP_004929820.1| PREDICTED: homeobox protein araucan-like [Bombyx mori]
BGIBMGA000572	1e-173	ref|NP_001108335.1| glycerol kinase [Bombyx mori] dbj|BAG09482.1| glycerol kinase [Bombyx mori]
BGIBMGA000641	1e-103	gb|EHJ65581.1| Gaba-gated chloride channel [Danaus plexippus]
BGIBMGA000646	0	ref|XP_004929824.1| PREDICTED: transcription initiation factor TFIID subunit 7-like isoform X1 [Bombyx mori]
BGIBMGA000647	0	ref|XP_004929827.1| PREDICTED: nucleobindin-2-like isoform X2 [Bombyx mori]
BGIBMGA000648	0	dbj|BAF73623.1| imaginal disk growth factor [Bombyx mori]
BGIBMGA000652	7e-47	gb|EHJ75626.1| hypothetical protein KGM_19619 [Danaus plexippus]
BGIBMGA000657	0	ref|NP_001108457.1| juvenile hormone resistence protein II [Bombyx mori] gb|ABY76059.1| juvenile hormone resistence prot
BGIBMGA000659	0	ref|XP_004929961.1| PREDICTED: putative fatty acyl-CoA reductase CG5065-like [Bombyx mori]
BGIBMGA000662	/	No hits
BGIBMGA000556	1e-105	ref|XP_004929840.1| PREDICTED: uncharacterized protein LOC101736058 [Bombyx mori]
BGIBMGA000667	1e-78	ref|NP_001233285.1| insulin-like peptide precursor [Bombyx mori] dbj|BAK57501.1| insulin-like peptide [Bombyx mori]
BGIBMGA000668	1e-70	ref|NP_001040504.1| acyl-CoA thioesterase 13 [Bombyx mori] gb|ABF51522.1| thioesterase superfamily member 2 [Bombyx mori
BGIBMGA000553	0	ref|XP_004929845.1| PREDICTED: peroxidasin-like [Bombyx mori]
BGIBMGA000552	1e-174	ref|XP_004929846.1| PREDICTED: failed axon connections-like isoform X1 [Bombyx mori]
BGIBMGA000550	0	ref|XP_004929848.1| PREDICTED: LOW QUALITY PROTEIN: mediator of RNA polymerase II transcription subunit 23-like [Bombyx
BGIBMGA000549	0	ref|XP_004929850.1| PREDICTED: putative serine protease K12H4.7-like [Bombyx mori]
BGIBMGA000679	5e-73	ref|NP_001040206.1| rotamase Pin1 [Bombyx mori] gb|ABD36247.1| rotamase Pin1 [Bombyx mori]
BGIBMGA000680	0	ref|XP_004929855.1| PREDICTED: glutamine synthetase 2 cytoplasmic-like isoform X1 [Bombyx mori]
BGIBMGA000545	0	ref|XP_004929858.1| PREDICTED: protein zer-1 homolog [Bombyx mori]
BGIBMGA000543	1e-53	ref|XP_004929857.1| PREDICTED: slit homolog 3 protein-like [Bombyx mori]
BGIBMGA000542	0	ref|XP_004929859.1| PREDICTED: ATPase family AAA domain-containing protein 3-like [Bombyx mori]
BGIBMGA000684	1e-134	ref|XP_004929970.1| PREDICTED: uncharacterized protein LOC101743131 [Bombyx mori]
BGIBMGA000538	0	ref|XP_004929870.1| PREDICTED: sodium/potassium/calcium exchanger 4-like [Bombyx mori]
BGIBMGA000537	0	ref|XP_004929972.1| PREDICTED: MATH and LRR domain-containing protein PFE0570w-like [Bombyx mori]
BGIBMGA000691	9e-65	gb|EHJ77027.1| hypothetical protein KGM_21511 [Danaus plexippus]
BGIBMGA000535	0	ref|XP_004929877.1| PREDICTED: ras-GEF domain-containing family member 1B-like [Bombyx mori]
BGIBMGA000693	0	ref|XP_004929973.1| PREDICTED: LOW QUALITY PROTEIN: dynein heavy chain 6, axonemal-like [Bombyx mori]
BGIBMGA000695	0	ref|XP_004929974.1| PREDICTED: protein GCY-like [Bombyx mori]
BGIBMGA000698	0	gb|EHJ77022.1| hypothetical protein KGM_21508 [Danaus plexippus]
BGIBMGA000529	0	ref|NP_001036959.1| neutral endopeptidase 24.11 [Bombyx mori] dbj|BAB33300.1| neutral endopeptidase 24.11 [Bombyx mori]
BGIBMGA000699	0	ref|XP_004929883.1| PREDICTED: abnormal cell migration protein 10-like isoform X2 [Bombyx mori]
BGIBMGA000526	7e-78	ref|NP_001036897.1| Y-box protein [Bombyx mori] dbj|BAD26606.1| Y-box protein [Bombyx mori]
BGIBMGA000704	0	ref|XP_004929891.1| PREDICTED: procollagen-lysine,2-oxoglutarate 5-dioxygenase 3-like [Bombyx mori]
BGIBMGA000521	0	ref|XP_004929895.1| PREDICTED: zinc finger protein 271-like [Bombyx mori]
BGIBMGA000520	2e-58	ref|NP_001036950.1| cuticular protein tweedle motif 2 precursor [Bombyx mori]
BGIBMGA000518	0	ref|XP_004929896.1| PREDICTED: Pyruvate dehydrogenase [acetyl-transferring]-phosphatase 1-like isoform X1 [Bombyx mori]
BGIBMGA000517	0	ref|XP_004929986.1| PREDICTED: flocculation protein FLO11-like [Bombyx mori]
BGIBMGA000514	6e-79	ref|XP_004929988.1| PREDICTED: uncharacterized protein LOC101746155 [Bombyx mori]
BGIBMGA000718	/	No hits
BGIBMGA000506	4e-76	ref|XP_004929916.1| PREDICTED: lysophospholipase-like protein 1-like [Bombyx mori]
BGIBMGA000719	0	ref|XP_004929993.1| PREDICTED: membrane-bound transcription factor site-1 protease-like [Bombyx mori]
BGIBMGA000505	3e-55	ref|XP_004929918.1| PREDICTED: uncharacterized protein LOC101746861 [Bombyx mori]
BGIBMGA000504	0	ref|XP_004929918.1| PREDICTED: uncharacterized protein LOC101746861 [Bombyx mori]
BGIBMGA000503	0	ref|XP_004929921.1| PREDICTED: ankyrin repeat domain-containing protein 12-like isoform X2 [Bombyx mori]
BGIBMGA000502	1e-88	ref|XP_004929920.1| PREDICTED: ankyrin repeat domain-containing protein 12-like isoform X1 [Bombyx mori]
BGIBMGA000723	0	ref|XP_004929919.1| PREDICTED: prostaglandin E synthase 2-like [Bombyx mori]
BGIBMGA000500	0	ref|XP_004929994.1| PREDICTED: uncharacterized protein LOC101735479 [Bombyx mori]
BGIBMGA000494	0	ref|XP_004930001.1| PREDICTED: uncharacterized protein LOC101736416 [Bombyx mori]
BGIBMGA000731	0	ref|XP_004930002.1| PREDICTED: ubiquitin carboxyl-terminal hydrolase 35-like [Bombyx mori]
BGIBMGA000493	1e-133	ref|XP_004929927.1| PREDICTED: uncharacterized protein LOC101736369 [Bombyx mori]
BGIBMGA000733	0	ref|XP_004930003.1| PREDICTED: polypeptide N-acetylgalactosaminyltransferase 35A-like [Bombyx mori]
BGIBMGA000736	2e-40	dbj|BAM18134.1| unknown unsecreted protein [Papilio xuthus]
BGIBMGA000738	2e-60	ref|NP_001130045.1| flightin [Bombyx mori] gb|ACI96114.1| flightin [Bombyx mori]
BGIBMGA000488	1e-162	ref|XP_004929932.1| PREDICTED: uncharacterized protein LOC101737163 isoform X1 [Bombyx mori]
BGIBMGA000484	0	ref|NP_001036846.1| nonclathrin coat protein gamma1-COP [Bombyx mori]
BGIBMGA000743	0	ref|XP_004929936.1| PREDICTED: flotillin-1-like [Bombyx mori]
BGIBMGA000481	0	ref|XP_004929937.1| PREDICTED: sulfhydryl oxidase 1-like [Bombyx mori]
BGIBMGA000745	1e-157	ref|XP_004930011.1| PREDICTED: uncharacterized protein LOC101737920 [Bombyx mori]
BGIBMGA000746	0	ref|XP_004930011.1| PREDICTED: uncharacterized protein LOC101737920 [Bombyx mori]
BGIBMGA000480	0	ref|XP_004930012.1| PREDICTED: LOW QUALITY PROTEIN: protein scabrous-like [Bombyx mori]
BGIBMGA000478	0	ref|XP_004930013.1| PREDICTED: intraflagellar transport protein 122 homolog, partial [Bombyx mori]
BGIBMGA000783	0	ref|XP_004925743.1| PREDICTED: protein serrate-like [Bombyx mori]
BGIBMGA000778	0	ref|XP_004925701.1| PREDICTED: pinin-like isoform X1 [Bombyx mori] ref|XP_004925702.1| PREDICTED: pinin-like isoform X2
BGIBMGA000787	1e-105	ref|XP_004925703.1| PREDICTED: paired box protein Pax-1-like [Bombyx mori]
BGIBMGA000777	0	ref|XP_004925746.1| PREDICTED: esterase FE4-like [Bombyx mori]
BGIBMGA000795	2e-27	ref|XP_004925709.1| PREDICTED: RNA-binding protein Nova-2-like [Bombyx mori]
BGIBMGA000796	2e-65	ref|XP_004925709.1| PREDICTED: RNA-binding protein Nova-2-like [Bombyx mori]
BGIBMGA000797	7e-26	ref|XP_004925709.1| PREDICTED: RNA-binding protein Nova-2-like [Bombyx mori]
BGIBMGA000798	3e-79	ref|XP_004925709.1| PREDICTED: RNA-binding protein Nova-2-like [Bombyx mori]
BGIBMGA000770	0	ref|XP_004925752.1| PREDICTED: putative tyrosine-protein kinase Wsck-like [Bombyx mori]
BGIBMGA000799	4e-90	ref|XP_004925753.1| PREDICTED: uncharacterized protein LOC101738390 [Bombyx mori]
BGIBMGA000801	0	ref|XP_004925755.1| PREDICTED: 70 kDa peptidyl-prolyl isomerase-like [Bombyx mori]
BGIBMGA000765	0	ref|XP_004925722.1| PREDICTED: ribosome-releasing factor 2, mitochondrial-like [Bombyx mori]
BGIBMGA000808	0	ref|XP_004925723.1| PREDICTED: LOW QUALITY PROTEIN: 5'-3' exoribonuclease 2 homolog [Bombyx mori]
BGIBMGA000809	0	ref|XP_004925723.1| PREDICTED: LOW QUALITY PROTEIN: 5'-3' exoribonuclease 2 homolog [Bombyx mori]
BGIBMGA000812	0	ref|XP_004925759.1| PREDICTED: patj homolog [Bombyx mori]
BGIBMGA000813	0	ref|XP_004925724.1| PREDICTED: retinol dehydrogenase 13-like isoform X1 [Bombyx mori]
BGIBMGA000814	0	ref|XP_004925762.1| PREDICTED: LOW QUALITY PROTEIN: bromodomain adjacent to zinc finger domain protein 1A-like [Bombyx m
BGIBMGA000759	1e-49	ref|XP_004925726.1| PREDICTED: uncharacterized protein LOC101746841 isoform X1 [Bombyx mori]
BGIBMGA000817	1e-107	gb|EHJ70252.1| hypothetical protein KGM_16512 [Danaus plexippus]
BGIBMGA000757	0	ref|XP_004925728.1| PREDICTED: protein RRP5 homolog [Bombyx mori]
BGIBMGA000753	0	ref|XP_004925739.1| PREDICTED: nuclear export mediator factor NEMF homolog isoform X1 [Bombyx mori]
BGIBMGA000828	0	ref|XP_004927623.1| PREDICTED: LOW QUALITY PROTEIN: DNA replication licensing factor Mcm6-like [Bombyx mori]
BGIBMGA000829	0	ref|XP_004933635.1| PREDICTED: splicing factor 3B subunit 3-like isoform X1 [Bombyx mori]
BGIBMGA000834	0	ref|XP_004934349.1| PREDICTED: zinc finger protein 354A-like [Bombyx mori]
BGIBMGA001080	/	No hits
BGIBMGA001084	0	ref|NP_001036845.1| meiotic recombination 11 [Bombyx mori] dbj|BAB11924.1| Mre11 [Bombyx mori]
BGIBMGA001086	5e-20	ref|XP_004927993.1| PREDICTED: uncharacterized protein KIAA0930 homolog [Bombyx mori]
BGIBMGA001087	1e-30	ref|XP_004927993.1| PREDICTED: uncharacterized protein KIAA0930 homolog [Bombyx mori]
BGIBMGA001075	0	ref|XP_004927734.1| PREDICTED: phosphatidylcholine:ceramide cholinephosphotransferase 1-like [Bombyx mori]
BGIBMGA001072	0	ref|XP_004927994.1| PREDICTED: ankyrin repeat and BTB/POZ domain-containing protein 2-like [Bombyx mori]
BGIBMGA001070	1e-117	gb|EHJ68681.1| hypothetical protein KGM_13292 [Danaus plexippus]
BGIBMGA001069	0	ref|XP_004927995.1| PREDICTED: zinc finger protein 699-like [Bombyx mori]
BGIBMGA001093	0	ref|XP_004927741.1| PREDICTED: lipoyl synthase, mitochondrial-like [Bombyx mori]
BGIBMGA001068	0	ref|XP_004927742.1| PREDICTED: fumarylacetoacetate hydrolase domain-containing protein 2-like [Bombyx mori]
BGIBMGA001100	0	ref|XP_563746.4| AGAP002438-PA [Anopheles gambiae str. PEST] gb|EAL40926.4| AGAP002438-PA [Anopheles gambiae str. PEST]
BGIBMGA001103	1e-90	ref|XP_004928002.1| PREDICTED: growth arrest and DNA damage-inducible proteins-interacting protein 1-like [Bombyx mori]
BGIBMGA001105	0	ref|XP_004927753.1| PREDICTED: nitric oxide synthase-interacting protein homolog [Bombyx mori]
BGIBMGA001055	0	ref|XP_004927752.1| PREDICTED: uncharacterized protein LOC101737353 [Bombyx mori]
BGIBMGA001106	1e-112	ref|NP_001037223.1| ribosomal protein L21 [Bombyx mori] gb|AAV34832.1| ribosomal protein L21 [Bombyx mori]
BGIBMGA001054	0	ref|NP_001243942.1| ubiquitin carboxyl-terminal hydrolase 46 [Bombyx mori]
BGIBMGA001107	0	gb|AEO79985.1| DNA supercoiling factor [Bombyx mori]
BGIBMGA001111	2e-98	gb|EHJ66252.1| hypothetical protein KGM_11539 [Danaus plexippus]
BGIBMGA001044	1e-123	gb|ABN09648.1| apoptosis-linked protein 2 [Bombyx mori]
BGIBMGA001117	0	ref|XP_004928011.1| PREDICTED: protein SPT2 homolog [Bombyx mori]
BGIBMGA001042	0	ref|XP_004928012.1| PREDICTED: LOW QUALITY PROTEIN: probable phospholipid-transporting ATPase VD-like, partial [Bombyx m
BGIBMGA001119	0	ref|XP_004927762.1| PREDICTED: rab GDP dissociation inhibitor alpha-like [Bombyx mori]
BGIBMGA001038	0	ref|XP_004927766.1| PREDICTED: tudor domain-containing protein 3-like [Bombyx mori]
BGIBMGA001123	0	ref|XP_004928015.1| PREDICTED: exportin-5-like [Bombyx mori]
BGIBMGA001124	0	ref|XP_004927768.1| PREDICTED: recombination repair protein 1-like isoform X1 [Bombyx mori]
BGIBMGA001126	0	ref|XP_004927771.1| PREDICTED: rab proteins geranylgeranyltransferase component A 2-like [Bombyx mori]
BGIBMGA001035	0	ref|XP_004927772.1| PREDICTED: inosine-5'-monophosphate dehydrogenase-like [Bombyx mori]
BGIBMGA001033	1e-138	ref|XP_004928017.1| PREDICTED: CD151 antigen-like [Bombyx mori]
BGIBMGA001032	0	ref|XP_004927774.1| PREDICTED: sorting nexin-9-like [Bombyx mori]
BGIBMGA001025	1e-115	ref|XP_004927779.1| PREDICTED: histone deacetylase complex subunit SAP30 homolog [Bombyx mori]
BGIBMGA001024	0	ref|XP_004928023.1| PREDICTED: transmembrane and TPR repeat-containing protein CG4050-like [Bombyx mori]
BGIBMGA001020	1e-77	gb|ABM88498.1| cocoonase [Bombyx mori]
BGIBMGA001135	0	ref|XP_004927784.1| PREDICTED: flocculation protein FLO11-like [Bombyx mori]
BGIBMGA001137	0	ref|NP_001040281.1| thymidylate synthase isoform 1 [Bombyx mori]
BGIBMGA001015	1e-124	ref|XP_004927790.1| PREDICTED: uncharacterized protein C6orf106 homolog isoform X3 [Bombyx mori]
BGIBMGA001138	0	ref|XP_004927793.1| PREDICTED: putative neutral sphingomyelinase-like [Bombyx mori]
BGIBMGA001014	0	ref|XP_004927792.1| PREDICTED: transmembrane protein 184C-like [Bombyx mori]
BGIBMGA001139	0	ref|XP_004927794.1| PREDICTED: DNA-binding protein Ikaros-like [Bombyx mori]
BGIBMGA001141	0	ref|XP_004927795.1| PREDICTED: liprin-beta-1-like [Bombyx mori]
BGIBMGA001011	0	ref|XP_004927797.1| PREDICTED: ER degradation-enhancing alpha-mannosidase-like protein 2-like [Bombyx mori]
BGIBMGA001142	0	ref|NP_001153659.1| cyclin A [Bombyx mori] gb|ACM79367.1| cyclin A [Bombyx mori]
BGIBMGA001008	0	ref|XP_004927805.1| PREDICTED: monocarboxylate transporter 9-like [Bombyx mori]
BGIBMGA001147	0	ref|XP_004928028.1| PREDICTED: facilitated trehalose transporter Tret1-like [Bombyx mori]
BGIBMGA001002	0	ref|NP_001098696.1| achaete-scute-like protein ASE [Bombyx mori]
BGIBMGA001149	0	gb|ABD36275.1| yellow protein [Bombyx mori] dbj|BAH11146.1| yellow protein [Bombyx mori]
BGIBMGA000999	0	ref|XP_004928029.1| PREDICTED: tyrosine-protein kinase-like otk-like [Bombyx mori]
BGIBMGA000998	4e-76	ref|XP_004928030.1| PREDICTED: uncharacterized protein LOC101742838 [Bombyx mori]
BGIBMGA001153	1e-124	ref|XP_004928032.1| PREDICTED: uncharacterized protein LOC101743120 [Bombyx mori]
BGIBMGA000995	1e-106	ref|XP_004928033.1| PREDICTED: nuclear pore complex protein Nup50-like [Bombyx mori]
BGIBMGA001155	1e-168	ref|XP_004928034.1| PREDICTED: uncharacterized protein LOC101743404 [Bombyx mori]
BGIBMGA000991	0	ref|XP_004928035.1| PREDICTED: histidine--tRNA ligase, cytoplasmic-like [Bombyx mori]
BGIBMGA001159	0	ref|XP_004927818.1| PREDICTED: vacuolar protein-sorting-associated protein 36-like [Bombyx mori]
BGIBMGA000990	1e-172	ref|XP_004927819.1| PREDICTED: exonuclease 3'-5' domain-containing protein 1-like [Bombyx mori]
BGIBMGA000988	0	gb|ADW54424.1| OVO protein [Bombyx mori]
BGIBMGA001162	0	dbj|BAM73799.1| cytochrome P450 [Bombyx mori]
BGIBMGA000983	0	ref|XP_004928037.1| PREDICTED: potassium channel subfamily K member 18-like [Bombyx mori]
BGIBMGA001164	0	ref|NP_001036987.1| juvenile hormone binding protein brP-2095 precursor [Bombyx mori]
BGIBMGA000981	0	gb|EFN86406.1| hypothetical protein EAI_04132 [Harpegnathos saltator]
BGIBMGA000979	0	gb|EHJ76832.1| hypothetical protein KGM_17361 [Danaus plexippus]
BGIBMGA001167	0	ref|NP_001266436.1| ets DNA-binding protein pokkuri-like [Bombyx mori]
BGIBMGA000975	0	ref|XP_004928042.1| PREDICTED: DENN domain-containing protein 5B-like [Bombyx mori]
BGIBMGA001171	8e-58	gb|EHJ66187.1| hypothetical protein KGM_06010 [Danaus plexippus]
BGIBMGA001174	1e-162	ref|XP_004927831.1| PREDICTED: CRAL-TRIO domain-containing protein C589.09, mitochondrial-like [Bombyx mori]
BGIBMGA000974	1e-106	ref|XP_004928045.1| PREDICTED: tyrosine-protein kinase Btk29A-like [Bombyx mori]
BGIBMGA000973	4e-86	ref|XP_004928045.1| PREDICTED: tyrosine-protein kinase Btk29A-like [Bombyx mori]
BGIBMGA000972	5e-29	ref|XP_004928045.1| PREDICTED: tyrosine-protein kinase Btk29A-like [Bombyx mori]
BGIBMGA001175	0	ref|XP_004928046.1| PREDICTED: apoptosis inhibitor 5-like [Bombyx mori]
BGIBMGA000970	1e-134	ref|XP_004927837.1| PREDICTED: mediator of RNA polymerase II transcription subunit 7-like [Bombyx mori]
BGIBMGA001183	0	ref|XP_004928047.1| PREDICTED: vascular endothelial growth factor receptor 1-like [Bombyx mori]
BGIBMGA000965	0	ref|XP_004928049.1| PREDICTED: brain tumor protein-like [Bombyx mori]
BGIBMGA000964	0	ref|XP_004928051.1| PREDICTED: teneurin-a-like [Bombyx mori]
BGIBMGA000963	0	ref|XP_004928051.1| PREDICTED: teneurin-a-like [Bombyx mori]
BGIBMGA000959	8e-77	ref|NP_001091751.1| ribosomal protein L31 [Bombyx mori] gb|AAV34843.1| ribosomal protein L31 [Bombyx mori]
BGIBMGA001188	0	gb|EHJ77019.1| hypothetical protein KGM_00061 [Danaus plexippus]
BGIBMGA000958	0	ref|XP_004927839.1| PREDICTED: zinc transporter 9-like [Bombyx mori]
BGIBMGA000957	0	ref|XP_004927844.1| PREDICTED: pericentriolar material 1 protein-like isoform X3 [Bombyx mori]
BGIBMGA000956	0	ref|XP_004927849.1| PREDICTED: uncharacterized protein LOC101739643 [Bombyx mori]
BGIBMGA000955	1e-28	ref|XP_004927849.1| PREDICTED: uncharacterized protein LOC101739643 [Bombyx mori]
BGIBMGA000951	0	ref|XP_004928056.1| PREDICTED: uncharacterized protein LOC101735330 [Bombyx mori]
BGIBMGA000950	0	ref|XP_004928057.1| PREDICTED: THO complex subunit 2-like [Bombyx mori]
BGIBMGA001195	1e-108	ref|XP_004927854.1| PREDICTED: probable 28S ribosomal protein S6, mitochondrial-like [Bombyx mori]
BGIBMGA001197	0	ref|XP_004927856.1| PREDICTED: translation initiation factor eIF-2B subunit epsilon-like isoform X1 [Bombyx mori]
BGIBMGA000948	1e-136	ref|NP_001040166.1| anaphase promoting complex subunit 10 [Bombyx mori]
BGIBMGA001205	0	ref|XP_004927861.1| PREDICTED: ankyrin repeat, SAM and basic leucine zipper domain-containing protein 1-like [Bombyx mor
BGIBMGA000943	8e-58	ref|XP_004927862.1| PREDICTED: synaptobrevin-like [Bombyx mori]
BGIBMGA001206	0	ref|NP_001040109.1| chaperonin containing t-complex polypeptide 1 beta subunit [Bombyx mori]
BGIBMGA000942	1e-127	ref|XP_004927863.1| PREDICTED: semaphorin-2A-like [Bombyx mori]
BGIBMGA000941	0	ref|XP_004927863.1| PREDICTED: semaphorin-2A-like [Bombyx mori]
BGIBMGA000938	1e-180	ref|XP_004927866.1| PREDICTED: probable dolichyl pyrophosphate Glc1Man9GlcNAc2 alpha-1,3-glucosyltransferase-like [Bomby
BGIBMGA001212	3e-80	ref|NP_001040177.1| centrin [Bombyx mori] gb|ABD36199.1| centrin [Bombyx mori]
BGIBMGA001213	/	No hits
BGIBMGA000929	2e-67	ref|XP_004928063.1| PREDICTED: putative mediator of RNA polymerase II transcription subunit 26-like [Bombyx mori]
BGIBMGA001218	0	ref|XP_004927888.1| PREDICTED: 97 kDa heat shock protein-like [Bombyx mori]
BGIBMGA001220	0	ref|XP_004927889.1| PREDICTED: UDP-N-acetylglucosamine transporter-like [Bombyx mori]
BGIBMGA000922	0	ref|XP_004927892.1| PREDICTED: interaptin-like [Bombyx mori]
BGIBMGA000921	1e-145	ref|XP_004927898.1| PREDICTED: ER membrane protein complex subunit 10-like isoform X2 [Bombyx mori]
BGIBMGA000919	0	ref|XP_004927905.1| PREDICTED: histone-lysine N-methyltransferase SUV420H1-like isoform X2 [Bombyx mori]
BGIBMGA001233	0	ref|XP_004927907.1| PREDICTED: mitochondrial ornithine transporter 1-like [Bombyx mori]
BGIBMGA000917	/	No hits
BGIBMGA000915	5e-94	ref|NP_001243987.1| laminin beta-2 chain [Bombyx mori] dbj|BAK79119.1| laminin beta-2 chain [Bombyx mori]
BGIBMGA000914	2e-20	gb|EHJ65434.1| hypothetical protein KGM_05419 [Danaus plexippus]
BGIBMGA000913	0	gb|EHJ65434.1| hypothetical protein KGM_05419 [Danaus plexippus]
BGIBMGA000912	2e-50	ref|XP_001847712.1| cytoplasmic dynein heavy chain [Culex quinquefasciatus] gb|EDS26774.1| cytoplasmic dynein heavy chai
BGIBMGA001236	4e-80	ref|XP_004927912.1| PREDICTED: succinate dehydrogenase assembly factor 2-B, mitochondrial-like isoform X1 [Bombyx mori]
BGIBMGA001237	0	ref|XP_004927911.1| PREDICTED: branched-chain-amino-acid aminotransferase, cytosolic-like [Bombyx mori]
BGIBMGA001238	0	ref|XP_004927917.1| PREDICTED: cysteine--tRNA ligase, cytoplasmic-like, partial [Bombyx mori]
BGIBMGA000903	0	ref|XP_004927918.1| PREDICTED: eukaryotic translation initiation factor 3 subunit M-like [Bombyx mori]
BGIBMGA001239	0	ref|NP_001040120.1| elongation protein 4-like protein [Bombyx mori]
BGIBMGA000902	3e-45	ref|XP_004927919.1| PREDICTED: neurogenic protein mastermind-like [Bombyx mori]
BGIBMGA000900	0	ref|XP_004927919.1| PREDICTED: neurogenic protein mastermind-like [Bombyx mori]
BGIBMGA000899	0	ref|XP_004927923.1| PREDICTED: putative leucine-rich repeat-containing protein DDB_G0290503-like [Bombyx mori]
BGIBMGA000898	1e-89	ref|XP_004928078.1| PREDICTED: splicing factor 3A subunit 2-like [Bombyx mori]
BGIBMGA001244	0	ref|XP_004928079.1| PREDICTED: synembryn-like [Bombyx mori]
BGIBMGA001250	4e-85	ref|XP_004927930.1| PREDICTED: G1/S-specific cyclin-D3-like [Bombyx mori]
BGIBMGA001251	1e-111	ref|XP_004927930.1| PREDICTED: G1/S-specific cyclin-D3-like [Bombyx mori]
BGIBMGA001252	0	ref|XP_004927931.1| PREDICTED: 39S ribosomal protein L28, mitochondrial-like [Bombyx mori]
BGIBMGA000892	0	ref|XP_004927932.1| PREDICTED: probable phosphorylase b kinase regulatory subunit alpha-like [Bombyx mori]
BGIBMGA001254	0	ref|XP_004928083.1| PREDICTED: LOW QUALITY PROTEIN: adenylate cyclase type 9-like [Bombyx mori]
BGIBMGA001256	0	ref|XP_004928085.1| PREDICTED: low-density lipoprotein receptor-related protein 4-like [Bombyx mori]
BGIBMGA001258	1e-145	ref|NP_001037634.1| synaptobrevin [Bombyx mori] gb|ABG20589.1| synaptobrevin [Bombyx mori]
BGIBMGA001259	0	ref|XP_004927938.1| PREDICTED: otopetrin-2-like [Bombyx mori]
BGIBMGA001262	1e-139	ref|XP_004927939.1| PREDICTED: uncharacterized protein LOC101740287 [Bombyx mori]
BGIBMGA001263	0	ref|XP_004928088.1| PREDICTED: putative nuclease HARBI1-like [Bombyx mori]
BGIBMGA000882	7e-91	ref|XP_004927946.1| PREDICTED: 39S ribosomal protein L27, mitochondrial-like [Bombyx mori]
BGIBMGA001264	1e-160	ref|XP_004927947.1| PREDICTED: transcriptional adapter 1-like [Bombyx mori]
BGIBMGA000880	0	ref|XP_004928097.1| PREDICTED: ATP-dependent RNA helicase SUV3 homolog, mitochondrial-like [Bombyx mori]
BGIBMGA001266	7e-82	ref|XP_004927951.1| PREDICTED: protein sprouty-like isoform X1 [Bombyx mori]
BGIBMGA001267	0	ref|XP_004927955.1| PREDICTED: ubiquitin-protein ligase E3A-like isoform X1 [Bombyx mori]
BGIBMGA001268	0	ref|XP_004928100.1| PREDICTED: phosphatidylinositol 4-phosphate 3-kinase C2 domain-containing subunit alpha-like [Bombyx
BGIBMGA001269	1e-119	ref|XP_004928100.1| PREDICTED: phosphatidylinositol 4-phosphate 3-kinase C2 domain-containing subunit alpha-like [Bombyx
BGIBMGA000876	1e-173	ref|XP_004927960.1| PREDICTED: lipase member H-B-like [Bombyx mori]
BGIBMGA000875	0	ref|NP_001268820.1| juvenile hormone esterase-like precursor [Bombyx mori] gb|AGG20206.1| carboxylesterase ae18 [Bombyx
BGIBMGA001270	0	ref|XP_004928101.1| PREDICTED: heparan-alpha-glucosaminide N-acetyltransferase-like [Bombyx mori]
BGIBMGA000873	4e-38	ref|XP_004927961.1| PREDICTED: cyclic AMP response element-binding protein A-like [Bombyx mori]
BGIBMGA000872	0	ref|XP_004927963.1| PREDICTED: TBC domain-containing protein kinase-like protein-like [Bombyx mori]
BGIBMGA001276	0	ref|XP_004927968.1| PREDICTED: cytochrome P450 CYP12A2-like isoform X1 [Bombyx mori] dbj|BAM73885.1| cytochrome P450 [Bo
BGIBMGA000867	1e-145	ref|NP_001037564.1| ribosomal protein S2 [Bombyx mori] gb|AAV34857.1| ribosomal protein S2 [Bombyx mori]
BGIBMGA000866	1e-173	ref|NP_001037686.1| aspartylglucosaminidase [Bombyx mori] gb|ABG81362.1| aspartylglucosaminidase [Bombyx mori]
BGIBMGA000865	0	ref|XP_004927972.1| PREDICTED: protein FAM50 homolog [Bombyx mori]
BGIBMGA001283	2e-86	ref|XP_004928108.1| PREDICTED: protein MAK16 homolog [Bombyx mori]
BGIBMGA001286	0	ref|XP_004928110.1| PREDICTED: tyrosine-protein phosphatase Lar-like [Bombyx mori]
BGIBMGA000860	2e-47	ref|XP_004928111.1| PREDICTED: uncharacterized protein LOC101744228 [Bombyx mori]
BGIBMGA000858	0	gb|EHJ75508.1| hypothetical protein KGM_17167 [Danaus plexippus]
BGIBMGA001289	9e-84	gb|EHJ67359.1| hypothetical protein KGM_19212 [Danaus plexippus]
BGIBMGA001290	0	ref|NP_001243915.1| TRAF6 [Bombyx mori] gb|ADM32536.1| TRAF6 [Bombyx mori]
BGIBMGA001292	1e-144	ref|NP_001040267.1| progesterone receptor membrane component 2 [Bombyx mori]
BGIBMGA000853	0	ref|XP_004928115.1| PREDICTED: LOW QUALITY PROTEIN: histone acetyltransferase p300-like [Bombyx mori]
BGIBMGA000851	0	ref|XP_004927977.1| PREDICTED: probable arginine--tRNA ligase, mitochondrial-like [Bombyx mori]
BGIBMGA001294	0	ref|XP_004928116.1| PREDICTED: WD repeat-containing protein 19-like [Bombyx mori]
BGIBMGA000846	0	ref|XP_004927978.1| PREDICTED: phospholipase D2-like [Bombyx mori]
BGIBMGA001296	0	ref|XP_004927979.1| PREDICTED: DNA-binding protein D-ETS-4-like isoform X1 [Bombyx mori]
BGIBMGA001297	0	ref|XP_004927981.1| PREDICTED: uncharacterized protein LOC101746767 [Bombyx mori]
BGIBMGA000844	0	ref|XP_004927984.1| PREDICTED: proton-coupled amino acid transporter 4-like [Bombyx mori]
BGIBMGA000842	1e-159	ref|XP_004928122.1| PREDICTED: elongation of very long chain fatty acids protein 4-like, partial [Bombyx mori]
BGIBMGA001299	0	ref|XP_004927985.1| PREDICTED: proton-coupled amino acid transporter 4-like [Bombyx mori]
BGIBMGA001303	0	ref|XP_004928127.1| PREDICTED: tumor suppressor candidate 3-like [Bombyx mori]
BGIBMGA001315	1e-154	ref|XP_004927150.1| PREDICTED: uncharacterized protein LOC101740680 [Bombyx mori]
BGIBMGA001316	1e-146	ref|XP_004927138.1| PREDICTED: collagen alpha-2(I) chain-like [Bombyx mori]
BGIBMGA001313	0	ref|XP_004927154.1| PREDICTED: organic cation transporter protein-like [Bombyx mori]
BGIBMGA001312	0	ref|XP_004927155.1| PREDICTED: tetratricopeptide repeat protein 7B-like [Bombyx mori]
BGIBMGA001310	0	ref|XP_004927157.1| PREDICTED: cytosol aminopeptidase-like [Bombyx mori]
BGIBMGA001321	1e-125	ref|XP_004927142.1| PREDICTED: ubiquitin domain-containing protein 2-like [Bombyx mori]
BGIBMGA001323	1e-166	ref|NP_001040154.1| short-chain dehydrogenease/reductase [Bombyx mori]
BGIBMGA001307	1e-107	ref|NP_001037084.1| superoxide dismutase [Cu-Zn] [Bombyx mori]
BGIBMGA001327	2e-94	ref|XP_004927147.1| PREDICTED: uncharacterized protein LOC101740193 isoform X1 [Bombyx mori]
BGIBMGA001329	/	No hits
BGIBMGA001330	0	ref|XP_004927159.1| PREDICTED: formin-binding protein 4-like [Bombyx mori]
BGIBMGA001334	0	gb|EHJ64544.1| putative calcium/calmodulin-dependent serine protein kinase membrane-associated guanylate kinase [Danaus
BGIBMGA001336	0	ref|XP_004933716.1| PREDICTED: probable ATP-dependent RNA helicase DDX17-like [Bombyx mori]
BGIBMGA001340	0	ref|XP_004933776.1| PREDICTED: pantothenate kinase 4-like [Bombyx mori]
BGIBMGA001342	1e-147	ref|XP_004933708.1| PREDICTED: protein big brother-like [Bombyx mori]
BGIBMGA001364	0	ref|XP_004926768.1| PREDICTED: vacuolar protein sorting-associated protein 53 homolog [Bombyx mori]
BGIBMGA001365	0	ref|XP_004926787.1| PREDICTED: polypeptide N-acetylgalactosaminyltransferase 1-like [Bombyx mori]
BGIBMGA001366	1e-148	ref|XP_004926790.1| PREDICTED: uncharacterized protein LOC101737300 [Bombyx mori]
BGIBMGA001351	0	ref|XP_004926771.1| PREDICTED: 3-oxo-5-beta-steroid 4-dehydrogenase-like isoform X2 [Bombyx mori]
BGIBMGA001367	0	ref|XP_004926772.1| PREDICTED: aldose reductase-like [Bombyx mori]
BGIBMGA001370	0	gb|EHJ74839.1| hypothetical protein KGM_01482 [Danaus plexippus]
BGIBMGA001371	1e-141	ref|XP_972434.2| PREDICTED: similar to AGAP007474-PA [Tribolium castaneum]
BGIBMGA001372	1e-159	ref|XP_001657587.1| talin [Aedes aegypti] gb|EAT42216.1| AAEL006222-PA [Aedes aegypti]
BGIBMGA001373	1e-142	gb|EHJ70722.1| hypothetical protein KGM_03426 [Danaus plexippus]
BGIBMGA001350	0	ref|XP_004926775.1| PREDICTED: caytaxin-like [Bombyx mori]
BGIBMGA001375	0	ref|NP_001243910.1| atf2 [Bombyx mori] gb|ADM32512.1| atf2 [Bombyx mori]
BGIBMGA001349	1e-104	ref|XP_004926778.1| PREDICTED: F-box/LRR-repeat protein 20-like [Bombyx mori]
BGIBMGA001379	0	ref|XP_004926792.1| PREDICTED: uncharacterized protein LOC101737726 [Bombyx mori]
BGIBMGA001380	1e-130	gb|EHJ66282.1| hypothetical protein KGM_14990 [Danaus plexippus]
BGIBMGA001344	0	ref|NP_001162052.1| cyclin dependent kinase 4 [Bombyx mori]
BGIBMGA001384	5e-70	ref|XP_004933723.1| PREDICTED: serum response factor homolog [Bombyx mori]
BGIBMGA001487	1e-106	ref|NP_001166683.1| cuticular protein RR-2 motif 77 precursor [Bombyx mori]
BGIBMGA001483	8e-82	ref|NP_001037267.1| ribosomal protein S17 [Bombyx mori]
BGIBMGA001490	1e-162	ref|NP_001037356.1| 45 kDa immunophilin FKBP45 [Bombyx mori]
BGIBMGA001479	0	ref|XP_004929737.1| PREDICTED: uncharacterized protein LOC101736580 [Bombyx mori]
BGIBMGA001478	0	ref|XP_004929614.1| PREDICTED: LOW QUALITY PROTEIN: protein SMG5-like [Bombyx mori]
BGIBMGA001495	0	ref|XP_004929615.1| PREDICTED: ubiquitin-like protein 7-like [Bombyx mori]
BGIBMGA001477	0	ref|XP_004929616.1| PREDICTED: DNA ligase 1-like isoform X1 [Bombyx mori]
BGIBMGA001475	0	ref|XP_004929619.1| PREDICTED: uncharacterized protein LOC101744275 isoform X1 [Bombyx mori]
BGIBMGA001470	0	ref|XP_004929743.1| PREDICTED: mucin-17-like [Bombyx mori]
BGIBMGA001499	0	ref|XP_004929627.1| PREDICTED: uncharacterized protein LOC101745487 [Bombyx mori]
BGIBMGA001468	2e-58	ref|XP_004929744.1| PREDICTED: protein pygopus-like [Bombyx mori]
BGIBMGA001467	0	ref|XP_004929628.1| PREDICTED: ubiquitin-like modifier-activating enzyme ATG7-like [Bombyx mori]
BGIBMGA001503	5e-22	gb|ELU12238.1| hypothetical protein CAPTEDRAFT_199780 [Capitella teleta]
BGIBMGA001464	0	ref|XP_004929631.1| PREDICTED: mitochondrial inner membrane protein OXA1L-like [Bombyx mori]
BGIBMGA001510	0	ref|XP_004929750.1| PREDICTED: C-myc promoter-binding protein-like [Bombyx mori]
BGIBMGA001511	1e-152	ref|XP_004929634.1| PREDICTED: alpha-tocopherol transfer protein-like [Bombyx mori]
BGIBMGA001462	0	ref|XP_004929635.1| PREDICTED: uncharacterized protein LOC101746774 [Bombyx mori]
BGIBMGA001461	1e-167	ref|XP_004929639.1| PREDICTED: alpha-tocopherol transfer protein-like [Bombyx mori]
BGIBMGA001512	0	ref|XP_004929751.1| PREDICTED: casein kinase I isoform gamma-3-like [Bombyx mori]
BGIBMGA001516	6e-24	ref|XP_004929642.1| PREDICTED: uncharacterized protein LOC101735803 [Bombyx mori]
BGIBMGA001522	0	ref|XP_004929757.1| PREDICTED: elongation factor Tu GTP-binding domain-containing protein 1-like [Bombyx mori]
BGIBMGA001451	2e-25	ref|XP_004929758.1| PREDICTED: protein giant-lens-like [Bombyx mori]
BGIBMGA001450	0	ref|XP_004929648.1| PREDICTED: GRAM domain-containing protein 1B-like [Bombyx mori]
BGIBMGA001448	0	ref|XP_004929649.1| PREDICTED: arginine-glutamic acid dipeptide repeats protein-like isoform X1 [Bombyx mori]
BGIBMGA001445	0	ref|NP_001166728.1| cuticular protein RR-1 motif 20 precursor [Bombyx mori]
BGIBMGA001444	1e-124	tpd|FAA00523.1| TPA: putative cuticle protein [Bombyx mori]
BGIBMGA001529	0	ref|XP_004929762.1| PREDICTED: small conductance calcium-activated potassium channel protein-like [Bombyx mori]
BGIBMGA001530	0	ref|XP_004929763.1| PREDICTED: small conductance calcium-activated potassium channel protein-like [Bombyx mori]
BGIBMGA001438	0	ref|XP_004929654.1| PREDICTED: microfibrillar-associated protein 1-like [Bombyx mori]
BGIBMGA001437	1e-174	ref|NP_001037678.1| eukaryotic translation initiation factor 2 subunit 2 [Bombyx mori]
BGIBMGA001537	0	ref|XP_004929655.1| PREDICTED: 28S ribosomal protein S30, mitochondrial-like [Bombyx mori]
BGIBMGA001539	0	ref|XP_004929658.1| PREDICTED: G kinase-anchoring protein 1-like isoform X1 [Bombyx mori]
BGIBMGA001433	8e-38	ref|XP_004929767.1| PREDICTED: A disintegrin and metalloproteinase with thrombospondin motifs 7-like [Bombyx mori]
BGIBMGA001540	0	ref|XP_004929661.1| PREDICTED: regulator of nonsense transcripts 1 homolog [Bombyx mori]
BGIBMGA001432	1e-70	ref|XP_004929660.1| PREDICTED: arrestin domain-containing protein 3-like [Bombyx mori]
BGIBMGA001430	0	ref|XP_004929663.1| PREDICTED: integrator complex subunit 3 homolog [Bombyx mori]
BGIBMGA001428	0	ref|XP_004929770.1| PREDICTED: ADAM 17-like protease-like [Bombyx mori]
BGIBMGA001427	0	ref|XP_004929674.1| PREDICTED: DET1 homolog [Bombyx mori]
BGIBMGA001549	1e-106	ref|XP_004929680.1| PREDICTED: polyubiquitin-C-like isoform X1 [Bombyx mori]
BGIBMGA001551	0	ref|XP_004929678.1| PREDICTED: ubiquilin-1-like isoform X2 [Bombyx mori]
BGIBMGA001552	0	ref|XP_004929684.1| PREDICTED: probable phospholipid-transporting ATPase ID-like [Bombyx mori]
BGIBMGA001553	0	ref|XP_004929684.1| PREDICTED: probable phospholipid-transporting ATPase ID-like [Bombyx mori]
BGIBMGA001422	0	ref|XP_004929687.1| PREDICTED: transcription factor Sp3-like isoform X1 [Bombyx mori]
BGIBMGA001556	1e-111	dbj|BAF62110.1| phosphomevalonate kinase [Bombyx mori]
BGIBMGA001557	0	ref|NP_001136084.1| voltage-gated sodium channel alpha subunit [Bombyx mori]
BGIBMGA001417	0	ref|XP_004929690.1| PREDICTED: protein ariadne-1-like isoform X1 [Bombyx mori]
BGIBMGA001416	0	ref|XP_004929774.1| PREDICTED: dmX-like protein 2-like [Bombyx mori]
BGIBMGA001559	0	ref|XP_004929694.1| PREDICTED: endophilin-A-like isoform X1 [Bombyx mori]
BGIBMGA001414	1e-159	ref|XP_004929709.1| PREDICTED: uncharacterized protein LOC101744137 [Bombyx mori]
BGIBMGA001411	0	ref|NP_001040223.1| ubiquitin conjugating enzyme E2 [Bombyx mori]
BGIBMGA001410	0	ref|XP_004929784.1| PREDICTED: uncharacterized protein LOC101744570 [Bombyx mori]
BGIBMGA001406	0	ref|XP_004929712.1| PREDICTED: T-complex protein 1 subunit gamma-like [Bombyx mori]
BGIBMGA001402	0	ref|NP_001040475.1| mitochondrial aldehyde dehydrogenase [Bombyx mori]
BGIBMGA001579	0	ref|XP_004929717.1| PREDICTED: nuclear cap-binding protein subunit 1-like [Bombyx mori]
BGIBMGA001581	0	ref|NP_001139536.1| mortality factor 4-like [Bombyx mori]
BGIBMGA001582	2e-45	ref|NP_001040465.1| tropomyosin-2 isoform 2 [Bombyx mori]
BGIBMGA001583	1e-73	gb|EHJ73254.1| hypothetical protein KGM_04777 [Danaus plexippus]
BGIBMGA001584	1e-62	ref|NP_001103783.1| tropomyosin-2 isoform 3 [Bombyx mori]
BGIBMGA001585	2e-73	gb|EGI62882.1| Tropomyosin [Acromyrmex echinatior]
BGIBMGA001398	1e-175	ref|XP_004929790.1| PREDICTED: uncharacterized protein LOC101745578 [Bombyx mori]
BGIBMGA001591	0	ref|XP_004929719.1| PREDICTED: mucin-4-like isoform X2 [Bombyx mori]
BGIBMGA001593	1e-107	ref|NP_001040176.1| NADH dehydrogenase (ubiquinone) 1 alpha subcomplex, 13 [Bombyx mori]
BGIBMGA001594	0	gb|EHJ69896.1| putative phosphatidylinositol-4-phosphate 5-kinase, type II, beta isoform 1 [Danaus plexippus]
BGIBMGA001395	1e-143	ref|NP_001040460.1| proteasome beta 3 subunit [Bombyx mori]
BGIBMGA001394	/	No hits
BGIBMGA001391	1e-116	ref|XP_004929722.1| PREDICTED: steroid receptor seven-up, isoforms B/C [Bombyx mori]
BGIBMGA001390	0	ref|XP_004929794.1| PREDICTED: uncharacterized protein LOC101746153 [Bombyx mori]
BGIBMGA001599	0	ref|XP_004929729.1| PREDICTED: organic cation transporter protein-like [Bombyx mori]
BGIBMGA001600	0	ref|XP_004929730.1| PREDICTED: organic cation transporter protein-like [Bombyx mori]
BGIBMGA001717	0	ref|XP_004922154.1| PREDICTED: zinc finger protein ZPR1-like [Bombyx mori]
BGIBMGA001705	0	ref|XP_004922160.1| PREDICTED: RNA-binding protein 48-like [Bombyx mori]
BGIBMGA001704	0	ref|XP_004922159.1| PREDICTED: zinc finger and SCAN domain-containing protein 2-like [Bombyx mori]
BGIBMGA001723	0	ref|XP_004922161.1| PREDICTED: zinc finger protein 483-like [Bombyx mori]
BGIBMGA001699	0	ref|XP_004922162.1| PREDICTED: ran GTPase-activating protein 1-like [Bombyx mori]
BGIBMGA001726	0	ref|XP_004922163.1| PREDICTED: cytoplasmic aconitate hydratase-like [Bombyx mori]
BGIBMGA001698	1e-110	ref|XP_004922164.1| PREDICTED: copper chaperone for superoxide dismutase-like [Bombyx mori]
BGIBMGA001697	4e-38	ref|XP_004922164.1| PREDICTED: copper chaperone for superoxide dismutase-like [Bombyx mori]
BGIBMGA001696	5e-19	ref|XP_001654095.1| hypothetical protein AaeL_AAEL009910 [Aedes aegypti] gb|EAT38166.1| AAEL009910-PA [Aedes aegypti]
BGIBMGA001734	8e-94	ref|XP_004922172.1| PREDICTED: MIP18 family protein CG7949-like [Bombyx mori]
BGIBMGA001690	0	ref|XP_004922173.1| PREDICTED: uncharacterized protein LOC101742376 [Bombyx mori]
BGIBMGA001735	1e-127	ref|XP_004922174.1| PREDICTED: titin-like [Bombyx mori]
BGIBMGA001689	0	ref|XP_004922298.1| PREDICTED: zinc finger protein 845-like [Bombyx mori]
BGIBMGA001736	1e-147	ref|XP_004922176.1| PREDICTED: uncharacterized protein LOC101742816 [Bombyx mori]
BGIBMGA001737	1e-123	ref|XP_004922178.1| PREDICTED: E3 ubiquitin-protein ligase Rnf220-like [Bombyx mori]
BGIBMGA001688	9e-93	ref|XP_004922181.1| PREDICTED: dynein light chain 1, axonemal-like [Bombyx mori]
BGIBMGA001739	0	gb|AEL16991.1| signal transducer and activator of transcription short isoform [Bombyx mori]
BGIBMGA001743	0	ref|XP_004922303.1| PREDICTED: transcriptional repressor CTCFL-like [Bombyx mori]
BGIBMGA001744	0	ref|XP_004922186.1| PREDICTED: zinc finger protein 99-like [Bombyx mori]
BGIBMGA001683	0	ref|XP_004922187.1| PREDICTED: tubulin beta-1 chain-like [Bombyx mori]
BGIBMGA001748	0	ref|XP_004922191.1| PREDICTED: FAM203 family protein CG6073-like [Bombyx mori]
BGIBMGA001675	0	ref|XP_004922313.1| PREDICTED: uncharacterized protein LOC101739668 [Bombyx mori]
BGIBMGA001758	7e-20	ref|XP_004922314.1| PREDICTED: uncharacterized protein LOC101739810 [Bombyx mori]
BGIBMGA001763	9e-93	gb|EHJ75115.1| hypothetical protein KGM_18937 [Danaus plexippus]
BGIBMGA001765	0	ref|XP_004922207.1| PREDICTED: segmentation protein cap'n'collar-like [Bombyx mori]
BGIBMGA001670	0	ref|XP_004922208.1| PREDICTED: cytoplasmic FMR1-interacting protein-like [Bombyx mori]
BGIBMGA001669	0	ref|XP_004922211.1| PREDICTED: LOW QUALITY PROTEIN: solute carrier family 25 member 44-like [Bombyx mori]
BGIBMGA001768	8e-27	ref|XP_004922318.1| PREDICTED: uncharacterized protein LOC101740483 [Bombyx mori]
BGIBMGA001769	0	ref|XP_004922318.1| PREDICTED: uncharacterized protein LOC101740483 [Bombyx mori]
BGIBMGA001771	1e-104	ref|XP_004922319.1| PREDICTED: uncharacterized protein LOC101740623 [Bombyx mori]
BGIBMGA001666	0	ref|XP_004922213.1| PREDICTED: bromodomain-containing protein 8-like [Bombyx mori]
BGIBMGA001664	0	ref|XP_004922215.1| PREDICTED: solute carrier family 2, facilitated glucose transporter member 1 [Bombyx mori]
BGIBMGA001775	1e-137	ref|XP_004922321.1| PREDICTED: zinc finger protein 28-like [Bombyx mori]
BGIBMGA001663	2e-49	ref|XP_004922323.1| PREDICTED: uncharacterized protein LOC101741194 [Bombyx mori]
BGIBMGA001776	0	ref|XP_004922324.1| PREDICTED: uncharacterized protein LOC101741336 [Bombyx mori]
BGIBMGA001662	8e-76	gb|EHJ71667.1| hypothetical protein KGM_09173 [Danaus plexippus]
BGIBMGA001660	1e-111	ref|XP_004922220.1| PREDICTED: zinc finger protein 70-like isoform X2 [Bombyx mori]
BGIBMGA001659	2e-87	ref|XP_004922326.1| PREDICTED: zinc finger and BTB domain-containing protein 17-like [Bombyx mori]
BGIBMGA001782	2e-45	ref|XP_004922333.1| PREDICTED: uncharacterized protein LOC101742919 [Bombyx mori]
BGIBMGA001784	0	ref|XP_004922334.1| PREDICTED: uncharacterized protein LOC101743060 [Bombyx mori]
BGIBMGA001785	3e-20	gb|EHJ73559.1| putative zinc finger protein 99 [Danaus plexippus]
BGIBMGA001655	0	ref|XP_004922227.1| PREDICTED: sorting nexin-16-like [Bombyx mori]
BGIBMGA001786	9e-62	ref|XP_001811459.1| PREDICTED: similar to wd-repeat protein [Tribolium castaneum]
BGIBMGA001654	1e-147	ref|XP_004922230.1| PREDICTED: uncharacterized protein LOC101739061 [Bombyx mori]
BGIBMGA001789	0	ref|XP_004922231.1| PREDICTED: G2/M phase-specific E3 ubiquitin-protein ligase-like [Bombyx mori]
BGIBMGA001653	3e-08	gb|EHJ70294.1| hypothetical protein KGM_22381 [Danaus plexippus]
BGIBMGA001794	0	ref|XP_004922243.1| PREDICTED: uncharacterized protein LOC101740482 [Bombyx mori]
BGIBMGA001650	0	ref|XP_004922336.1| PREDICTED: leishmanolysin-like peptidase-like [Bombyx mori]
BGIBMGA001799	0	ref|XP_004922248.1| PREDICTED: ATP-dependent RNA helicase abstrakt-like isoform X1 [Bombyx mori] ref|XP_004922249.1| PREDICTED: ATP-dependent RNA helicase abstrakt-like isoform X2 [Bombyx mori]
BGIBMGA001644	0	ref|XP_004922339.1| PREDICTED: la-related protein 1-like [Bombyx mori]
BGIBMGA001643	0	ref|XP_004922251.1| PREDICTED: lipopolysaccharide-induced tumor necrosis factor-alpha factor-like [Bombyx mori]
BGIBMGA001800	0	ref|NP_001037129.1| ribosomal protein L4 [Bombyx mori] gb|AAV34813.1| ribosomal protein L4 [Bombyx mori]
BGIBMGA001639	0	ref|XP_004922254.1| PREDICTED: xaa-Pro aminopeptidase 1-like [Bombyx mori]
BGIBMGA001637	1e-160	ref|XP_004922255.1| PREDICTED: histone chaperone asf1-like [Bombyx mori]
BGIBMGA001802	0	ref|XP_004922342.1| PREDICTED: probable serine/threonine-protein kinase nek3-like [Bombyx mori]
BGIBMGA001804	0	ref|XP_004922346.1| PREDICTED: zinc finger protein Xfin-like [Bombyx mori]
BGIBMGA001806	1e-168	ref|NP_001040354.1| cleavage and polyadenylation specific factor 5 [Bombyx mori] gb|ABF51245.1| cleavage and polyadenylation specific factor 5 [Bombyx mori]
BGIBMGA001809	0	ref|XP_004922260.1| PREDICTED: uncharacterized protein LOC101743059 [Bombyx mori]
BGIBMGA001632	0	ref|XP_004922261.1| PREDICTED: zinc finger and BTB domain-containing protein 41-like [Bombyx mori]
BGIBMGA001810	1e-100	ref|XP_004922262.1| PREDICTED: LOW QUALITY PROTEIN: oxysterol-binding protein-related protein 8-like [Bombyx mori]
BGIBMGA001811	0	ref|XP_004922262.1| PREDICTED: LOW QUALITY PROTEIN: oxysterol-binding protein-related protein 8-like [Bombyx mori]
BGIBMGA001812	1e-116	ref|XP_004922349.1| PREDICTED: spermine oxidase-like [Bombyx mori]
BGIBMGA001628	1e-110	ref|XP_004922267.1| PREDICTED: zinc finger protein 62-like [Bombyx mori]
BGIBMGA001815	7e-21	gb|EHJ75749.1| hypothetical protein KGM_01388 [Danaus plexippus]
BGIBMGA001816	1e-149	ref|XP_004922351.1| PREDICTED: uncharacterized protein LOC101745939 [Bombyx mori]
BGIBMGA001817	0	ref|XP_004922352.1| PREDICTED: uncharacterized protein LOC101746086 [Bombyx mori]
BGIBMGA001623	1e-175	ref|XP_004922271.1| PREDICTED: zinc finger and BTB domain-containing protein 41-like [Bombyx mori]
BGIBMGA001823	2e-92	ref|XP_004922275.1| PREDICTED: ras-related protein Rab-24-like isoform X2 [Bombyx mori]
BGIBMGA001618	2e-10	ref|XP_004922359.1| PREDICTED: nucleolysin TIA-1 isoform p40-like [Bombyx mori]
BGIBMGA001616	0	ref|XP_004922361.1| PREDICTED: guanine nucleotide-binding protein-like 1-like [Bombyx mori]
BGIBMGA001825	1e-70	ref|XP_004922277.1| PREDICTED: U6 snRNA-associated Sm-like protein LSm4-like [Bombyx mori]
BGIBMGA001828	0	ref|XP_004922280.1| PREDICTED: uncharacterized protein LOC101746228 [Bombyx mori]
BGIBMGA001609	0	ref|XP_004922282.1| PREDICTED: UDP-N-acetylhexosamine pyrophosphorylase-like protein 1-like [Bombyx mori]
BGIBMGA001603	1e-30	gb|EHJ69750.1| putative pol-like protein [Danaus plexippus]
BGIBMGA001909	7e-73	ref|XP_004933383.1| PREDICTED: proton-coupled folate transporter-like [Bombyx mori]
BGIBMGA001916	0	ref|NP_001040358.1| embryonic development factor [Bombyx mori] gb|ABF51250.1| embryonic development factor [Bombyx mori]
BGIBMGA001917	0	ref|XP_004933397.1| PREDICTED: RING finger protein nhl-1-like [Bombyx mori]
BGIBMGA001903	1e-133	ref|XP_004933398.1| PREDICTED: ras-related protein Rab-43-like [Bombyx mori]
BGIBMGA001918	0	ref|NP_001040502.1| phosphatidylinositol glycan precursor [Bombyx mori] gb|ABF51519.1| phosphatidylinositol glycan [Bomb
BGIBMGA001898	1e-117	ref|XP_004933401.1| PREDICTED: DNA-directed RNA polymerases I, II, and III subunit RPABC1-like [Bombyx mori]
BGIBMGA001920	1e-51	ref|XP_004933403.1| PREDICTED: leptin receptor gene-related protein-like isoform X2 [Bombyx mori]
BGIBMGA001923	1e-171	gb|EHJ76353.1| hypothetical protein KGM_10570 [Danaus plexippus]
BGIBMGA001924	0	gb|EFA06378.1| hypothetical protein TcasGA2_TC009254 [Tribolium castaneum]
BGIBMGA001897	0	ref|XP_004933405.1| PREDICTED: CWF19-like protein 1-like [Bombyx mori]
BGIBMGA001925	0	ref|XP_004933406.1| PREDICTED: negative elongation factor B-like [Bombyx mori]
BGIBMGA001926	0	ref|NP_001036889.1| farnesyl pyrophosphate syntase [Bombyx mori] dbj|BAB69490.1| farnesyl pyrophosphate syntase [Bombyx
BGIBMGA001928	1e-140	ref|NP_001037612.1| GTP-binding protein RAB2 [Bombyx mori] gb|ABF66620.1| GTP-binding protein RAB2 [Bombyx mori]
BGIBMGA001894	0	ref|NP_001266344.1| uncharacterized LOC101745204 [Bombyx mori] dbj|BAM73871.1| cytochrome P450 [Bombyx mori]
BGIBMGA001929	0	ref|XP_004933409.1| PREDICTED: peroxisomal multifunctional enzyme type 2-like [Bombyx mori]
BGIBMGA001931	0	ref|XP_004933410.1| PREDICTED: membralin-like isoform X1 [Bombyx mori] ref|XP_004933411.1| PREDICTED: membralin-like iso
BGIBMGA001932	2e-21	ref|XP_004933410.1| PREDICTED: membralin-like isoform X1 [Bombyx mori] ref|XP_004933411.1| PREDICTED: membralin-like iso
BGIBMGA001891	0	ref|NP_001153673.1| carboxypeptidase B-like precursor [Bombyx mori] dbj|BAH23565.1| similar to carboxypeptidase B [Bomby
BGIBMGA001934	0	ref|XP_004933416.1| PREDICTED: dystroglycan-like isoform X4 [Bombyx mori]
BGIBMGA001936	0	ref|XP_004933483.1| PREDICTED: angiogenic factor with G patch and FHA domains 1-like [Bombyx mori]
BGIBMGA001887	0	ref|XP_004933417.1| PREDICTED: mitotic spindle assembly checkpoint protein MAD1-like [Bombyx mori]
BGIBMGA001938	0	ref|XP_004933485.1| PREDICTED: LOW QUALITY PROTEIN: probable protein arginine N-methyltransferase 6.1-like [Bombyx mori]
BGIBMGA001886	0	ref|XP_004933418.1| PREDICTED: gamma-tubulin complex component 4-like [Bombyx mori]
BGIBMGA001885	0	ref|XP_004933420.1| PREDICTED: lipoma-preferred partner homolog [Bombyx mori]
BGIBMGA001881	3e-60	gb|EHJ71280.1| cyclic nucleotide and voltage-activated ion channel [Danaus plexippus]
BGIBMGA001879	9e-11	gb|EHJ64380.1| hypothetical protein KGM_09294 [Danaus plexippus]
BGIBMGA001943	0	ref|XP_004933424.1| PREDICTED: ATPase ASNA1 homolog [Bombyx mori]
BGIBMGA001877	0	ref|XP_004933425.1| PREDICTED: GPI ethanolamine phosphate transferase 3-like [Bombyx mori]
BGIBMGA001876	0	ref|XP_004933429.1| PREDICTED: alpha-amylase 4N-like [Bombyx mori]
BGIBMGA001874	0	ref|NP_001093281.1| vesicle amine transport protein [Bombyx mori] gb|ABF51491.1| vesicle amine transport protein [Bombyx
BGIBMGA001872	0	ref|XP_004933431.1| PREDICTED: putative ribosome-binding factor A, mitochondrial-like [Bombyx mori]
BGIBMGA001871	1e-105	ref|XP_004933434.1| PREDICTED: SAGA-associated factor 29 homolog [Bombyx mori]
BGIBMGA001950	1e-109	ref|NP_001037644.1| polyadenylate binding protein 2 [Bombyx mori] gb|ABG43002.1| polyadenylate binding protein 2 [Bombyx
BGIBMGA001953	9e-20	ref|XP_004933438.1| PREDICTED: heterogeneous nuclear ribonucleoprotein K-like isoform X1 [Bombyx mori] ref|XP_004933439.
BGIBMGA001954	2e-45	ref|XP_004933438.1| PREDICTED: heterogeneous nuclear ribonucleoprotein K-like isoform X1 [Bombyx mori] ref|XP_004933439.
BGIBMGA001867	1e-151	ref|XP_004933440.1| PREDICTED: lysM and putative peptidoglycan-binding domain-containing protein 3-like isoform X1 [Bomb
BGIBMGA001866	0	ref|XP_004933492.1| PREDICTED: protein disabled-like [Bombyx mori]
BGIBMGA001865	1e-175	ref|XP_004933493.1| PREDICTED: UDP-glucose 4-epimerase-like [Bombyx mori]
BGIBMGA001956	0	gb|EHJ65006.1| hypothetical protein KGM_07825 [Danaus plexippus]
BGIBMGA001862	/	No hits
BGIBMGA001958	6e-10	ref|XP_004933448.1| PREDICTED: glycine, alanine and asparagine-rich protein-like [Bombyx mori] gb|ACY06910.1| putative c
BGIBMGA001966	0	ref|NP_001040290.1| aldehyde dehydrogenase isoform 2 [Bombyx mori] gb|ABD36378.1| aldehyde dehydrogenase [Bombyx mori]
BGIBMGA001855	6e-91	ref|XP_004933452.1| PREDICTED: polynucleotide 5'-hydroxyl-kinase NOL9-like [Bombyx mori]
BGIBMGA001852	0	ref|XP_004933506.1| PREDICTED: uncharacterized protein LOC101736162 [Bombyx mori]
BGIBMGA001973	2e-75	ref|XP_004933512.1| PREDICTED: putative phosphatidate phosphatase-like [Bombyx mori]
BGIBMGA001976	0	ref|XP_004933462.1| PREDICTED: hemocyte protein-glutamine gamma-glutamyltransferase-like [Bombyx mori]
BGIBMGA001845	1e-105	gb|EHJ72022.1| hypothetical protein KGM_17138 [Danaus plexippus]
BGIBMGA001982	0	ref|XP_004933520.1| PREDICTED: peptide-N(4)-(N-acetyl-beta-glucosaminyl)asparagine amidase-like [Bombyx mori]
BGIBMGA001984	0	ref|XP_004933466.1| PREDICTED: putative deoxyribonuclease TATDN1-like [Bombyx mori]
BGIBMGA001841	0	ref|NP_001266383.1| venom carboxylesterase-6-like precursor [Bombyx mori] gb|AGG20207.1| carboxylesterase ae27 [Bombyx m
BGIBMGA001988	0	ref|XP_004933523.1| PREDICTED: transient receptor potential cation channel trpm-like [Bombyx mori]
BGIBMGA001836	0	ref|XP_004933473.1| PREDICTED: LOW QUALITY PROTEIN: cartilage oligomeric matrix protein-like [Bombyx mori]
BGIBMGA002071	1e-145	ref|XP_004932772.1| PREDICTED: 5-formyltetrahydrofolate cyclo-ligase-like isoform X1 [Bombyx mori]
BGIBMGA002067	0	ref|XP_004932777.1| PREDICTED: alpha-tubulin N-acetyltransferase 1-like isoform X2 [Bombyx mori]
BGIBMGA002061	3e-08	gb|ELU04249.1| hypothetical protein CAPTEDRAFT_201702 [Capitella teleta]
BGIBMGA002077	0	ref|NP_001170882.1| tan protein [Bombyx mori] dbj|BAI87831.1| Tan [Bombyx mori]
BGIBMGA002078	1e-153	ref|NP_001040400.1| haloacid dehalogenase [Bombyx mori] gb|ABF51318.1| haloacid dehalogenase [Bombyx mori]
BGIBMGA002079	0	ref|XP_004932784.1| PREDICTED: ephrin type-B receptor 2-like [Bombyx mori]
BGIBMGA002053	0	ref|XP_004932852.1| PREDICTED: UDP-sugar transporter UST74c-like [Bombyx mori]
BGIBMGA002047	6e-77	ref|XP_004932855.1| PREDICTED: Krueppel-like factor 6-like [Bombyx mori]
BGIBMGA002044	1e-116	ref|XP_004932790.1| PREDICTED: putative golgin subfamily A member 6-like protein 6-like [Bombyx mori]
BGIBMGA002043	0	ref|XP_004932859.1| PREDICTED: probable 3',5'-cyclic phosphodiesterase pde-5-like [Bombyx mori]
BGIBMGA002089	1e-127	ref|XP_004932795.1| PREDICTED: uncharacterized protein LOC101744149 [Bombyx mori]
BGIBMGA002093	1e-141	ref|XP_004932799.1| PREDICTED: solute carrier family 35 member C2-like [Bombyx mori]
BGIBMGA002032	0	ref|XP_004932863.1| PREDICTED: mitogen-activated protein kinase kinase kinase 12-like [Bombyx mori]
BGIBMGA002029	1e-115	dbj|BAM18263.1| peroxin 16 [Papilio xuthus]
BGIBMGA002028	1e-100	ref|XP_004932800.1| PREDICTED: protein TKR-like [Bombyx mori]
BGIBMGA002099	0	ref|XP_004932801.1| PREDICTED: uncharacterized protein LOC101745262 [Bombyx mori]
BGIBMGA002106	5e-32	ref|XP_004932868.1| PREDICTED: protein-methionine sulfoxide oxidase Mical-like [Bombyx mori]
BGIBMGA002021	0	ref|XP_004932809.1| PREDICTED: CUB and sushi domain-containing protein 3-like [Bombyx mori]
BGIBMGA002109	0	ref|XP_004932810.1| PREDICTED: SET and MYND domain-containing protein 4-like [Bombyx mori]
BGIBMGA002019	0	ref|XP_004932869.1| PREDICTED: deformed epidermal autoregulatory factor 1-like [Bombyx mori]
BGIBMGA002113	0	ref|XP_004932870.1| PREDICTED: uncharacterized protein LOC101742856 [Bombyx mori]
BGIBMGA002114	0	ref|XP_004932814.1| PREDICTED: laminin subunit gamma-1-like [Bombyx mori]
BGIBMGA002120	0	ref|XP_004932874.1| PREDICTED: LOW QUALITY PROTEIN: calpain-C-like [Bombyx mori]
BGIBMGA002014	0	ref|XP_004932826.1| PREDICTED: serine/threonine-protein kinase PRP4 homolog isoform X1 [Bombyx mori] ref|XP_004932827.1|
BGIBMGA002013	0	ref|XP_004932831.1| PREDICTED: importin-7-like isoform X2 [Bombyx mori]
BGIBMGA002012	0	ref|XP_004932830.1| PREDICTED: importin-7-like isoform X1 [Bombyx mori]
BGIBMGA002127	5e-90	dbj|BAK19078.1| apterous B beta [Bombyx mori]
BGIBMGA002130	4e-31	ref|XP_004932880.1| PREDICTED: transient receptor potential cation channel subfamily A member 1-like [Bombyx mori]
BGIBMGA002136	0	ref|XP_004932836.1| PREDICTED: uncharacterized protein LOC101737605 [Bombyx mori]
BGIBMGA002139	1e-107	ref|XP_004932884.1| PREDICTED: disco-interacting protein 2-like [Bombyx mori]
BGIBMGA002140	0	ref|XP_004932884.1| PREDICTED: disco-interacting protein 2-like [Bombyx mori]
BGIBMGA002141	0	ref|XP_004932886.1| PREDICTED: arf-GAP with Rho-GAP domain, ANK repeat and PH domain-containing protein 2-like [Bombyx m
BGIBMGA002143	1e-42	gb|EHJ74102.1| hypothetical protein KGM_18663 [Danaus plexippus]
BGIBMGA002004	0	ref|NP_001040334.1| ATP-binding cassette sub-family F member 2 [Bombyx mori] gb|ABF51209.1| ATP-binding cassette sub-fam
BGIBMGA002001	2e-69	ref|XP_004932844.1| PREDICTED: calcium-binding mitochondrial carrier protein SCaMC-2-like isoform X1 [Bombyx mori]
BGIBMGA001994	0	ref|XP_004932892.1| PREDICTED: LOW QUALITY PROTEIN: PHD finger protein rhinoceros-like [Bombyx mori]
BGIBMGA001992	1e-100	ref|XP_004932893.1| PREDICTED: rho GTPase-activating protein 8-like [Bombyx mori]
BGIBMGA002151	3e-97	ref|NP_001040520.1| peptidylprolyl isomerase [Bombyx mori] gb|ABF51321.1| peptidylprolyl isomerase [Bombyx mori]
BGIBMGA002173	0	ref|XP_004924471.1| PREDICTED: neuroligin-4, X-linked-like [Bombyx mori]
BGIBMGA002171	0	ref|XP_004924475.1| PREDICTED: cytochrome P450 9e2-like, partial [Bombyx mori]
BGIBMGA002183	/	No hits
BGIBMGA002168	0	ref|XP_004924462.1| PREDICTED: transcription factor Ken 1-like [Bombyx mori]
BGIBMGA002167	0	ref|XP_004924463.1| PREDICTED: uncharacterized protein LOC101737292 [Bombyx mori]
BGIBMGA002166	/	No hits
BGIBMGA002165	1e-157	ref|XP_004924463.1| PREDICTED: uncharacterized protein LOC101737292 [Bombyx mori]
BGIBMGA002162	0	ref|XP_004924479.1| PREDICTED: protocadherin-16-like [Bombyx mori]
BGIBMGA002189	0	ref|XP_004924466.1| PREDICTED: zinc finger protein 93-like [Bombyx mori]
BGIBMGA002190	3e-38	gb|EHJ78236.1| hypothetical protein KGM_14483 [Danaus plexippus]
BGIBMGA002159	2e-47	ref|XP_004924482.1| PREDICTED: GATA-binding factor A-like [Bombyx mori]
BGIBMGA002218	2e-46	ref|XP_004926843.1| PREDICTED: mitotic-spindle organizing protein 1-like isoform X1 [Bombyx mori] ref|XP_004926844.1| PR
BGIBMGA002215	4e-90	ref|NP_001091841.1| mitochondrial import inner membrane translocase [Bombyx mori] gb|ABM05495.1| mitochondrial import in
BGIBMGA002213	0	ref|XP_004926856.1| PREDICTED: WD repeat-containing protein 44-like [Bombyx mori]
BGIBMGA002222	1e-139	ref|NP_001036974.1| glutathione S-transferase delta 2 [Bombyx mori] pdb|3VK9|A Chain A, Crystal Structure Of Delta-Class
BGIBMGA002211	1e-134	ref|NP_001037546.1| glutathione S-transferase delta 3 [Bombyx mori] gb|ABC79690.1| glutathione S-transferase 3 [Bombyx m
BGIBMGA002210	0	ref|XP_004926857.1| PREDICTED: uncharacterized protein LOC101737771 [Bombyx mori]
BGIBMGA002209	1e-157	ref|NP_001037618.1| ras-related GTP-binding protein Rab11 [Bombyx mori] gb|ABF71467.1| ras-related GTP-binding protein R
BGIBMGA002223	0	ref|XP_004926858.1| PREDICTED: uncharacterized protein LOC101737909 [Bombyx mori]
BGIBMGA002207	7e-93	ref|XP_004926859.1| PREDICTED: zinc finger protein 41-like [Bombyx mori]
BGIBMGA002225	1e-82	ref|XP_004926850.1| PREDICTED: mitochondrial pyruvate carrier 1-like [Bombyx mori]
BGIBMGA002203	1e-113	ref|XP_004926852.1| PREDICTED: ras-related protein Rab-18-like [Bombyx mori]
BGIBMGA002289	1e-180	ref|NP_001165396.1| C-type lectin 19 precursor [Bombyx mori] gb|ADB12587.1| C-type lectin 10 [Bombyx mori]
BGIBMGA002296	3e-73	ref|XP_004922073.1| PREDICTED: methenyltetrahydrofolate synthase domain-containing protein-like [Bombyx mori]
BGIBMGA002273	0	ref|XP_004922074.1| PREDICTED: wolframin-like isoform X1 [Bombyx mori]
BGIBMGA002306	1e-25	gb|EFA13284.1| hypothetical protein TcasGA2_TC010304 [Tribolium castaneum]
BGIBMGA002307	0	dbj|BAM73883.1| cytochrome P450, partial [Bombyx mori]
BGIBMGA002264	1e-117	ref|XP_004922082.1| PREDICTED: LOW QUALITY PROTEIN: actin-binding LIM protein 3 [Bombyx mori]
BGIBMGA002263	/	No hits
BGIBMGA002262	0	ref|XP_004922124.1| PREDICTED: ubiquitin thioesterase trabid-like [Bombyx mori]
BGIBMGA002309	2e-86	ref|NP_001040261.1| nucleoplasmin isoform 2 [Bombyx mori] gb|ABD36328.1| nucleoplasmin isoform 2 [Bombyx mori]
BGIBMGA002260	0	ref|XP_004922085.1| PREDICTED: uncharacterized protein C12orf4 homolog [Bombyx mori]
BGIBMGA002313	1e-116	ref|XP_004922125.1| PREDICTED: uncharacterized protein LOC101745646 [Bombyx mori]
BGIBMGA002315	0	ref|XP_004922089.1| PREDICTED: uncharacterized protein LOC101739712 [Bombyx mori]
BGIBMGA002316	0	ref|NP_001091748.1| octopamine receptor [Bombyx mori] dbj|BAF33393.1| octopamine receptor [Bombyx mori]
BGIBMGA002322	0	ref|XP_004922128.1| PREDICTED: dedicator of cytokinesis protein 1-like [Bombyx mori]
BGIBMGA002251	0	ref|XP_004922132.1| PREDICTED: huntingtin-like [Bombyx mori]
BGIBMGA002250	0	ref|XP_004922132.1| PREDICTED: huntingtin-like [Bombyx mori]
BGIBMGA002330	1e-164	ref|NP_001040304.1| proline synthetase co-transcribed bacterial-like protein [Bombyx mori] gb|ABD36155.1| proline synthe
BGIBMGA002335	1e-77	ref|XP_004922095.1| PREDICTED: ER membrane protein complex subunit 6-like [Bombyx mori]
BGIBMGA002243	1e-148	ref|XP_004922097.1| PREDICTED: dephospho-CoA kinase domain-containing protein-like isoform X1 [Bombyx mori] ref|XP_00492
BGIBMGA002237	0	ref|XP_004922102.1| PREDICTED: serine/threonine-protein phosphatase 2A 65 kDa regulatory subunit A alpha isoform-like is
BGIBMGA002343	0	ref|XP_004922106.1| PREDICTED: protein TRC8 homolog [Bombyx mori]
BGIBMGA002230	0	ref|XP_004922110.1| PREDICTED: macrophage erythroblast attacher-like [Bombyx mori]
BGIBMGA002352	0	ref|XP_004927684.1| PREDICTED: protein neuralized-like [Bombyx mori]
BGIBMGA002351	0	ref|XP_004927685.1| PREDICTED: zinc finger protein Xfin-like [Bombyx mori]
BGIBMGA002353	1e-134	ref|NP_001040255.1| lysophospholipase [Bombyx mori] gb|ABD36316.1| lysophospholipase [Bombyx mori]
BGIBMGA002361	0	ref|NP_001040162.1| WD repeat domain 61 [Bombyx mori] gb|ABD36178.1| WD repeat domain 61 [Bombyx mori]
BGIBMGA002363	0	ref|XP_004926745.1| PREDICTED: pre-mRNA-splicing factor RBM22-like [Bombyx mori]
BGIBMGA002359	1e-114	ref|XP_004926746.1| PREDICTED: secretory carrier-associated membrane protein 1-like [Bombyx mori]
BGIBMGA002364	2e-23	ref|XP_004926747.1| PREDICTED: furin-like protease 2-like [Bombyx mori]
BGIBMGA002365	0	ref|XP_004926747.1| PREDICTED: furin-like protease 2-like [Bombyx mori]
BGIBMGA002371	1e-164	ref|XP_004933902.1| PREDICTED: uncharacterized protein LOC101743712 [Bombyx mori]
BGIBMGA002370	3e-52	ref|XP_004933903.1| PREDICTED: E3 ubiquitin-protein ligase Arkadia-like, partial [Bombyx mori]
BGIBMGA002452	6e-60	ref|XP_004931099.1| PREDICTED: uncharacterized protein LOC101738586 isoform X2 [Bombyx mori]
BGIBMGA002457	0	ref|XP_004931115.1| PREDICTED: retinal dehydrogenase 1-like [Bombyx mori]
BGIBMGA002460	0	gb|EHJ67473.1| hypothetical protein KGM_03529 [Danaus plexippus]
BGIBMGA002441	5e-58	ref|XP_004931123.1| PREDICTED: uncharacterized protein LOC101741881 isoform X1 [Bombyx mori] ref|XP_004931124.1| PREDICTED: uncharacterized protein LOC101741881 isoform X2 [Bombyx mori]
BGIBMGA002461	1e-141	ref|XP_004931120.1| PREDICTED: ribulose-phosphate 3-epimerase-like [Bombyx mori]
BGIBMGA002464	0	ref|NP_001095935.1| nuclear factor NF-kappa-B p110 subunit isoform 1 [Bombyx mori] dbj|BAF74125.1| BmRelish1 [Bombyx mori]
BGIBMGA014594	1e-77	ref|XP_004933875.1| PREDICTED: uncharacterized protein LOC101738420 [Bombyx mori]
BGIBMGA002434	1e-76	ref|XP_004931231.1| PREDICTED: dentin sialophosphoprotein-like [Bombyx mori]
BGIBMGA002467	1e-171	ref|XP_004931233.1| PREDICTED: uncharacterized protein LOC101745256 [Bombyx mori]
BGIBMGA002431	1e-54	ref|XP_004931235.1| PREDICTED: thiamin pyrophosphokinase 1-like [Bombyx mori]
BGIBMGA002470	1e-143	ref|XP_004931130.1| PREDICTED: charged multivesicular body protein 5-like [Bombyx mori]
BGIBMGA002477	1e-101	ref|XP_004931134.1| PREDICTED: uncharacterized protein LOC101743373 [Bombyx mori]
BGIBMGA002429	1e-118	dbj|BAD90848.1| cyclophilin-like protein [Bombyx mori] gb|ABA54173.1| cyclophilin [Bombyx mori]
BGIBMGA002480	0	ref|XP_004931238.1| PREDICTED: disintegrin and metalloproteinase domain-containing protein 10-like [Bombyx mori]
BGIBMGA002428	0	ref|XP_004931239.1| PREDICTED: membrane-associated protein Hem-like [Bombyx mori]
BGIBMGA002481	0	ref|XP_004931135.1| PREDICTED: LOW QUALITY PROTEIN: cell division cycle 5-like protein-like [Bombyx mori]
BGIBMGA002482	0	ref|XP_004931137.1| PREDICTED: DNA excision repair protein ERCC-1-like isoform X1 [Bombyx mori]
BGIBMGA002483	0	ref|XP_004931139.1| PREDICTED: uncharacterized protein LOC101744043 [Bombyx mori]
BGIBMGA002484	/	No hits
BGIBMGA002485	1e-129	ref|XP_004931141.1| PREDICTED: mannosyl-oligosaccharide alpha-1,2-mannosidase isoform A-like [Bombyx mori]
BGIBMGA002424	0	ref|XP_004931143.1| PREDICTED: STAM-binding protein-like A-like [Bombyx mori]
BGIBMGA002492	1e-160	ref|XP_004931152.1| PREDICTED: RWD domain-containing protein 1-like [Bombyx mori]
BGIBMGA002417	0	ref|XP_004931153.1| PREDICTED: UPF0415 protein C7orf25 homolog isoform X1 [Bombyx mori]
BGIBMGA002493	0	ref|XP_004931156.1| PREDICTED: proliferation-associated protein 2G4-like [Bombyx mori]
BGIBMGA002494	0	ref|XP_004931243.1| PREDICTED: interleukin-1 receptor-associated kinase 4-like [Bombyx mori]
BGIBMGA002415	0	ref|XP_004931244.1| PREDICTED: DNA polymerase zeta catalytic subunit-like [Bombyx mori]
BGIBMGA002495	2e-79	ref|XP_004931159.1| PREDICTED: protein LMBR1L-like [Bombyx mori]
BGIBMGA002413	0	ref|XP_004931162.1| PREDICTED: contactin-like [Bombyx mori]
BGIBMGA002410	5e-94	ref|XP_004931248.1| PREDICTED: angiomotin-like [Bombyx mori]
BGIBMGA002406	1e-144	ref|XP_004931166.1| PREDICTED: peroxiredoxin-4-like [Bombyx mori]
BGIBMGA002502	0	gb|EHJ70933.1| hypothetical protein KGM_14791 [Danaus plexippus]
BGIBMGA002405	7e-78	sp|Q5UAM9.1|RS14_BOMMO RecName: Full=40S ribosomal protein S14 dbj|BAD26700.1| ribosomal protein S14 [Plutella xylostell
BGIBMGA002404	0	ref|XP_004931249.1| PREDICTED: cytosolic carboxypeptidase-like protein 5-like [Bombyx mori]
BGIBMGA002401	0	ref|XP_004931181.1| PREDICTED: geranylgeranyl pyrophosphate synthase-like isoform X1 [Bombyx mori]
BGIBMGA002510	0	ref|XP_004931185.1| PREDICTED: uncharacterized protein LOC101738272 [Bombyx mori]
BGIBMGA002400	0	ref|XP_004931186.1| PREDICTED: calcium-activated potassium channel slowpoke-like [Bombyx mori]
BGIBMGA002398	1e-78	ref|XP_004931187.1| PREDICTED: protein CutA homolog [Bombyx mori]
BGIBMGA002397	0	ref|NP_001108066.1| spatzle-1 precursor [Bombyx mori]
BGIBMGA002514	1e-129	gb|EHJ64413.1| hypothetical protein KGM_21161 [Danaus plexippus]
BGIBMGA002394	0	gb|EHJ64414.1| putative methionine aminopeptidase [Danaus plexippus]
BGIBMGA002518	0	ref|XP_004931253.1| PREDICTED: LOW QUALITY PROTEIN: tolloid-like protein 1-like [Bombyx mori]
BGIBMGA002393	0	ref|XP_004931193.1| PREDICTED: calcium-binding mitochondrial carrier protein Aralar1-like [Bombyx mori]
BGIBMGA002392	1e-127	ref|XP_004931254.1| PREDICTED: uncharacterized protein LOC101737031 [Bombyx mori]
BGIBMGA002391	3e-55	ref|XP_004931194.1| PREDICTED: uncharacterized protein LOC101739610 isoform X1 [Bombyx mori]
BGIBMGA002527	0	ref|XP_004931196.1| PREDICTED: angiotensin-converting enzyme-like isoform X1 [Bombyx mori] ref|XP_004931197.1| PREDICTED
BGIBMGA002386	6e-28	ref|NP_001166791.1| cuticular protein glycine-rich 11 precursor [Bombyx mori] tpd|FAA00449.1| TPA: putative cuticle prot
BGIBMGA002385	3e-15	ref|NP_001036952.1| cuticular protein glycine-rich 12 precursor [Bombyx mori] dbj|BAE06190.1| glycine rich protein [Bomb
BGIBMGA002384	6e-93	ref|NP_001166790.1| cuticular protein glycine-rich 13 precursor [Bombyx mori] tpd|FAA00451.1| TPA: putative cuticle prot
BGIBMGA002532	0	ref|XP_004931199.1| PREDICTED: uncharacterized protein YBL113C-like isoform X1 [Bombyx mori]
BGIBMGA002535	/	No hits
BGIBMGA002380	1e-131	ref|XP_004931261.1| PREDICTED: transmembrane protein 161B-like [Bombyx mori]
BGIBMGA002539	0	ref|XP_004931262.1| PREDICTED: V-type proton ATPase 116 kDa subunit a isoform 1-like [Bombyx mori]
BGIBMGA002379	0	ref|XP_004931203.1| PREDICTED: dynactin subunit 4-like [Bombyx mori]
BGIBMGA002542	0	ref|NP_001036885.1| alpha-tubulin [Bombyx mori] dbj|BAB86850.1| alpha-tubulin [Bombyx mori]
BGIBMGA002543	7e-37	gb|EFZ16658.1| hypothetical protein SINV_06997 [Solenopsis invicta]
BGIBMGA002376	0	ref|XP_004931208.1| PREDICTED: 3-hydroxyisobutyryl-CoA hydrolase, mitochondrial-like [Bombyx mori]
BGIBMGA002546	1e-120	ref|XP_004931209.1| PREDICTED: peptide deformylase, mitochondrial-like [Bombyx mori]
BGIBMGA002375	0	ref|XP_004931213.1| PREDICTED: cytoplasmic dynein 1 intermediate chain-like isoform X4 [Bombyx mori]
BGIBMGA002547	0	gb|EHJ77609.1| hypothetical protein KGM_21089 [Danaus plexippus]
BGIBMGA002551	0	ref|XP_004931221.1| PREDICTED: zinc finger protein 1-like [Bombyx mori]
BGIBMGA002552	0	ref|XP_004931269.1| PREDICTED: uncharacterized protein LOC101739231 [Bombyx mori]
BGIBMGA002374	4e-18	ref|XP_004931270.1| PREDICTED: GA-binding protein subunit beta-2-like, partial [Bombyx mori]
BGIBMGA002654	0	ref|XP_004932316.1| PREDICTED: probable ATP-dependent RNA helicase Dbp73D-like [Bombyx mori]
BGIBMGA002655	0	gb|EHJ77984.1| hypothetical protein KGM_17376 [Danaus plexippus]
BGIBMGA002657	1e-168	ref|XP_004932323.1| PREDICTED: uncharacterized protein LOC101745200 [Bombyx mori]
BGIBMGA002645	0	ref|XP_004932430.1| PREDICTED: A disintegrin and metalloproteinase with thrombospondin motifs 14-like [Bombyx mori]
BGIBMGA002644	0	gb|EFN72044.1| 14-3-3 protein zeta [Camponotus floridanus]
BGIBMGA002643	0	ref|XP_004932325.1| PREDICTED: phosphatidate phosphatase LPIN2-like [Bombyx mori]
BGIBMGA002640	1e-171	ref|XP_004932329.1| PREDICTED: ubiquitin carboxyl-terminal hydrolase-like isoform X1 [Bombyx mori] ref|XP_004932330.1| P
BGIBMGA002658	0	ref|XP_004932331.1| PREDICTED: uncharacterized protein LOC101746312 [Bombyx mori]
BGIBMGA002639	0	ref|XP_004932332.1| PREDICTED: aspartyl/asparaginyl beta-hydroxylase-like isoform X1 [Bombyx mori]
BGIBMGA002635	0	ref|XP_004932335.1| PREDICTED: facilitated trehalose transporter Tret1-like [Bombyx mori]
BGIBMGA002634	0	ref|XP_004932337.1| PREDICTED: facilitated trehalose transporter Tret1-like [Bombyx mori]
BGIBMGA002661	0	ref|NP_001104808.1| lipophorin receptor isoform 1 precursor [Bombyx mori] dbj|BAE71406.1| lipophorin receptor [Bombyx mo
BGIBMGA002663	0	ref|NP_001166619.1| olfactory receptor 61 [Bombyx mori] dbj|BAH66355.1| olfactory receptor [Bombyx mori]
BGIBMGA002626	1e-93	ref|NP_001106744.1| antennal binding protein precursor [Bombyx mori] gb|ABD36353.1| antennal binding protein [Bombyx mor
BGIBMGA002625	0	ref|XP_004932434.1| PREDICTED: N-alpha-acetyltransferase 35, NatC auxiliary subunit-like [Bombyx mori]
BGIBMGA002669	0	ref|XP_004932346.1| PREDICTED: lipase member H-A-like [Bombyx mori]
BGIBMGA002620	0	ref|XP_004932349.1| PREDICTED: sequestosome-1-like isoform X2 [Bombyx mori]
BGIBMGA002674	0	ref|XP_004932439.1| PREDICTED: probable hydroxyacid-oxoacid transhydrogenase, mitochondrial-like [Bombyx mori]
BGIBMGA002618	0	gb|EHJ78757.1| hypothetical protein KGM_11850 [Danaus plexippus]
BGIBMGA002617	0	ref|XP_004932354.1| PREDICTED: insulin-like growth factor-binding protein complex acid labile subunit-like [Bombyx mori]
BGIBMGA002615	0	ref|XP_004932440.1| PREDICTED: uncharacterized protein LOC101738767 [Bombyx mori]
BGIBMGA002678	0	ref|XP_004932442.1| PREDICTED: SHC-transforming protein 1-like [Bombyx mori]
BGIBMGA002679	3e-89	ref|XP_004932361.1| PREDICTED: dual specificity protein phosphatase 13-like isoform X4 [Bombyx mori]
BGIBMGA002680	0	ref|XP_004932364.1| PREDICTED: microspherule protein 1-like isoform X2 [Bombyx mori]
BGIBMGA002609	9e-84	gb|EHJ69732.1| hypothetical protein KGM_01703 [Danaus plexippus]
BGIBMGA002604	0	ref|XP_004932371.1| PREDICTED: uncharacterized protein LOC101739845 isoform X1 [Bombyx mori]
BGIBMGA002685	5e-81	ref|NP_001040531.1| RNA binding region containing protein 1 [Bombyx mori] gb|ABF51393.1| RNA binding region containing p
BGIBMGA002687	1e-58	ref|XP_004932373.1| PREDICTED: mediator of RNA polymerase II transcription subunit 30-like isoform X1 [Bombyx mori]
BGIBMGA002603	3e-50	ref|XP_004932375.1| PREDICTED: uncharacterized protein LOC101740300 [Bombyx mori]
BGIBMGA002688	/	No hits
BGIBMGA002598	1e-175	ref|XP_004932385.1| PREDICTED: uncharacterized protein LOC101741688 [Bombyx mori]
BGIBMGA002597	0	ref|XP_004932386.1| PREDICTED: tyrosine-protein kinase Dnt-like [Bombyx mori]
BGIBMGA002596	0	gb|EHJ67289.1| hypothetical protein KGM_13097 [Danaus plexippus]
BGIBMGA002693	0	gb|EHJ63136.1| hypothetical protein KGM_12763 [Danaus plexippus]
BGIBMGA002595	/	No hits
BGIBMGA002695	1e-131	ref|XP_004932448.1| PREDICTED: maternal effect protein staufen-like [Bombyx mori]
BGIBMGA002593	0	ref|XP_004932449.1| PREDICTED: prolyl endopeptidase-like [Bombyx mori]
BGIBMGA002696	0	ref|XP_004932450.1| PREDICTED: uncharacterized protein LOC101740429 [Bombyx mori]
BGIBMGA002697	1e-136	gb|ADR64678.1| putative chemosensory ionotropic receptor IR21a [Spodoptera littoralis]
BGIBMGA002590	1e-174	ref|NP_001036905.1| myocyte enhancing factor 2 isoform A [Bombyx mori] dbj|BAE06225.1| myocyte enhancer factor-2 [Bombyx
BGIBMGA002587	0	ref|XP_004932388.1| PREDICTED: peptidylglycine alpha-hydroxylating monooxygenase-like [Bombyx mori]
BGIBMGA002701	/	No hits
BGIBMGA002702	0	ref|NP_001243927.1| ken and barbie protein [Bombyx mori] gb|AEG19520.1| ken and barbie protein [Bombyx mori]
BGIBMGA002708	0	ref|XP_004932452.1| PREDICTED: conserved oligomeric Golgi complex subunit 3-like [Bombyx mori]
BGIBMGA002713	1e-37	ref|NP_001091821.1| ATPase inhibitor-like protein [Bombyx mori] gb|ABJ97186.1| ATPase inhibitor-like protein [Bombyx mor
BGIBMGA002715	0	ref|XP_004932399.1| PREDICTED: mucin-21-like [Bombyx mori]
BGIBMGA002577	0	ref|XP_004932398.1| PREDICTED: probable peroxisomal acyl-coenzyme A oxidase 1-like [Bombyx mori]
BGIBMGA002576	0	ref|XP_004932400.1| PREDICTED: probable peroxisomal acyl-coenzyme A oxidase 1-like [Bombyx mori]
BGIBMGA002716	0	ref|XP_004932404.1| PREDICTED: probable peroxisomal acyl-coenzyme A oxidase 1-like [Bombyx mori]
BGIBMGA002720	6e-58	ref|XP_004932410.1| PREDICTED: uncharacterized protein LOC101745543 [Bombyx mori]
BGIBMGA002569	0	ref|XP_004932411.1| PREDICTED: protein disulfide-isomerase A6-like [Bombyx mori]
BGIBMGA002723	0	ref|XP_004932455.1| PREDICTED: solute carrier organic anion transporter family member 3A1-like [Bombyx mori]
BGIBMGA002566	/	No hits
BGIBMGA002564	1e-135	ref|XP_004932419.1| PREDICTED: cell wall protein AWA1-like [Bombyx mori]
BGIBMGA002729	1e-35	gb|EHJ71394.1| hypothetical protein KGM_16233 [Danaus plexippus]
BGIBMGA002560	1e-120	ref|XP_004932424.1| PREDICTED: protein MEF2BNB homolog [Bombyx mori]
BGIBMGA002732	0	gb|EHJ76452.1| hypothetical protein KGM_20378 [Danaus plexippus]
BGIBMGA002559	6e-93	ref|NP_001040393.1| ubiquitin conjugating enzyme E2 [Bombyx mori] gb|ABF51305.1| ubiquitin conjugating enzyme E2 [Bombyx
BGIBMGA002746	2e-28	gb|EHJ70553.1| endonuclease-reverse transcriptase HmRTE-e01 [Danaus plexippus]
BGIBMGA002745	3e-11	ref|XP_004926761.1| PREDICTED: collagen alpha chain CG42342-like [Bombyx mori]
BGIBMGA002740	1e-44	gb|EHJ70554.1| putative collagen alpha-1 precursor [Danaus plexippus]
BGIBMGA002737	2e-24	gb|EHJ70555.1| hypothetical protein KGM_17433 [Danaus plexippus]
BGIBMGA002748	0	ref|XP_004926762.1| PREDICTED: LOW QUALITY PROTEIN: cadherin-89D-like [Bombyx mori]
BGIBMGA002734	/	No hits
BGIBMGA002759	0	ref|XP_004927226.1| PREDICTED: ubiquitin carboxyl-terminal hydrolase 14-like [Bombyx mori]
BGIBMGA002762	2e-87	ref|XP_004927244.1| PREDICTED: DNA replication licensing factor MCM4-like [Bombyx mori]
BGIBMGA002763	0	ref|XP_004927244.1| PREDICTED: DNA replication licensing factor MCM4-like [Bombyx mori]
BGIBMGA002755	0	ref|NP_001040485.1| SUMO-1 activating enzyme [Bombyx mori] gb|ABF51484.1| SUMO-1 activating enzyme [Bombyx mori]
BGIBMGA002765	4e-43	ref|XP_004927230.1| PREDICTED: Bardet-Biedl syndrome 2 protein homolog [Bombyx mori]
BGIBMGA002754	0	ref|NP_001186936.1| origin recognition complex subunit 1 [Bombyx mori] gb|ADU15869.1| origin recognition complex subunit
BGIBMGA002766	0	ref|XP_004927232.1| PREDICTED: protein AATF-like [Bombyx mori]
BGIBMGA002769	0	ref|XP_004927240.1| PREDICTED: lanC-like protein 3-like isoform X1 [Bombyx mori] ref|XP_004927241.1| PREDICTED: lanC-lik
BGIBMGA002770	1e-54	ref|NP_001166636.1| cuticular protein RR-2 motif 134 precursor [Bombyx mori] tpd|FAA00637.1| TPA: putative cuticle prote
BGIBMGA002847	0	ref|XP_004921556.1| PREDICTED: zonadhesin-like [Bombyx mori]
BGIBMGA002843	0	ref|XP_004921656.1| PREDICTED: LOW QUALITY PROTEIN: vacuolar protein sorting-associated protein 13D-like [Bombyx mori]
BGIBMGA002842	0	ref|XP_004921658.1| PREDICTED: uncharacterized protein LOC101735819 [Bombyx mori]
BGIBMGA002858	1e-157	ref|XP_004921559.1| PREDICTED: protein CNPPD1-like [Bombyx mori]
BGIBMGA002841	0	ref|NP_001182396.1| caspase Nc [Bombyx mori] dbj|BAJ16361.1| Nedd2-like caspase [Bombyx mori]
BGIBMGA002840	0	ref|XP_004921659.1| PREDICTED: LOW QUALITY PROTEIN: translational activator GCN1-like [Bombyx mori]
BGIBMGA002859	1e-85	ref|XP_004921660.1| PREDICTED: U11/U12 small nuclear ribonucleoprotein 48 kDa protein-like [Bombyx mori]
BGIBMGA002861	0	gb|EHJ74008.1| hypothetical protein KGM_13512 [Danaus plexippus]
BGIBMGA002838	1e-103	ref|XP_004921561.1| PREDICTED: nucleolin 2-like [Bombyx mori]
BGIBMGA002837	0	ref|XP_004921562.1| PREDICTED: pre-mRNA-processing factor 19-like isoform X1 [Bombyx mori]
BGIBMGA002835	0	ref|XP_004921564.1| PREDICTED: GTP-binding protein 10 homolog [Bombyx mori]
BGIBMGA002864	1e-140	ref|XP_004921567.1| PREDICTED: post-GPI attachment to proteins factor 3-like isoform X3 [Bombyx mori]
BGIBMGA002868	0	ref|XP_004921664.1| PREDICTED: D-glucuronyl C5-epimerase-like [Bombyx mori]
BGIBMGA002869	0	ref|XP_004921573.1| PREDICTED: myeloid differentiation primary response protein MyD88-like isoform X2 [Bombyx mori]
BGIBMGA002831	1e-173	ref|XP_004921665.1| PREDICTED: probable elongator complex protein 2-like [Bombyx mori]
BGIBMGA002829	1e-120	ref|XP_004921574.1| PREDICTED: 39S ribosomal protein L21, mitochondrial-like [Bombyx mori]
BGIBMGA002876	0	ref|XP_004921668.1| PREDICTED: disintegrin and metalloproteinase domain-containing protein 12-like [Bombyx mori]
BGIBMGA002877	1e-119	gb|EHJ71468.1| putative ADAM 9 precursor [Danaus plexippus]
BGIBMGA002824	0	ref|XP_004921670.1| PREDICTED: G-protein coupled receptor 64-like [Bombyx mori]
BGIBMGA002878	0	ref|XP_004921575.1| PREDICTED: E3 ubiquitin-protein ligase SIAH1-like [Bombyx mori]
BGIBMGA002823	0	ref|XP_004921576.1| PREDICTED: rab5 GDP/GTP exchange factor-like [Bombyx mori]
BGIBMGA002822	4e-57	ref|XP_004921579.1| PREDICTED: APOPT family protein CG14806, mitochondrial-like [Bombyx mori]
BGIBMGA002880	2e-25	ref|XP_004921580.1| PREDICTED: mitochondrial inner membrane organizing system protein 1-like [Bombyx mori]
BGIBMGA002821	0	ref|XP_004921672.1| PREDICTED: dnaJ homolog subfamily C member 16-like [Bombyx mori]
BGIBMGA002884	8e-94	ref|XP_004921584.1| PREDICTED: B-cell CLL/lymphoma 7 protein family member A-like [Bombyx mori]
BGIBMGA002819	0	ref|XP_004921674.1| PREDICTED: WD repeat-containing protein 66-like [Bombyx mori]
BGIBMGA002817	0	ref|XP_004921591.1| PREDICTED: uncharacterized protein LOC101738424 [Bombyx mori]
BGIBMGA002887	1e-131	ref|XP_004921592.1| PREDICTED: mediator of RNA polymerase II transcription subunit 19-like isoform X1 [Bombyx mori] ref|
BGIBMGA002815	8e-66	ref|XP_004921675.1| PREDICTED: leucine-rich repeat flightless-interacting protein 2-like [Bombyx mori]
BGIBMGA002814	0	ref|NP_001091799.1| dolichyl-diphosphooligosaccharide protein glycotransferase precursor [Bombyx mori] gb|ABJ97185.1| do
BGIBMGA002888	0	ref|XP_004921676.1| PREDICTED: ARF GTPase-activating protein GIT2-like [Bombyx mori]
BGIBMGA002889	0	ref|XP_004921595.1| PREDICTED: probable cytosolic Fe-S cluster assembly factor GL21135-like [Bombyx mori]
BGIBMGA002893	0	ref|XP_004921599.1| PREDICTED: RING finger protein 157-like [Bombyx mori]
BGIBMGA002810	1e-151	ref|NP_001036969.1| fibroin-modulator-binding protein-1 [Bombyx mori] dbj|BAD89531.1| fibroin-modulator-binding protein-
BGIBMGA002809	1e-58	gb|EHJ75070.1| hypothetical protein KGM_01780 [Danaus plexippus]
BGIBMGA002895	0	ref|XP_004921601.1| PREDICTED: LOW QUALITY PROTEIN: ATP-dependent RNA helicase DHX8-like [Bombyx mori]
BGIBMGA002898	1e-177	ref|XP_004921607.1| PREDICTED: transmembrane emp24 domain-containing protein 5-like [Bombyx mori]
BGIBMGA002803	4e-95	gb|EHJ64010.1| hypothetical protein KGM_07791 [Danaus plexippus]
BGIBMGA002800	0	ref|XP_004921683.1| PREDICTED: uncharacterized protein LOC101739487 [Bombyx mori]
BGIBMGA002903	1e-161	ref|XP_004921684.1| PREDICTED: Bardet-Biedl syndrome 1 protein-like [Bombyx mori]
BGIBMGA002905	9e-56	ref|NP_001037023.1| acyl-CoA binding protein-like [Bombyx mori] gb|AAF78043.1|AF246696_1 acyl-CoA binding protein [Bomby
BGIBMGA002799	1e-63	ref|XP_004921610.1| PREDICTED: THAP domain-containing protein 1-like [Bombyx mori]
BGIBMGA002793	0	gb|ACL54851.1| endoplasmic reticulum oxidoreduction 1-like protein [Bombyx mori]
BGIBMGA002913	1e-132	ref|XP_004921614.1| PREDICTED: ADP-ribosylation factor-related protein 1-like isoform X1 [Bombyx mori]
BGIBMGA002914	0	ref|XP_004921616.1| PREDICTED: AP-1 complex subunit gamma-1-like isoform X1 [Bombyx mori] gb|AFN25814.1| adaptor protein
BGIBMGA002790	0	ref|NP_001138802.1| JAB-MPN domain protein [Bombyx mori] gb|ACM24339.1| JAB-MPN domain protein [Bombyx mori]
BGIBMGA002915	1e-114	ref|XP_004921618.1| PREDICTED: X-box-binding protein 1-like [Bombyx mori]
BGIBMGA002916	1e-26	gb|EHJ73121.1| hypothetical protein KGM_20020 [Danaus plexippus]
BGIBMGA002787	1e-26	ref|XP_004921620.1| PREDICTED: paxillin-like isoform X2 [Bombyx mori]
BGIBMGA002917	1e-123	ref|XP_004921623.1| PREDICTED: protein lin-7 homolog C-like [Bombyx mori]
BGIBMGA002920	1e-177	ref|XP_004921630.1| PREDICTED: CD63 antigen-like [Bombyx mori]
BGIBMGA002783	0	ref|XP_004921694.1| PREDICTED: putative methyltransferase NSUN5-like [Bombyx mori]
BGIBMGA002923	6e-48	ref|NP_001243922.1| scarlet [Bombyx mori] dbj|BAK08373.1| scarlet [Bombyx mori]
BGIBMGA002781	1e-59	ref|XP_004921633.1| PREDICTED: E3 ubiquitin-protein ligase TRIM37-like [Bombyx mori]
BGIBMGA002928	2e-80	gb|EHJ75424.1| hypothetical protein KGM_01743 [Danaus plexippus]
BGIBMGA002780	0	ref|XP_004921633.1| PREDICTED: E3 ubiquitin-protein ligase TRIM37-like [Bombyx mori]
BGIBMGA002779	0	ref|XP_004921634.1| PREDICTED: FACT complex subunit spt16-like [Bombyx mori]
BGIBMGA002778	1e-142	ref|XP_004921635.1| PREDICTED: DNA repair protein RAD51 homolog 4-like isoform X1 [Bombyx mori]
BGIBMGA002930	0	ref|XP_004921638.1| PREDICTED: uncharacterized protein LOC101744916 isoform X1 [Bombyx mori]
BGIBMGA002932	0	ref|XP_004921643.1| PREDICTED: NADPH oxidase 4-like [Bombyx mori]
BGIBMGA002933	1e-172	ref|XP_004921644.1| PREDICTED: vesicle transport protein SEC20-like isoform X1 [Bombyx mori] ref|XP_004921645.1| PREDICT
BGIBMGA002934	1e-39	ref|XP_004921702.1| PREDICTED: fungus-induced protein 1-like [Bombyx mori]
BGIBMGA002937	0	ref|NP_001116808.1| nitric oxide synthase-like protein [Bombyx mori] sp|B1B557.1|NOSL_BOMMO RecName: Full=Nitric oxide s
BGIBMGA002938	0	ref|NP_001036963.1| nitric oxide synthase [Bombyx mori] sp|Q8T8C0.1|NOS_BOMMO RecName: Full=Nitric oxide synthase; AltNa
BGIBMGA002772	/	No hits
BGIBMGA002942	0	ref|XP_004921650.1| PREDICTED: 15-hydroxyprostaglandin dehydrogenase [NAD(+)]-like [Bombyx mori]
BGIBMGA003084	/	No hits
BGIBMGA003086	0	ref|XP_004930872.1| PREDICTED: slit homolog 1 protein-like [Bombyx mori]
BGIBMGA003072	1e-115	gb|EHJ64150.1| hypothetical protein KGM_12674 [Danaus plexippus]
BGIBMGA003071	0	ref|XP_004930873.1| PREDICTED: short spindle protein 4-like [Bombyx mori]
BGIBMGA003069	0	ref|XP_004930877.1| PREDICTED: uncharacterized protein LOC101738225 [Bombyx mori]
BGIBMGA003068	2e-53	ref|XP_004930877.1| PREDICTED: uncharacterized protein LOC101738225 [Bombyx mori]
BGIBMGA003093	4e-98	gb|EHJ64498.1| putative spire [Danaus plexippus]
BGIBMGA003065	2e-66	ref|NP_001166698.1| cuticular protein RR-2 motif 59 precursor [Bombyx mori] tpd|FAA00562.1| TPA: putative cuticle protei
BGIBMGA003064	1e-150	ref|NP_001166697.1| cuticular protein RR-2 motif 60 precursor [Bombyx mori] tpd|FAA00563.1| TPA: putative cuticle protei
BGIBMGA003063	1e-124	ref|NP_001166696.1| cuticular protein RR-2 motif 61 precursor [Bombyx mori] tpd|FAA00564.1| TPA: putative cuticle protei
BGIBMGA003062	1e-69	ref|NP_001166694.1| cuticular protein RR-2 motif 63 precursor [Bombyx mori] tpd|FAA00566.1| TPA: putative cuticle protei
BGIBMGA003061	2e-70	ref|NP_001166693.1| cuticular protein RR-2 motif 64 precursor [Bombyx mori] tpd|FAA00567.1| TPA: putative cuticle protei
BGIBMGA003060	1e-108	ref|NP_001166692.1| cuticular protein RR-2 motif 65 precursor [Bombyx mori] tpd|FAA00568.1| TPA: putative cuticle protei
BGIBMGA003099	0	ref|XP_004931036.1| PREDICTED: calcium/calmodulin-dependent 3',5'-cyclic nucleotide phosphodiesterase 1C-like [Bombyx mo
BGIBMGA003053	0	ref|XP_004930882.1| PREDICTED: protein arginine N-methyltransferase 3-like [Bombyx mori]
BGIBMGA003051	5e-26	ref|XP_004930885.1| PREDICTED: mediator of RNA polymerase II transcription subunit 15-like [Bombyx mori]
BGIBMGA003048	1e-118	ref|NP_001040214.1| signal peptidase complex subunit 2 [Bombyx mori] gb|ABD36257.1| signal peptidase complex subunit 2 [
BGIBMGA003106	0	ref|XP_004931047.1| PREDICTED: histone-lysine N-methyltransferase SETD2-like [Bombyx mori]
BGIBMGA003107	1e-151	ref|XP_004931047.1| PREDICTED: histone-lysine N-methyltransferase SETD2-like [Bombyx mori]
BGIBMGA003108	/	No hits
BGIBMGA003112	0	ref|XP_004931051.1| PREDICTED: transmembrane 9 superfamily member 2-like [Bombyx mori]
BGIBMGA003045	0	ref|XP_004930888.1| PREDICTED: DNA repair protein complementing XP-G cells-like [Bombyx mori]
BGIBMGA003113	0	ref|XP_004930889.1| PREDICTED: suppressor of hairless protein-like [Bombyx mori]
BGIBMGA003115	0	ref|XP_004930890.1| PREDICTED: uncharacterized protein LOC101740021 [Bombyx mori]
BGIBMGA003117	1e-144	ref|XP_004931054.1| PREDICTED: uncharacterized protein LOC101739229 [Bombyx mori]
BGIBMGA003040	1e-117	ref|XP_004930894.1| PREDICTED: uncharacterized protein LOC101740515 [Bombyx mori]
BGIBMGA003039	0	ref|XP_004931055.1| PREDICTED: dynein heavy chain 7, axonemal-like [Bombyx mori]
BGIBMGA003038	0	ref|NP_001188507.1| Rho-associated protein kinase [Bombyx mori] gb|ADP21243.1| Rock1 [Bombyx mori]
BGIBMGA003121	0	ref|XP_004931056.1| PREDICTED: TATA box-binding protein-like protein 1-like [Bombyx mori]
BGIBMGA003124	0	ref|XP_004930901.1| PREDICTED: cell division cycle protein 23 homolog [Bombyx mori]
BGIBMGA003127	0	ref|XP_004930905.1| PREDICTED: general transcription factor 3C polypeptide 5-like [Bombyx mori]
BGIBMGA003128	3e-27	ref|XP_004930906.1| PREDICTED: clavesin-1-like [Bombyx mori]
BGIBMGA003129	1e-159	ref|XP_004930906.1| PREDICTED: clavesin-1-like [Bombyx mori]
BGIBMGA003131	1e-107	ref|XP_004930907.1| PREDICTED: alpha-tocopherol transfer protein-like [Bombyx mori]
BGIBMGA003032	0	ref|XP_004930909.1| PREDICTED: alpha-tocopherol transfer protein-like isoform X2 [Bombyx mori]
BGIBMGA003029	0	ref|XP_004930915.1| PREDICTED: protein FAN-like [Bombyx mori]
BGIBMGA003028	1e-162	ref|NP_001040204.1| proteasome beta-subunit [Bombyx mori] gb|ABD36245.1| proteasome beta-subunit [Bombyx mori]
BGIBMGA003138	0	ref|XP_004930921.1| PREDICTED: monocarboxylate transporter 5-like [Bombyx mori]
BGIBMGA003139	1e-167	gb|EHJ67334.1| hypothetical protein KGM_20152 [Danaus plexippus]
BGIBMGA003141	1e-174	ref|XP_004930926.1| PREDICTED: probable alpha-aspartyl dipeptidase-like [Bombyx mori]
BGIBMGA003023	0	ref|XP_004930924.1| PREDICTED: zinc finger CCCH domain-containing protein 13-like isoform X1 [Bombyx mori]
BGIBMGA003021	0	ref|XP_004930929.1| PREDICTED: protein unzipped-like [Bombyx mori]
BGIBMGA003018	0	ref|XP_004930933.1| PREDICTED: LOW QUALITY PROTEIN: DNA-directed RNA polymerase II subunit RPB2-like [Bombyx mori]
BGIBMGA003146	0	ref|XP_004931062.1| PREDICTED: LIM domain-containing protein jub-like [Bombyx mori]
BGIBMGA003015	0	ref|XP_004930936.1| PREDICTED: WD repeat-containing protein 59-like [Bombyx mori]
BGIBMGA003013	1e-79	gb|EHJ73025.1| hypothetical protein KGM_12609 [Danaus plexippus]
BGIBMGA003149	6e-39	ref|XP_004930938.1| PREDICTED: uncharacterized protein LOC101746777 [Bombyx mori]
BGIBMGA003012	0	ref|XP_004931065.1| PREDICTED: whirlin-like [Bombyx mori]
BGIBMGA003010	1e-111	gb|EHJ64131.1| werner helicase interacting protein [Danaus plexippus]
BGIBMGA003009	0	ref|NP_001040536.1| proteasome subunit beta 7 [Bombyx mori] gb|ABF51432.1| proteasome subunit beta 7 [Bombyx mori]
BGIBMGA003153	0	ref|NP_001157381.1| DnaJ (Hsp40) homolog 3 [Bombyx mori] gb|ACT34037.1| DnaJ-3 [Bombyx mori] gb|AFC01217.1| DnaJ-3 [Bomb
BGIBMGA003155	0	ref|XP_004930944.1| PREDICTED: 39S ribosomal protein L3, mitochondrial-like isoform X1 [Bombyx mori] ref|XP_004930945.1|
BGIBMGA003157	0	ref|XP_004931069.1| PREDICTED: phosphorylated CTD-interacting factor 1-like [Bombyx mori]
BGIBMGA003005	1e-163	ref|XP_004930949.1| PREDICTED: repressor of RNA polymerase III transcription MAF1 homolog isoform X1 [Bombyx mori]
BGIBMGA003158	1e-161	ref|XP_004930952.1| PREDICTED: ATP synthase mitochondrial F1 complex assembly factor 2-like isoform X2 [Bombyx mori]
BGIBMGA003160	0	ref|NP_001171332.1| Kruppel homolog 1 [Bombyx mori] dbj|BAJ05087.1| Kruppel homolog 1 [Bombyx mori]
BGIBMGA003161	3e-72	ref|XP_004930955.1| PREDICTED: pre-mRNA-splicing factor CWC25 homolog [Bombyx mori]
BGIBMGA003001	0	ref|XP_004930956.1| PREDICTED: nucleolar complex protein 2 homolog isoform X1 [Bombyx mori] ref|XP_004930957.1| PREDICTE
BGIBMGA003000	0	ref|XP_004930958.1| PREDICTED: uncharacterized protein LOC101737598 [Bombyx mori]
BGIBMGA002999	1e-141	ref|XP_004930960.1| PREDICTED: tetraspanin-7-like [Bombyx mori]
BGIBMGA003167	0	ref|XP_004930961.1| PREDICTED: uncharacterized protein LOC101738011 [Bombyx mori]
BGIBMGA002998	1e-152	ref|XP_004931075.1| PREDICTED: transport and Golgi organization 6 homolog [Bombyx mori]
BGIBMGA002997	1e-141	ref|XP_004931076.1| PREDICTED: PQ-loop repeat-containing protein 1-like [Bombyx mori]
BGIBMGA003175	5e-37	ref|XP_004930966.1| PREDICTED: T-box protein H15-like [Bombyx mori]
BGIBMGA002995	5e-51	gb|EHJ67586.1| putative T-box protein H15 [Danaus plexippus]
BGIBMGA002993	1e-79	ref|XP_004930967.1| PREDICTED: T-box transcription factor TBX20-like [Bombyx mori]
BGIBMGA003177	0	ref|XP_004930974.1| PREDICTED: angio-associated migratory cell protein-like [Bombyx mori]
BGIBMGA003179	1e-17	ref|XP_004930976.1| PREDICTED: zinc transporter ZIP10-like [Bombyx mori]
BGIBMGA002986	0	ref|XP_004931078.1| PREDICTED: tyrosine aminotransferase-like [Bombyx mori]
BGIBMGA003183	0	ref|XP_004930979.1| PREDICTED: OTU domain-containing protein 6B-like [Bombyx mori]
BGIBMGA003184	4e-88	ref|XP_005075388.1| PREDICTED: calcium-binding protein 39-like [Mesocricetus auratus]
BGIBMGA003186	0	gb|ABF51379.1| eukaryotic translation initiation factor 4A [Bombyx mori]
BGIBMGA003191	0	ref|XP_004930989.1| PREDICTED: neuroguidin-like [Bombyx mori]
BGIBMGA002977	0	ref|XP_004930991.1| PREDICTED: CDK5 and ABL1 enzyme substrate 2-like [Bombyx mori]
BGIBMGA003192	0	ref|XP_004931082.1| PREDICTED: E3 ubiquitin-protein ligase mind-bomb-like [Bombyx mori]
BGIBMGA003194	0	ref|XP_004931082.1| PREDICTED: E3 ubiquitin-protein ligase mind-bomb-like [Bombyx mori]
BGIBMGA002972	0	ref|XP_004930994.1| PREDICTED: LOW QUALITY PROTEIN: importin subunit beta-1-like [Bombyx mori]
BGIBMGA003197	2e-80	ref|NP_001037269.1| ribosomal protein S18 [Bombyx mori] dbj|BAD26676.1| Ribosomal protein S18 [Plutella xylostella] gb|A
BGIBMGA002971	0	ref|XP_004930995.1| PREDICTED: histidine-rich membrane protein KE4 homolog 2-like [Bombyx mori]
BGIBMGA003198	0	ref|XP_004930999.1| PREDICTED: major facilitator superfamily domain-containing protein 1-like [Bombyx mori]
BGIBMGA002967	0	ref|NP_001040132.1| hydroxyacyl-coenzyme A dehydrogenase [Bombyx mori] gb|ABD36131.1| hydroxyacyl-coenzyme A dehydrogena
BGIBMGA003201	0	ref|XP_004931088.1| PREDICTED: uncharacterized protein LOC101744334 [Bombyx mori]
BGIBMGA002964	0	ref|XP_004931089.1| PREDICTED: probable nuclear hormone receptor HR38 [Bombyx mori]
BGIBMGA003202	0	ref|XP_004931004.1| PREDICTED: LOW QUALITY PROTEIN: 5'-AMP-activated protein kinase subunit gamma-like [Bombyx mori]
BGIBMGA003205	1e-135	ref|XP_004931005.1| PREDICTED: COP9 signalosome complex subunit 8-like isoform X1 [Bombyx mori] ref|XP_004931006.1| PRED
BGIBMGA002963	0	ref|NP_001245291.1| chitin synthase A [Bombyx mori] gb|AFB83705.1| chitin synthase A [Bombyx mori]
BGIBMGA002954	1e-116	ref|XP_004931093.1| PREDICTED: uncharacterized protein LOC101745049 [Bombyx mori]
BGIBMGA003209	1e-171	ref|XP_004931020.1| PREDICTED: ATP-dependent helicase brm-like [Bombyx mori]
BGIBMGA002952	0	ref|XP_004931022.1| PREDICTED: neural-cadherin [Bombyx mori]
BGIBMGA002950	0	ref|XP_004931094.1| PREDICTED: neural-cadherin-like [Bombyx mori]
BGIBMGA002948	0	ref|XP_004931024.1| PREDICTED: broad-complex core protein isoforms 1/2/3/4/5-like isoform X1 [Bombyx mori]
BGIBMGA003211	0	ref|XP_004931026.1| PREDICTED: geranylgeranyl transferase type-2 subunit alpha-like [Bombyx mori]
BGIBMGA003243	1e-107	ref|XP_004924976.1| PREDICTED: protein FAM136A-like [Bombyx mori]
BGIBMGA003237	0	ref|XP_004924988.1| PREDICTED: G patch domain-containing protein 4-like [Bombyx mori]
BGIBMGA003236	1e-86	ref|XP_004924989.1| PREDICTED: putative gamma-glutamylcyclotransferase CG2811-like isoform X1 [Bombyx mori]
BGIBMGA003258	0	ref|NP_001108115.1| pyruvate dehydrogenase kinase [Bombyx mori] gb|ABY76060.1| pyruvate dehydrogenase kinase [Bombyx mor
BGIBMGA003259	0	ref|XP_004924991.1| PREDICTED: methionine--tRNA ligase, cytoplasmic-like [Bombyx mori]
BGIBMGA003260	0	ref|XP_004924992.1| PREDICTED: zinc finger protein 235-like [Bombyx mori]
BGIBMGA003234	7e-20	ref|XP_004924993.1| PREDICTED: uncharacterized protein LOC101739914 [Bombyx mori]
BGIBMGA003261	2e-60	ref|XP_004925025.1| PREDICTED: UBX domain-containing protein 4-like [Bombyx mori]
BGIBMGA003262	/	No hits
BGIBMGA003263	0	ref|XP_004925026.1| PREDICTED: R3H domain-containing protein 2-like [Bombyx mori]
BGIBMGA003230	6e-52	ref|YP_002905337.1| RNA-dependent RNA polymerase [Nyamanini virus] gb|ACQ94985.1| RNA-dependent RNA polymerase [Nyamanin
BGIBMGA003269	5e-60	gb|EFA07490.1| tartan/capricious-like protein [Tribolium castaneum]
BGIBMGA003226	0	ref|XP_004924997.1| PREDICTED: zinc finger protein 99-like [Bombyx mori]
BGIBMGA003225	1e-135	ref|XP_004924999.1| PREDICTED: low density lipoprotein receptor adapter protein 1-A-like isoform X1 [Bombyx mori] ref|XP
BGIBMGA003272	2e-75	ref|XP_004925030.1| PREDICTED: uncharacterized protein LOC101746039 [Bombyx mori]
BGIBMGA003223	0	ref|XP_004925031.1| PREDICTED: uncharacterized protein LOC101746182 [Bombyx mori]
BGIBMGA003275	1e-136	ref|XP_004925032.1| PREDICTED: nucleoporin nup211-like [Bombyx mori]
BGIBMGA003222	0	ref|XP_004925004.1| PREDICTED: BTB/POZ domain-containing protein 10-like [Bombyx mori]
BGIBMGA003278	0	ref|XP_004925005.1| PREDICTED: YEATS domain-containing protein 2-like [Bombyx mori]
BGIBMGA003279	0	ref|XP_004925033.1| PREDICTED: LOW QUALITY PROTEIN: presequence protease, mitochondrial-like [Bombyx mori]
BGIBMGA003285	2e-73	ref|XP_004925036.1| PREDICTED: protein daughterless-like [Bombyx mori]
BGIBMGA003215	8e-24	ref|XP_004925010.1| PREDICTED: protein transport protein sec31-like isoform X2 [Bombyx mori]
BGIBMGA003214	0	ref|XP_004925037.1| PREDICTED: mediator of RNA polymerase II transcription subunit 16-like [Bombyx mori]
BGIBMGA003288	1e-166	ref|XP_004925039.1| PREDICTED: uncharacterized protein LOC101735371 [Bombyx mori]
BGIBMGA003289	/	No hits
BGIBMGA003377	0	ref|NP_001040483.1| replication factor C4 [Bombyx mori] gb|ABF51480.1| replication factor C4 [Bombyx mori]
BGIBMGA003376	0	ref|XP_004923065.1| PREDICTED: myotubularin-related protein 9-like [Bombyx mori]
BGIBMGA003374	0	gb|EHJ70530.1| hypothetical protein KGM_09283 [Danaus plexippus]
BGIBMGA003380	0	ref|XP_004922970.1| PREDICTED: histone-lysine N-methyltransferase MLL2-like [Bombyx mori]
BGIBMGA003373	1e-107	gb|EHJ73238.1| hypothetical protein KGM_03548 [Danaus plexippus]
BGIBMGA003370	8e-81	ref|XP_004923069.1| PREDICTED: leucine-rich repeat extensin-like protein 3-like [Bombyx mori]
BGIBMGA003368	0	ref|XP_004923072.1| PREDICTED: pancreatic triacylglycerol lipase-like [Bombyx mori]
BGIBMGA003386	1e-122	ref|XP_004922978.1| PREDICTED: steroid receptor RNA activator 1-like [Bombyx mori]
BGIBMGA003366	0	ref|XP_004922977.1| PREDICTED: integrator complex subunit 4-like [Bombyx mori]
BGIBMGA003364	1e-82	ref|XP_004922979.1| PREDICTED: retinol dehydrogenase 13-like isoform X1 [Bombyx mori] ref|XP_004922980.1| PREDICTED: ret
BGIBMGA003388	0	ref|XP_004922981.1| PREDICTED: lysosomal acid phosphatase-like [Bombyx mori]
BGIBMGA003362	0	ref|XP_004922988.1| PREDICTED: choline-phosphate cytidylyltransferase B-like isoform X4 [Bombyx mori]
BGIBMGA003360	1e-162	ref|XP_004922990.1| PREDICTED: LOW QUALITY PROTEIN: growth hormone-regulated TBC protein 1-A-like [Bombyx mori]
BGIBMGA003393	0	ref|XP_004923080.1| PREDICTED: uncharacterized threonine-rich GPI-anchored glycoprotein PJ4664.02-like [Bombyx mori]
BGIBMGA003358	6e-54	ref|XP_004922992.1| PREDICTED: HIG1 domain family member 1C-like isoform X2 [Bombyx mori]
BGIBMGA003394	0	ref|XP_004922998.1| PREDICTED: serine/threonine-protein phosphatase 2A activator-like isoform X2 [Bombyx mori]
BGIBMGA003395	0	ref|XP_004923000.1| PREDICTED: HBS1-like protein-like [Bombyx mori]
BGIBMGA003353	5e-97	ref|XP_004923003.1| PREDICTED: division abnormally delayed protein-like [Bombyx mori]
BGIBMGA003351	0	ref|NP_001036918.1| minichromosome maintenance complex component 7 [Bombyx mori] dbj|BAD61056.1| MCM7 [Bombyx mori]
BGIBMGA003396	0	ref|XP_004923004.1| PREDICTED: DNA polymerase alpha catalytic subunit-like [Bombyx mori]
BGIBMGA003350	1e-135	gb|EHJ65950.1| hypothetical protein KGM_08056 [Danaus plexippus]
BGIBMGA003397	1e-151	ref|NP_001037263.1| ribosomal protein S8 [Bombyx mori] gb|AAV34864.1| ribosomal protein S8 [Bombyx mori]
BGIBMGA003398	1e-105	ref|NP_001037630.1| mago nashi [Bombyx mori] gb|AAW51148.1| mago-nashi-like protein [Bombyx mori] gb|ABF93412.1| mago na
BGIBMGA003399	0	ref|XP_004923082.1| PREDICTED: maternal protein pumilio-like [Bombyx mori]
BGIBMGA003400	2e-20	gb|EHJ65955.1| putative pumilio [Danaus plexippus]
BGIBMGA003348	0	ref|XP_004923005.1| PREDICTED: pre-mRNA 3'-end-processing factor FIP1-like isoform X1 [Bombyx mori]
BGIBMGA003345	1e-167	ref|NP_001036986.1| juvenile hormone binding protein brP-1649 precursor [Bombyx mori] dbj|BAE43413.1| hypothetical prote
BGIBMGA003344	0	ref|XP_004923008.1| PREDICTED: uncharacterized protein LOC101743813 [Bombyx mori]
BGIBMGA003406	1e-119	ref|XP_004923012.1| PREDICTED: uncharacterized protein LOC101744394 [Bombyx mori]
BGIBMGA003342	1e-153	ref|XP_004923014.1| PREDICTED: uncharacterized protein LOC101744689 isoform X1 [Bombyx mori]
BGIBMGA003410	2e-37	ref|XP_004923085.1| PREDICTED: flocculation protein FLO11-like [Bombyx mori]
BGIBMGA003411	0	ref|XP_004923085.1| PREDICTED: flocculation protein FLO11-like [Bombyx mori]
BGIBMGA003341	0	ref|XP_004923018.1| PREDICTED: zinc finger protein 16-like [Bombyx mori]
BGIBMGA003339	4e-51	ref|XP_004934264.1| PREDICTED: presqualene diphosphate phosphatase-like [Bombyx mori]
BGIBMGA003412	4e-41	ref|NP_001091750.1| ribosomal protein P1 [Bombyx mori] gb|AAV34810.1| ribosomal protein P1 [Bombyx mori]
BGIBMGA003337	1e-133	ref|NP_001037147.1| ribosomal protein L10A [Bombyx mori] gb|AAV34821.1| ribosomal protein L10A [Bombyx mori]
BGIBMGA003333	0	ref|XP_004923025.1| PREDICTED: uncharacterized protein LOC101746276 [Bombyx mori]
BGIBMGA003414	1e-112	ref|XP_004923026.1| PREDICTED: peptidyl-prolyl cis-trans isomerase E-like isoform X1 [Bombyx mori]
BGIBMGA003415	1e-71	ref|XP_004923026.1| PREDICTED: peptidyl-prolyl cis-trans isomerase E-like isoform X1 [Bombyx mori]
BGIBMGA003328	1e-127	ref|NP_001091773.1| SCP-related protein [Bombyx mori] gb|ABG76067.1| SCP-related protein [Bombyx mori]
BGIBMGA003320	0	ref|XP_004923095.1| PREDICTED: uncharacterized protein LOC101744110 [Bombyx mori]
BGIBMGA003319	0	ref|XP_004923039.1| PREDICTED: aspartate aminotransferase, cytoplasmic-like isoform X1 [Bombyx mori] ref|XP_004923040.1|
BGIBMGA003317	0	ref|XP_004923045.1| PREDICTED: probable phospholipid-transporting ATPase IIB-like [Bombyx mori]
BGIBMGA003428	0	ref|XP_004923047.1| PREDICTED: dolichyl-diphosphooligosaccharide--protein glycosyltransferase subunit STT3A-like [Bombyx
BGIBMGA003313	1e-160	ref|XP_004923049.1| PREDICTED: uncharacterized protein LOC101737240 isoform X2 [Bombyx mori]
BGIBMGA003312	0	ref|XP_004923051.1| PREDICTED: exonuclease 3'-5' domain-containing protein 2-like [Bombyx mori]
BGIBMGA003429	0	ref|XP_004923050.1| PREDICTED: probable ATP-dependent RNA helicase DDX23-like [Bombyx mori]
BGIBMGA003311	1e-158	ref|XP_004923052.1| PREDICTED: uncharacterized protein LOC101737762 isoform X1 [Bombyx mori]
BGIBMGA003430	8e-31	ref|XP_004923055.1| PREDICTED: uncharacterized protein LOC101738070 [Bombyx mori]
BGIBMGA003433	0	ref|XP_004923056.1| PREDICTED: X-linked retinitis pigmentosa GTPase regulator homolog [Bombyx mori]
BGIBMGA003309	0	emb|CAD29995.1| ribosomal P0 protein [Bombyx mori]
BGIBMGA003435	1e-146	ref|XP_004923102.1| PREDICTED: PAX3- and PAX7-binding protein 1-like [Bombyx mori]
BGIBMGA003436	7e-36	ref|XP_004923102.1| PREDICTED: PAX3- and PAX7-binding protein 1-like [Bombyx mori]
BGIBMGA003307	1e-108	ref|XP_004923057.1| PREDICTED: E3 ubiquitin-protein ligase RNF13-like [Bombyx mori]
BGIBMGA003439	1e-130	ref|XP_004923060.1| PREDICTED: probable pseudouridine-5'-monophosphatase-like [Bombyx mori]
BGIBMGA003301	8e-60	ref|NP_001040303.1| NADH dehydrogenase [ubiquinone] 1 alpha subcomplex subunit 2 [Bombyx mori] gb|ABD36145.1| NADH-ubiqu
BGIBMGA003295	0	ref|XP_004923062.1| PREDICTED: alpha-1,2-mannosyltransferase ALG9-like [Bombyx mori]
BGIBMGA003599	4e-34	ref|XP_004930246.1| PREDICTED: atlastin-like, partial [Bombyx mori]
BGIBMGA003597	1e-132	ref|NP_001040270.1| ras small monomeric GTPase Rab6 [Bombyx mori] gb|ABD36341.1| ras small monomeric GTPase Rab6 [Bombyx
BGIBMGA003591	3e-78	ref|NP_001040253.1| Lix1 protein [Bombyx mori] gb|ABD36314.1| Lix1 protein [Bombyx mori]
BGIBMGA003590	6e-31	ref|XP_004930017.1| PREDICTED: UPF0390 protein zgc136864-like [Bombyx mori]
BGIBMGA003589	0	ref|XP_004930018.1| PREDICTED: uncharacterized protein LOC101747185 [Bombyx mori]
BGIBMGA003588	0	ref|XP_004930019.1| PREDICTED: FERM domain-containing protein 5-like [Bombyx mori]
BGIBMGA003608	0	gb|AFJ44727.1| elongation factor 1 alpha [Bombyx mori]
BGIBMGA003587	0	ref|NP_001036997.1| protein disulfide-isomerase like protein ERp57 precursor [Bombyx mori] dbj|BAD93614.1| protein disul
BGIBMGA003610	1e-164	ref|XP_004930025.1| PREDICTED: glucose-6-phosphate 1-epimerase-like, partial [Bombyx mori]
BGIBMGA003586	0	ref|XP_004930024.1| PREDICTED: 28S ribosomal protein S31, mitochondrial-like [Bombyx mori]
BGIBMGA003585	1e-161	ref|NP_001243913.1| TNFSF5 [Bombyx mori] gb|ADM32533.1| TNFSF5 [Bombyx mori]
BGIBMGA003612	2e-12	gb|EHJ68630.1| hypothetical protein KGM_04788 [Danaus plexippus]
BGIBMGA003615	0	ref|XP_004930254.1| PREDICTED: uncharacterized protein LOC101743232 [Bombyx mori]
BGIBMGA003618	0	ref|XP_004930027.1| PREDICTED: deoxyribodipyrimidine photo-lyase-like [Bombyx mori]
BGIBMGA003619	2e-51	ref|XP_004930257.1| PREDICTED: LOW QUALITY PROTEIN: kinesin-like protein KIF13A-like [Bombyx mori]
BGIBMGA003623	8e-31	dbj|BAM20527.1| simila to CG13188, partial [Papilio polytes]
BGIBMGA003624	1e-75	ref|XP_004930030.1| PREDICTED: uncharacterized protein LOC101737074 [Bombyx mori]
BGIBMGA003625	1e-87	ref|XP_004930030.1| PREDICTED: uncharacterized protein LOC101737074 [Bombyx mori]
BGIBMGA003576	3e-92	ref|XP_004930036.1| PREDICTED: fibrous sheath-interacting protein 2-like [Bombyx mori]
BGIBMGA003574	1e-114	ref|XP_004930260.1| PREDICTED: atlastin-like [Bombyx mori]
BGIBMGA003567	1e-173	ref|XP_004930040.1| PREDICTED: trypsin, alkaline C-like [Bombyx mori]
BGIBMGA003628	/	No hits
BGIBMGA003565	0	ref|XP_004930262.1| PREDICTED: FAST kinase domain-containing protein 3-like [Bombyx mori]
BGIBMGA003564	0	ref|XP_004930044.1| PREDICTED: ornithine aminotransferase, mitochondrial-like [Bombyx mori]
BGIBMGA003562	5e-71	ref|NP_001093287.1| NADH dehydrogenase 1 alpha subcomplex subunit 5 [Bombyx mori] gb|ABF60226.1| NADH dehydrogenase 1 al
BGIBMGA003634	1e-133	ref|XP_004930051.1| PREDICTED: E3 ubiquitin-protein ligase Topors-like isoform X1 [Bombyx mori] ref|XP_004930052.1| PRED
BGIBMGA003561	0	ref|NP_001036996.1| p38 map kinase [Bombyx mori] dbj|BAE46743.1| p38 map kinase [Bombyx mori]
BGIBMGA003560	2e-50	ref|NP_001036996.1| p38 map kinase [Bombyx mori] dbj|BAE46743.1| p38 map kinase [Bombyx mori]
BGIBMGA003635	0	ref|XP_004930265.1| PREDICTED: transportin-1-like [Bombyx mori]
BGIBMGA003556	0	ref|XP_004930267.1| PREDICTED: DNA ligase 4-like [Bombyx mori]
BGIBMGA003555	0	ref|XP_004930054.1| PREDICTED: alpha/beta hydrolase domain-containing protein 17B-like [Bombyx mori]
BGIBMGA003554	0	ref|XP_004930055.1| PREDICTED: F-box/WD repeat-containing protein 9-like isoform X1 [Bombyx mori] ref|XP_004930056.1| PR
BGIBMGA003637	2e-89	ref|NP_001040167.1| acid phosphatase isoenzyme [Bombyx mori] gb|ABD36184.1| acid phosphatase isoenzyme [Bombyx mori]
BGIBMGA003553	1e-107	ref|XP_004930057.1| PREDICTED: protein rolling stone-like [Bombyx mori]
BGIBMGA003639	0	ref|XP_004930274.1| PREDICTED: voltage-dependent calcium channel subunit alpha-2/delta-4-like [Bombyx mori]
BGIBMGA003640	0	gb|EHJ71405.1| hypothetical protein KGM_02398 [Danaus plexippus]
BGIBMGA003547	1e-137	ref|XP_004930061.1| PREDICTED: fork head domain-containing protein FD4-like [Bombyx mori]
BGIBMGA003546	1e-155	ref|XP_004930062.1| PREDICTED: alkaline ceramidase-like isoform X1 [Bombyx mori]
BGIBMGA003545	0	ref|XP_004930064.1| PREDICTED: proteasomal ATPase-associated factor 1-like [Bombyx mori]
BGIBMGA003644	0	ref|XP_004930065.1| PREDICTED: sorting nexin-17-like [Bombyx mori]
BGIBMGA003544	3e-52	ref|NP_001038957.1| ubiquinol-cytochrome C reductase complex 14kD subunit [Bombyx mori] gb|ABF71568.1| ubiquinol-cytochr
BGIBMGA003543	0	ref|XP_004930073.1| PREDICTED: leucine-rich repeat-containing protein 70-like [Bombyx mori]
BGIBMGA003542	5e-55	ref|XP_004930280.1| PREDICTED: uncharacterized protein LOC101735432 [Bombyx mori]
BGIBMGA003537	1e-135	ref|XP_004930081.1| PREDICTED: gamma-glutamylcyclotransferase-like [Bombyx mori]
BGIBMGA003534	0	ref|NP_001136085.1| acidic nucleoplasmic DNA-binding protein 1 [Bombyx mori] gb|ACJ04420.1| AND1/Ctf4 [Bombyx mori]
BGIBMGA003656	0	ref|NP_001040113.1| cystathionine gamma-lyase [Bombyx mori] gb|ABD36100.1| cystathionine gamma-lyase [Bombyx mori]
BGIBMGA003530	1e-166	ref|XP_004930094.1| PREDICTED: proline-rich receptor-like protein kinase PERK8-like isoform X1 [Bombyx mori]
BGIBMGA003525	1e-174	ref|XP_004930293.1| PREDICTED: uncharacterized protein LOC101737164 [Bombyx mori]
BGIBMGA003523	1e-28	ref|XP_004930109.1| PREDICTED: uncharacterized protein LOC101735393 [Bombyx mori]
BGIBMGA003522	1e-137	ref|NP_001040172.1| peptidyl-prolyl cis-trans isomerase [Bombyx mori] gb|ABD36193.1| peptidyl-prolyl cis-trans isomerase
BGIBMGA003669	0	ref|NP_001037404.1| eukaryotic translation initiation factor 3 subunit E [Bombyx mori] sp|Q2F5R8.1|EIF3E_BOMMO RecName:
BGIBMGA003671	1e-68	gb|EHJ71129.1| hypothetical protein KGM_08118 [Danaus plexippus]
BGIBMGA003672	0	ref|XP_004930295.1| PREDICTED: uncharacterized protein LOC101737452 [Bombyx mori]
BGIBMGA003673	1e-66	ref|XP_004930295.1| PREDICTED: uncharacterized protein LOC101737452 [Bombyx mori]
BGIBMGA003518	0	ref|XP_004930119.1| PREDICTED: nucleoside diphosphate kinase 7-like [Bombyx mori]
BGIBMGA003676	0	ref|XP_004930123.1| PREDICTED: uncharacterized protein LOC101737216 [Bombyx mori]
BGIBMGA003679	0	gb|EHJ71121.1| serine protease P54 [Danaus plexippus]
BGIBMGA003515	0	ref|XP_004930127.1| PREDICTED: adenylyl cyclase-associated protein 1-like isoform X2 [Bombyx mori] ref|XP_004930128.1| P
BGIBMGA003513	0	ref|XP_004930129.1| PREDICTED: nicotinate phosphoribosyltransferase-like isoform X1 [Bombyx mori] ref|XP_004930130.1| PR
BGIBMGA003681	2e-72	ref|NP_001116819.1| YAP65-like protein [Bombyx mori] gb|ACB41089.1| YAP65-like protein [Bombyx mori]
BGIBMGA003512	0	ref|NP_001037073.1| glucosidase precursor [Bombyx mori] gb|AAP13852.1| glucosidase [Bombyx mori]
BGIBMGA003684	0	ref|XP_004930137.1| PREDICTED: glutaminase kidney isoform, mitochondrial-like isoform X4 [Bombyx mori]
BGIBMGA003511	9e-66	ref|XP_004930298.1| PREDICTED: relaxin receptor 2-like [Bombyx mori]
BGIBMGA003686	0	ref|NP_001093307.1| MSL2 protein [Bombyx mori] gb|ABQ51915.1| MSL2 protein [Bombyx mori]
BGIBMGA003687	2e-88	ref|XP_004930140.1| PREDICTED: uncharacterized protein LOC101739552 [Bombyx mori]
BGIBMGA003510	0	gb|EHJ71105.1| hypothetical protein KGM_08135 [Danaus plexippus]
BGIBMGA003507	0	ref|XP_004930145.1| PREDICTED: DNA helicase MCM8-like isoform X1 [Bombyx mori]
BGIBMGA003689	1e-127	ref|XP_004930300.1| PREDICTED: dynein heavy chain 8, axonemal-like [Bombyx mori]
BGIBMGA003506	0	ref|XP_004930147.1| PREDICTED: uncharacterized protein LOC101740603 [Bombyx mori]
BGIBMGA003504	0	ref|XP_004930303.1| PREDICTED: agrin-like [Bombyx mori]
BGIBMGA003502	1e-62	gb|EHJ63446.1| hypothetical protein KGM_16605 [Danaus plexippus]
BGIBMGA003693	0	ref|NP_001239600.1| luciferin 4-monooxygenase [Bombyx mori] gb|AET05796.1| luciferin 4-monooxygenase [Bombyx mori]
BGIBMGA003694	0	ref|XP_004930306.1| PREDICTED: sulfotransferase 1C3-like [Bombyx mori]
BGIBMGA003697	0	ref|XP_004930153.1| PREDICTED: semaphorin-1A-like [Bombyx mori]
BGIBMGA003496	0	ref|XP_004930156.1| PREDICTED: GPI ethanolamine phosphate transferase 1-like [Bombyx mori]
BGIBMGA003700	0	ref|XP_004930157.1| PREDICTED: ras GTPase-activating-like protein IQGAP1-like [Bombyx mori]
BGIBMGA003702	0	ref|NP_001233145.1| 71 kDa protein [Bombyx mori] gb|AEC33266.1| 71 kDa protein [Bombyx mori]
BGIBMGA003703	0	gb|EHJ73658.1| hypothetical protein KGM_01870 [Danaus plexippus]
BGIBMGA003493	0	ref|XP_004930162.1| PREDICTED: probable very-long-chain enoyl-CoA reductase art-1-like [Bombyx mori]
BGIBMGA003704	0	dbj|BAK26394.1| heat shock factor-c [Bombyx mori]
BGIBMGA003707	2e-25	ref|XP_004930164.1| PREDICTED: c-Maf-inducing protein-like [Bombyx mori]
BGIBMGA003708	0	ref|XP_004930164.1| PREDICTED: c-Maf-inducing protein-like [Bombyx mori]
BGIBMGA003490	1e-154	ref|XP_004930165.1| PREDICTED: Golgi phosphoprotein 3-like isoform X1 [Bombyx mori]
BGIBMGA003710	2e-37	gb|EFN75581.1| hypothetical protein EAI_08637 [Harpegnathos saltator]
BGIBMGA003488	0	ref|XP_004930171.1| PREDICTED: patj homolog [Bombyx mori]
BGIBMGA003712	1e-155	ref|XP_004930175.1| PREDICTED: uncharacterized protein C15orf26-like [Bombyx mori]
BGIBMGA003713	1e-43	ref|XP_004930314.1| PREDICTED: exocyst complex component 3-like [Bombyx mori]
BGIBMGA003486	0	ref|XP_004930177.1| PREDICTED: uncharacterized protein LOC101744953 [Bombyx mori]
BGIBMGA003715	0	ref|NP_001103391.1| nicotinic acetylcholine receptor subunit alpha 7 isoform 2 precursor [Bombyx mori] gb|ABV45520.2| ni
BGIBMGA003484	0	ref|XP_004930178.1| PREDICTED: LOW QUALITY PROTEIN: DNA-directed RNA polymerase II subunit RPB1-like [Bombyx mori]
BGIBMGA003718	0	ref|XP_004930183.1| PREDICTED: translocating chain-associated membrane protein 1-like isoform X1 [Bombyx mori] ref|XP_00
BGIBMGA003481	0	ref|NP_001036961.1| wing disc-specific protein [Bombyx mori] dbj|BAB78526.1| wing disc-specific protein [Bombyx mori]
BGIBMGA003723	0	ref|XP_004930194.1| PREDICTED: delta and Notch-like epidermal growth factor-related receptor-like [Bombyx mori]
BGIBMGA003476	7e-84	ref|XP_004930316.1| PREDICTED: uncharacterized protein LOC101740332 [Bombyx mori]
BGIBMGA003472	0	ref|XP_004930197.1| PREDICTED: aryl hydrocarbon receptor nuclear translocator homolog isoform X1 [Bombyx mori]
BGIBMGA003726	1e-146	ref|NP_001037153.1| ribosomal protein L13 [Bombyx mori] gb|AAV34824.1| ribosomal protein L13 [Bombyx mori]
BGIBMGA003468	0	ref|XP_004930200.1| PREDICTED: uncharacterized protein LOC101735936 [Bombyx mori]
BGIBMGA003728	1e-105	ref|XP_004930203.1| PREDICTED: uncharacterized protein LOC101736330 [Bombyx mori]
BGIBMGA003730	1e-149	ref|XP_004930208.1| PREDICTED: survival of motor neuron-related-splicing factor 30-like [Bombyx mori]
BGIBMGA003464	0	ref|XP_004930214.1| PREDICTED: solute carrier family 12 member 8-like [Bombyx mori]
BGIBMGA003734	1e-111	ref|XP_004930323.1| PREDICTED: serine/threonine-protein kinase greatwall-like [Bombyx mori]
BGIBMGA003736	1e-122	ref|NP_001036947.1| juvenile hormone binding protein an-0147 precursor [Bombyx mori] dbj|BAE43412.1| hypothetical protei
BGIBMGA003737	4e-97	ref|XP_004930324.1| PREDICTED: phosphatidylinositol glycan anchor biosynthesis class U protein-like [Bombyx mori]
BGIBMGA003739	0	ref|NP_001108344.1| facilitated trehalose transporter Tret1 [Bombyx mori] sp|A9ZSY3.1|TRET1_BOMMO RecName: Full=Facilita
BGIBMGA003458	0	ref|XP_004930218.1| PREDICTED: uncharacterized protein LOC101738136 [Bombyx mori]
BGIBMGA003457	1e-121	ref|NP_001040327.1| ras-related protein 2 [Bombyx mori] gb|ABD36347.1| ras-related protein 2 [Bombyx mori]
BGIBMGA003742	1e-160	ref|XP_004930221.1| PREDICTED: phospholipid scramblase 1-like isoform X1 [Bombyx mori] ref|XP_004930222.1| PREDICTED: ph
BGIBMGA003454	0	ref|XP_004930229.1| PREDICTED: myosin-IIIa-like [Bombyx mori]
BGIBMGA003746	0	ref|XP_004930238.1| PREDICTED: uncharacterized protein LOC101740936 [Bombyx mori]
BGIBMGA003449	1e-178	ref|XP_004930329.1| PREDICTED: lachesin-like [Bombyx mori]
BGIBMGA003752	1e-109	gb|EHJ74312.1| hypothetical protein KGM_07159 [Danaus plexippus]
BGIBMGA003776	0	ref|XP_004925834.1| PREDICTED: peroxisome biogenesis factor 1-like, partial [Bombyx mori]
BGIBMGA003775	0	ref|XP_004925834.1| PREDICTED: peroxisome biogenesis factor 1-like, partial [Bombyx mori]
BGIBMGA003782	0	ref|XP_004925840.1| PREDICTED: TBC1 domain family member 20-like [Bombyx mori]
BGIBMGA003771	0	ref|XP_004925820.1| PREDICTED: group XV phospholipase A2-like [Bombyx mori]
BGIBMGA003783	0	ref|XP_004925841.1| PREDICTED: uncharacterized protein KIAA1109-like [Bombyx mori]
BGIBMGA003759	0	ref|XP_004925829.1| PREDICTED: transcription elongation factor SPT5-like [Bombyx mori]
BGIBMGA003789	0	ref|XP_004925830.1| PREDICTED: cytoplasmic protein NCK1-like [Bombyx mori]
BGIBMGA003791	0	ref|XP_004925831.1| PREDICTED: uncharacterized protein LOC101739397 isoform X1 [Bombyx mori]
BGIBMGA003799	2e-71	ref|XP_004925848.1| PREDICTED: gamma-glutamyltransferase 7-like [Bombyx mori]
BGIBMGA003830	0	ref|XP_004926471.1| PREDICTED: uncharacterized protein LOC101743782 [Bombyx mori]
BGIBMGA003824	4e-35	ref|XP_004926473.1| PREDICTED: kinesin-like protein KIF3A-like [Bombyx mori]
BGIBMGA003822	0	ref|XP_004926499.1| PREDICTED: DDB1- and CUL4-associated factor-like 1-like [Bombyx mori]
BGIBMGA003820	1e-108	ref|XP_004926477.1| PREDICTED: DNA-directed RNA polymerases I, II, and III subunit RPABC3-like [Bombyx mori]
BGIBMGA003834	0	ref|XP_004926501.1| PREDICTED: zinc finger protein 816-like [Bombyx mori]
BGIBMGA003817	0	ref|NP_001243966.1| UDP-glycosyltransferase UGT41A2 precursor [Bombyx mori] gb|AEW43176.1| UDP-glycosyltransferase UGT41A2 [Bombyx mori]
BGIBMGA003816	0	ref|XP_004926480.1| PREDICTED: lisH domain-containing protein C1711.05-like [Bombyx mori]
BGIBMGA003839	0	ref|XP_004926488.1| PREDICTED: serine hydrolase-like protein 2-like [Bombyx mori]
BGIBMGA003806	0	ref|XP_004926507.1| PREDICTED: dynactin subunit 1-like [Bombyx mori]
BGIBMGA003803	0	ref|XP_004926509.1| PREDICTED: uncharacterized protein LOC101737485 [Bombyx mori]
BGIBMGA003882	0	ref|XP_004924927.1| PREDICTED: proton-coupled amino acid transporter 1-like isoform X1 [Bombyx mori] ref|XP_004924928.1| PREDICTED: proton-coupled amino acid transporter 1-like isoform X2 [Bombyx mori]
BGIBMGA003885	1e-141	ref|NP_001103822.1| ociad protein isoform 2 [Bombyx mori] gb|ABF51351.1| ociad protein isoform 2 [Bombyx mori] gb|ABF51474.1| OCIA domain containing protein 2 [Bombyx mori]
BGIBMGA003870	0	ref|NP_001036982.1| Cycle like factor b [Bombyx mori] dbj|BAB91178.1| Cycle like factor BmCyc b [Bombyx mori]
BGIBMGA003865	1e-118	ref|XP_004924938.1| PREDICTED: glycine cleavage system H protein, mitochondrial-like [Bombyx mori]
BGIBMGA003890	0	gb|EFN73282.1| Protein furry-like protein-like [Camponotus floridanus]
BGIBMGA003862	0	ref|XP_004924939.1| PREDICTED: H(+)/Cl(-) exchange transporter 3-like [Bombyx mori]
BGIBMGA003892	0	ref|NP_001166610.1| coatomer protein complex subunit beta 2 [Bombyx mori] gb|ADB66736.1| coatomer protein complex subunit beta 2 [Bombyx mori]
BGIBMGA003895	0	ref|XP_004924954.1| PREDICTED: ecdysone-inducible protein E75-like [Bombyx mori]
BGIBMGA003899	1e-110	ref|XP_004924947.1| PREDICTED: protein angel homolog 2-like [Bombyx mori]
BGIBMGA003900	1e-154	ref|XP_004924947.1| PREDICTED: protein angel homolog 2-like [Bombyx mori]
BGIBMGA003848	2e-14	ref|XP_002054616.1| GJ22709 [Drosophila virilis] gb|EDW68136.1| GJ22709 [Drosophila virilis]
BGIBMGA003846	/	No hits
BGIBMGA003916	0	ref|XP_004926682.1| PREDICTED: hexosaminidase D-like [Bombyx mori]
BGIBMGA003915	0	gb|EHJ64898.1| hypothetical protein KGM_19368 [Danaus plexippus]
BGIBMGA003923	8e-91	ref|NP_001093077.1| ribosomal protein S24 [Bombyx mori] gb|AAS91555.1| ribosomal protein S24 [Bombyx mori] gb|AAV34881.1| ribosomal protein S24 [Bombyx mori] gb|ACY95315.1| ribosomal protein S24 [Manduca sexta] gb|EHJ64900.1| ribosomal protein S24 [Danaus plexippus] dbj|BAM17816.1| ribosomal protein S24 [Papilio xuthus] dbj|BAM19078.1| ribosomal protein S24 [Papilio polytes]
BGIBMGA003910	0	ref|XP_004926684.1| PREDICTED: pyridoxal-dependent decarboxylase domain-containing protein 1-like [Bombyx mori]
BGIBMGA003908	1e-162	ref|XP_004926685.1| PREDICTED: cytochrome P450 9e2-like [Bombyx mori]
BGIBMGA003907	3e-67	ref|XP_004926685.1| PREDICTED: cytochrome P450 9e2-like [Bombyx mori]
BGIBMGA003930	1e-124	ref|XP_004933667.1| PREDICTED: calumenin-A-like [Bombyx mori]
BGIBMGA003953	1e-138	ref|XP_004926405.1| PREDICTED: uncharacterized protein LOC101744651 [Bombyx mori]
BGIBMGA003954	2e-88	ref|NP_001135963.1| autophagy related protein Atg12-like protein [Bombyx mori] gb|ACJ46063.1| autophagy related protein Atg12-like protein [Bombyx mori]
BGIBMGA003947	0	gb|EHJ65717.1| hypothetical protein KGM_05536 [Danaus plexippus]
BGIBMGA003946	2e-86	gb|ADM32525.1| survivin-2 [Bombyx mori]
BGIBMGA003944	0	ref|NP_001103404.1| cytochrome P450, family 9, subfamily a, polypeptide 19 [Bombyx mori] gb|ABP02071.1| cytochrome P450 [Bombyx mori]
BGIBMGA003939	2e-42	ref|NP_001036902.1| transcription factor Ets [Bombyx mori] dbj|BAC79385.1| transcription factor BmEts [Bombyx mori]
BGIBMGA003959	3e-66	ref|XP_004926425.1| PREDICTED: sodium-independent sulfate anion transporter-like [Bombyx mori]
BGIBMGA003936	2e-58	ref|XP_004926426.1| PREDICTED: prominin-like protein-like [Bombyx mori]
BGIBMGA003933	1e-115	ref|XP_004926414.1| PREDICTED: uncharacterized protein LOC101746000 [Bombyx mori]
BGIBMGA004056	1e-123	ref|XP_004922368.1| PREDICTED: pentatricopeptide repeat-containing protein 2, mitochondrial-like [Bombyx mori]
BGIBMGA004059	1e-132	ref|NP_001040479.1| peptidylprolyl isomerase B precursor [Bombyx mori] gb|ABF51475.1| peptidylprolyl isomerase B [Bombyx mori]
BGIBMGA004052	2e-59	ref|XP_004922372.1| PREDICTED: ubiquitin-conjugating enzyme E2 R2-like [Bombyx mori]
BGIBMGA004061	0	gb|EHJ76861.1| hypothetical protein KGM_19505 [Danaus plexippus]
BGIBMGA004062	0	ref|XP_004922481.1| PREDICTED: putative glycerol kinase 5-like, partial [Bombyx mori]
BGIBMGA004048	/	No hits
BGIBMGA004064	0	ref|NP_001040315.1| glutamyl-tRNA amidotransferase subunit B [Bombyx mori] gb|ABD36220.1| glutamyl-tRNA amidotransferase subunit B [Bombyx mori]
BGIBMGA004066	6e-75	ref|NP_001037063.1| chemosensory protein 3 precursor [Bombyx mori] emb|CAJ01451.1| hypothetical protein [Bombyx mori] gb|ABH88196.1| chemosensory protein 3 [Bombyx mori] gb|ABP93832.1| chemosensory protein 3 [Bombyx mori]
BGIBMGA004041	4e-84	ref|NP_001037068.1| chemosensory protein 7 precursor [Bombyx mori] emb|CAJ01458.1| hypothetical protein [Bombyx mori] gb|ABH88200.1| chemosensory protein 7 [Bombyx mori] dbj|BAF34359.1| chemosensory protein11 [Bombyx mori]
BGIBMGA004079	0	ref|XP_004922387.1| PREDICTED: uncharacterized protein LOC101745797 [Bombyx mori]
BGIBMGA004038	0	gb|EHJ77927.1| hypothetical protein KGM_05590 [Danaus plexippus]
BGIBMGA004036	0	ref|NP_001037347.1| vasa-like [Bombyx mori] dbj|BAA19572.1| BmVLG [Bombyx mori]
BGIBMGA004082	0	ref|XP_004922391.1| PREDICTED: tyrosine-protein kinase hopscotch-like [Bombyx mori]
BGIBMGA004034	1e-164	ref|NP_001127738.1| neuropeptide receptor A3 [Bombyx mori] dbj|BAG68401.1| neuropeptide receptor A3 [Bombyx mori]
BGIBMGA004088	2e-82	ref|NP_001243729.1| tyrosine-protein kinase Src42A-like [Bombyx mori] gb|AFA35123.1| SRC protein [Bombyx mori]
BGIBMGA004089	0	gb|EHJ69286.1| hypothetical protein KGM_08102 [Danaus plexippus]
BGIBMGA004090	0	ref|XP_004922489.1| PREDICTED: LOW QUALITY PROTEIN: midasin-like [Bombyx mori]
BGIBMGA004029	0	ref|XP_004922392.1| PREDICTED: pleckstrin homology domain-containing family F member 2-like [Bombyx mori]
BGIBMGA004091	1e-51	ref|XP_004922397.1| PREDICTED: ribonuclease kappa-like [Bombyx mori]
BGIBMGA004027	3e-51	ref|XP_004922398.1| PREDICTED: uncharacterized protein LOC101735305 [Bombyx mori]
BGIBMGA004093	0	ref|XP_004922400.1| PREDICTED: semaphorin-1A-like [Bombyx mori]
BGIBMGA004095	0	ref|XP_004922493.1| PREDICTED: uncharacterized protein LOC101736351 [Bombyx mori]
BGIBMGA004096	0	ref|NP_001104823.1| cAMP-dependent protein kinase R2 [Bombyx mori] gb|ABW97443.1| cAMP-dependent protein kinase R2 [Bombyx mori]
BGIBMGA004023	0	ref|XP_004922402.1| PREDICTED: cyclin-related protein FAM58A-like [Bombyx mori]
BGIBMGA004098	0	ref|XP_004922494.1| PREDICTED: MATH and LRR domain-containing protein PFE0570w-like [Bombyx mori]
BGIBMGA004099	0	ref|XP_004922495.1| PREDICTED: muscle M-line assembly protein unc-89-like [Bombyx mori]
BGIBMGA004018	0	ref|NP_001162053.1| cyclin dependent kinase 5 [Bombyx mori] gb|ACT83401.1| cyclin dependent kinase 5 [Bombyx mori]
BGIBMGA004014	1e-170	ref|XP_004922410.1| PREDICTED: collagen type IV alpha-3-binding protein-like isoform X2 [Bombyx mori]
BGIBMGA004112	0	ref|NP_001040416.1| leukotriene A4 hydrolase [Bombyx mori] gb|ABF51345.1| leukotriene A4 hydrolase [Bombyx mori]
BGIBMGA004010	0	ref|XP_004922419.1| PREDICTED: sorting nexin-2-like [Bombyx mori]
BGIBMGA004115	1e-141	ref|XP_004922423.1| PREDICTED: uncharacterized protein LOC101738644 [Bombyx mori]
BGIBMGA004008	2e-76	ref|XP_004922429.1| PREDICTED: uncharacterized protein LOC101739435 [Bombyx mori]
BGIBMGA004126	0	ref|XP_004922505.1| PREDICTED: ankyrin repeat and LEM domain-containing protein 1-like [Bombyx mori]
BGIBMGA003998	1e-62	ref|XP_004922506.1| PREDICTED: zinc finger protein 608-like [Bombyx mori]
BGIBMGA013031	2e-60	ref|XP_004929086.1| PREDICTED: uncharacterized protein LOC101742111 [Bombyx mori]
BGIBMGA003995	1e-172	ref|XP_004922507.1| PREDICTED: uncharacterized protein LOC101738377 [Bombyx mori]
BGIBMGA003992	0	ref|XP_004922507.1| PREDICTED: uncharacterized protein LOC101738377 [Bombyx mori]
BGIBMGA003991	1e-102	ref|XP_004922449.1| PREDICTED: bis(5'-nucleosyl)-tetraphosphatase [asymmetrical]-like [Bombyx mori]
BGIBMGA004128	0	ref|XP_004922508.1| PREDICTED: golgin subfamily A member 4-like [Bombyx mori]
BGIBMGA003990	0	ref|NP_001165928.1| fused lobes [Bombyx mori] gb|ACV89847.1| fused lobes [Bombyx mori]
BGIBMGA004130	0	ref|XP_004922451.1| PREDICTED: uncharacterized protein LOC101742189 isoform X1 [Bombyx mori] ref|XP_004922452.1| PREDICTED: uncharacterized protein LOC101742189 isoform X2 [Bombyx mori]
BGIBMGA003988	1e-31	ref|XP_004922509.1| PREDICTED: uncharacterized protein LOC101738645 [Bombyx mori]
BGIBMGA003987	1e-146	ref|XP_004922453.1| PREDICTED: dihydropteridine reductase-like [Bombyx mori]
BGIBMGA004131	1e-163	gb|EHJ74765.1| hypothetical protein KGM_10600 [Danaus plexippus]
BGIBMGA003985	0	ref|NP_001037003.1| transitional endoplasmic reticulum ATPase TER94 [Bombyx mori] dbj|BAE54254.1| transitional endoplasmic reticulum ATPase TER94 [Bombyx mori] gb|ABF51437.1| transitional endoplasmic reticulum ATPase TER94 [Bombyx mori]
BGIBMGA003978	1e-115	ref|NP_001037150.1| ribosomal protein L12 [Bombyx mori] gb|AAV34823.1| ribosomal protein L12 [Bombyx mori]
BGIBMGA003977	0	ref|XP_004922460.1| PREDICTED: serine--tRNA ligase, cytoplasmic-like [Bombyx mori]
BGIBMGA004137	0	ref|XP_004922515.1| PREDICTED: dnaJ homolog subfamily C member 13-like [Bombyx mori]
BGIBMGA004138	0	ref|XP_004922465.1| PREDICTED: activating signal cointegrator 1-like [Bombyx mori]
BGIBMGA003972	0	ref|NP_001037388.1| selenophosphate synthetase 1 [Bombyx mori] gb|ABA43640.1| selenophosphate synthetase [Bombyx mori]
BGIBMGA004139	0	ref|XP_004922472.1| PREDICTED: uncharacterized protein LOC101744923 [Bombyx mori]
BGIBMGA004142	0	ref|XP_004922476.1| PREDICTED: ATP-binding cassette sub-family B member 8, mitochondrial-like [Bombyx mori]
BGIBMGA004172	0	ref|XP_004924230.1| PREDICTED: chaoptin-like [Bombyx mori]
BGIBMGA004177	1e-170	ref|XP_004924262.1| PREDICTED: oxysterol-binding protein-related protein 9-like [Bombyx mori]
BGIBMGA004178	0	gb|EHJ72919.1| hypothetical protein KGM_03615 [Danaus plexippus]
BGIBMGA004169	1e-108	ref|XP_004924263.1| PREDICTED: glycolipid transfer protein domain-containing protein 1-like [Bombyx mori]
BGIBMGA004180	0	ref|XP_004924234.1| PREDICTED: NF-kappa-B essential modulator-like isoform X2 [Bombyx mori]
BGIBMGA004168	7e-57	ref|NP_001106139.1| CHH-like protein precursor [Bombyx mori] sp|Q9NL55.1|CHHL_BOMMO RecName: Full=CHH-like protein; AltName: Full=BmCHHL; Flags: Precursor dbj|BAA90831.1| BmCHHL [Bombyx mori] gb|AAY29659.1| ion-transport peptide precursor [Bombyx mori]
BGIBMGA004181	1e-125	ref|XP_004924236.1| PREDICTED: peroxisomal leader peptide-processing protease-like [Bombyx mori]
BGIBMGA004182	0	ref|XP_004924236.1| PREDICTED: peroxisomal leader peptide-processing protease-like [Bombyx mori]
BGIBMGA004186	1e-108	ref|XP_004924267.1| PREDICTED: ATP-binding cassette sub-family A member 3-like [Bombyx mori]
BGIBMGA004166	1e-143	ref|NP_001040356.1| cytidylate kinase [Bombyx mori] gb|ABF51247.1| cytidylate kinase [Bombyx mori]
BGIBMGA004192	1e-39	gb|EHJ71851.1| hypothetical protein KGM_06367 [Danaus plexippus]
BGIBMGA004162	1e-163	ref|XP_004924239.1| PREDICTED: ER membrane protein complex subunit 7-like [Bombyx mori]
BGIBMGA004195	0	ref|XP_004924241.1| PREDICTED: uncharacterized protein LOC101745177 [Bombyx mori]
BGIBMGA004161	0	ref|XP_004924269.1| PREDICTED: WD repeat-containing protein CG11141-like [Bombyx mori]
BGIBMGA004160	0	ref|XP_004924269.1| PREDICTED: WD repeat-containing protein CG11141-like [Bombyx mori]
BGIBMGA004198	0	ref|XP_004924244.1| PREDICTED: DNA repair protein RAD52 homolog isoform X1 [Bombyx mori]
BGIBMGA004199	1e-53	ref|XP_004924245.1| PREDICTED: DNA repair protein RAD52 homolog isoform X2 [Bombyx mori]
BGIBMGA004153	/	No hits
BGIBMGA004152	/	No hits
BGIBMGA004151	1e-115	ref|XP_004924250.1| PREDICTED: transcription factor SOX-4-like [Bombyx mori]
BGIBMGA004149	/	No hits
BGIBMGA004147	0	ref|XP_004924251.1| PREDICTED: juvenile hormone esterase-like isoform X1 [Bombyx mori] ref|XP_004924252.1| PREDICTED: juvenile hormone esterase-like isoform X2 [Bombyx mori]
BGIBMGA004207	0	ref|NP_001165391.1| carboxyl/cholinesterase 3 precursor [Bombyx mori] dbj|BAI66479.1| carboxyl/cholinesterase 3 [Bombyx mori]
BGIBMGA004208	0	ref|NP_001040249.1| homocysteine S-methyltransferase [Bombyx mori] gb|ABD36309.1| homocysteine S-methyltransferase [Bombyx mori]
BGIBMGA004143	1e-123	ref|XP_004924272.1| PREDICTED: cysteine and histidine-rich protein 1-B-like [Bombyx mori]
BGIBMGA004220	0	ref|XP_004927285.1| PREDICTED: heparan-alpha-glucosaminide N-acetyltransferase-like [Bombyx mori]
BGIBMGA004216	0	ref|XP_004927289.1| PREDICTED: sodium-dependent neutral amino acid transporter SLC6A17-like [Bombyx mori]
BGIBMGA004246	/	No hits
BGIBMGA004251	0	ref|NP_001040457.1| ornithine decarboxylase [Bombyx mori] gb|ABF51428.1| ornithine decarboxylase [Bombyx mori]
BGIBMGA004261	/	No hits
BGIBMGA004258	0	ref|XP_004927487.1| PREDICTED: uncharacterized protein LOC101740872 [Bombyx mori]
BGIBMGA004267	1e-142	ref|XP_004927542.1| PREDICTED: protein FAM192A-like [Bombyx mori]
BGIBMGA004313	1e-158	ref|XP_004925352.1| PREDICTED: facilitated trehalose transporter Tret1-like [Bombyx mori]
BGIBMGA004312	0	ref|XP_004925313.1| PREDICTED: dystrobrevin alpha-like [Bombyx mori]
BGIBMGA004314	0	ref|XP_004925354.1| PREDICTED: uncharacterized protein LOC101742588 [Bombyx mori]
BGIBMGA004310	0	ref|XP_004925355.1| PREDICTED: uncharacterized protein LOC101742729 [Bombyx mori]
BGIBMGA004309	1e-144	ref|XP_004925319.1| PREDICTED: protein DEK-like isoform X3 [Bombyx mori]
BGIBMGA004316	0	ref|XP_004925320.1| PREDICTED: uncharacterized protein LOC101737294 [Bombyx mori]
BGIBMGA004308	0	ref|XP_004925321.1| PREDICTED: uncharacterized protein LOC101737437 [Bombyx mori]
BGIBMGA004318	/	No hits
BGIBMGA004319	1e-103	ref|XP_004925322.1| PREDICTED: uncharacterized protein LOC101737721 [Bombyx mori]
BGIBMGA004323	0	ref|XP_004925358.1| PREDICTED: uncharacterized protein LOC101743170 [Bombyx mori]
BGIBMGA004324	1e-85	ref|XP_004925359.1| PREDICTED: putative leucine-rich repeat-containing protein DDB_G0290503-like [Bombyx mori]
BGIBMGA004325	0	ref|XP_004925360.1| PREDICTED: uncharacterized protein LOC101743591 [Bombyx mori]
BGIBMGA004306	0	ref|XP_004925360.1| PREDICTED: uncharacterized protein LOC101743591 [Bombyx mori]
BGIBMGA004303	0	ref|XP_004925360.1| PREDICTED: uncharacterized protein LOC101743591 [Bombyx mori]
BGIBMGA004301	0	ref|XP_004925326.1| PREDICTED: E3 ubiquitin-protein ligase RNF123-like [Bombyx mori]
BGIBMGA004283	0	ref|XP_004925365.1| PREDICTED: uncharacterized protein LOC101744317 [Bombyx mori]
BGIBMGA004335	3e-28	ref|XP_967438.2| PREDICTED: similar to conserved hypothetical protein [Tribolium castaneum]
BGIBMGA004336	3e-56	ref|NP_001037102.1| ovary C/EBPg transcription factor [Bombyx mori] gb|AAV34567.1| ovary C/EBPg transcription factor [Bombyx mori]
BGIBMGA004280	0	ref|XP_004925340.1| PREDICTED: glutamine synthetase 2 cytoplasmic-like isoform X1 [Bombyx mori] ref|XP_004925341.1| PREDICTED: glutamine synthetase 2 cytoplasmic-like isoform X2 [Bombyx mori]
BGIBMGA004279	0	ref|XP_004925342.1| PREDICTED: phosphoinositide 3-kinase regulatory subunit 4-like [Bombyx mori]
BGIBMGA004337	0	ref|XP_004925343.1| PREDICTED: stromal membrane-associated protein 1-like [Bombyx mori]
BGIBMGA004338	0	ref|XP_004925345.1| PREDICTED: protein DENND6A-like [Bombyx mori]
BGIBMGA004277	0	ref|NP_001040542.1| mitochondrial phosphoenolpyruvate carboxykinase isoform 1 [Bombyx mori] gb|ABF51468.1| mitochondrial phosphoenolpyruvate carboxykinase isoform 1 [Bombyx mori]
BGIBMGA004276	0	ref|NP_001040542.1| mitochondrial phosphoenolpyruvate carboxykinase isoform 1 [Bombyx mori] gb|ABF51468.1| mitochondrial phosphoenolpyruvate carboxykinase isoform 1 [Bombyx mori]
BGIBMGA004275	0	ref|XP_004925367.1| PREDICTED: actin-binding protein anillin-like [Bombyx mori]
BGIBMGA004274	9e-93	ref|XP_004925368.1| PREDICTED: actin-binding protein anillin-like [Bombyx mori]
BGIBMGA004341	1e-105	ref|XP_004925369.1| PREDICTED: protein tyrosine phosphatase domain-containing protein 1-like [Bombyx mori]
BGIBMGA004270	0	ref|XP_004925347.1| PREDICTED: origin recognition complex subunit 6-like isoform X1 [Bombyx mori]
BGIBMGA004268	0	ref|XP_004925351.1| PREDICTED: N-acetyltransferase ESCO1-like [Bombyx mori]
BGIBMGA004353	1e-179	ref|XP_004927553.1| PREDICTED: RNA-binding protein fusilli-like [Bombyx mori]
BGIBMGA004350	5e-31	ref|XP_004927554.1| PREDICTED: zinc finger protein ubi-d4-like [Bombyx mori]
BGIBMGA004349	1e-130	ref|XP_004927554.1| PREDICTED: zinc finger protein ubi-d4-like [Bombyx mori]
BGIBMGA004432	0	ref|XP_004922598.1| PREDICTED: zinc finger protein Xfin-like [Bombyx mori]
BGIBMGA004431	2e-78	ref|XP_004922518.1| PREDICTED: zinc finger protein 208-like [Bombyx mori]
BGIBMGA004430	0	ref|XP_004922518.1| PREDICTED: zinc finger protein 208-like [Bombyx mori]
BGIBMGA004422	9e-82	ref|XP_004922601.1| PREDICTED: protein piccolo-like [Bombyx mori]
BGIBMGA004437	2e-54	ref|XP_004922522.1| PREDICTED: uncharacterized protein LOC101743487 [Bombyx mori]
BGIBMGA004420	0	gb|ADM32513.1| caspase-X [Bombyx mori]
BGIBMGA004438	0	ref|XP_004922523.1| PREDICTED: ethanolaminephosphotransferase 1-like [Bombyx mori]
BGIBMGA004439	8e-50	ref|XP_004922525.1| PREDICTED: partitioning defective protein 6-like [Bombyx mori]
BGIBMGA004440	1e-112	ref|XP_004922525.1| PREDICTED: partitioning defective protein 6-like [Bombyx mori]
BGIBMGA004418	3e-58	ref|XP_004922603.1| PREDICTED: dystonin-like [Bombyx mori]
BGIBMGA004417	1e-138	ref|XP_004922603.1| PREDICTED: dystonin-like [Bombyx mori]
BGIBMGA004416	0	ref|XP_004922603.1| PREDICTED: dystonin-like [Bombyx mori]
BGIBMGA004415	0	ref|XP_004922603.1| PREDICTED: dystonin-like [Bombyx mori]
BGIBMGA004409	1e-75	gb|EHJ77440.1| hypothetical protein KGM_14758 [Danaus plexippus]
BGIBMGA004447	0	ref|XP_004922533.1| PREDICTED: 5-oxoprolinase-like [Bombyx mori]
BGIBMGA004407	0	ref|XP_004922532.1| PREDICTED: serine/threonine-protein phosphatase 2A regulatory subunit B'' subunit gamma-like [Bombyx mori]
BGIBMGA004454	1e-178	ref|NP_001268827.1| low molecular mass 30 kDa lipoprotein 21G1-like precursor [Bombyx mori] gb|AFC87813.1| 30K protein 15 [Bombyx mori]
BGIBMGA004456	0	ref|XP_004922608.1| PREDICTED: low molecular mass 30 kDa lipoprotein 21G1-like [Bombyx mori]
BGIBMGA004400	0	ref|XP_004922553.1| PREDICTED: low molecular mass 30 kDa lipoprotein 19G1-like [Bombyx mori] gb|AFC87801.1| 30K protein 3 [Bombyx mori]
BGIBMGA004397	0	ref|NP_001266309.1| low molecular mass 30 kDa lipoprotein 19G1-like precursor [Bombyx mori] gb|ADQ89805.1| 30kDa protein [Bombyx mori] gb|AFC87800.1| 30K protein 2 [Bombyx mori]
BGIBMGA004394	1e-180	ref|NP_001037486.1| low molecular 30 kDa lipoprotein PBMHP-6 precursor [Bombyx mori] sp|P09334.1|LP1_BOMMO RecName: Full=Low molecular 30 kDa lipoprotein PBMHP-6; Flags: Precursor emb|CAA30432.1| 30K protein precursor [Bombyx mori] gb|AFC87808.1| 30K protein 10 [Bombyx mori]
BGIBMGA004459	1e-132	ref|XP_004922548.1| PREDICTED: intraflagellar transport protein 52 homolog isoform X2 [Bombyx mori]
BGIBMGA004393	1e-155	gb|EHJ76902.1| hypothetical protein KGM_11589 [Danaus plexippus]
BGIBMGA004389	0	ref|XP_004922556.1| PREDICTED: zinc finger protein 484-like isoform X1 [Bombyx mori] ref|XP_004922557.1| PREDICTED: zinc finger protein 484-like isoform X2 [Bombyx mori]
BGIBMGA004477	/	No hits
BGIBMGA004382	0	ref|XP_004922569.1| PREDICTED: uncharacterized protein LOC101738067 [Bombyx mori]
BGIBMGA004380	2e-83	ref|XP_004922572.1| PREDICTED: MRG/MORF4L-binding protein-like isoform X1 [Bombyx mori]
BGIBMGA004482	0	ref|XP_004922575.1| PREDICTED: mannose-1-phosphate guanyltransferase alpha-A-like [Bombyx mori]
BGIBMGA004378	0	ref|XP_004922581.1| PREDICTED: retinaldehyde-binding protein 1-like isoform X1 [Bombyx mori]
BGIBMGA004376	0	ref|XP_004922586.1| PREDICTED: proteasome subunit beta type-5-like [Bombyx mori]
BGIBMGA004490	1e-100	ref|XP_004922617.1| PREDICTED: transcription factor AP-2-beta [Bombyx mori]
BGIBMGA004375	1e-170	ref|NP_001037135.1| ribosomal protein L7 [Bombyx mori] gb|AAV34816.1| ribosomal protein L7 [Bombyx mori]
BGIBMGA004494	1e-152	ref|XP_004922587.1| PREDICTED: protein NDUFAF4 homolog [Bombyx mori]
BGIBMGA004373	0	ref|XP_004922620.1| PREDICTED: LOW QUALITY PROTEIN: N6-adenosine-methyltransferase 70 kDa subunit-like [Bombyx mori]
BGIBMGA004496	0	ref|XP_004922588.1| PREDICTED: tetratricopeptide repeat protein 4-like [Bombyx mori]
BGIBMGA004369	0	ref|XP_004922591.1| PREDICTED: BSD domain-containing protein 1-B-like [Bombyx mori]
BGIBMGA004498	1e-28	ref|NP_001093286.1| transmembrane protein 14C [Bombyx mori] gb|ABF51523.1| transmembrane protein 14C [Bombyx mori]
BGIBMGA004365	0	gb|EHJ77852.1| A disintegrin and metalloproteinase with thrombospondin motifs like protein [Danaus plexippus]
BGIBMGA004499	6e-80	gb|EHJ77853.1| hypothetical protein KGM_17587 [Danaus plexippus]
BGIBMGA004361	0	ref|XP_004922595.1| PREDICTED: zinc finger and BTB domain-containing protein 24-like [Bombyx mori]
BGIBMGA004501	2e-86	ref|NP_001040412.1| transcription elongation factor B polypeptide 1 [Bombyx mori] gb|ABF51337.1| transcription elongation factor B polypeptide 1 [Bombyx mori]
BGIBMGA004359	1e-156	ref|XP_004922624.1| PREDICTED: uncharacterized protein LOC101745942 [Bombyx mori]
BGIBMGA004355	0	ref|XP_004922626.1| PREDICTED: ras-responsive element-binding protein 1-like [Bombyx mori]
BGIBMGA004504	1e-164	ref|NP_001093283.1| mRNA transport regulator 3 [Bombyx mori] gb|ABF51499.1| mRNA transport regulator 3 [Bombyx mori]
BGIBMGA004519	0	ref|XP_004926075.1| PREDICTED: carbohydrate sulfotransferase 3-like [Bombyx mori]
BGIBMGA004517	0	ref|XP_004926064.1| PREDICTED: acidic repeat-containing protein-like [Bombyx mori]
BGIBMGA004524	0	ref|XP_004926078.1| PREDICTED: sugar transporter ERD6-like 6-like [Bombyx mori]
BGIBMGA004531	7e-29	gb|EHJ65112.1| hypothetical protein KGM_21280 [Danaus plexippus]
BGIBMGA004516	0	ref|XP_004926083.1| PREDICTED: titin-like [Bombyx mori]
BGIBMGA004514	0	ref|XP_004926084.1| PREDICTED: tyrosine-protein phosphatase 69D-like [Bombyx mori]
BGIBMGA004511	0	ref|XP_004926071.1| PREDICTED: facilitated trehalose transporter Tret1-like [Bombyx mori]
BGIBMGA004574	0	ref|XP_004923512.1| PREDICTED: LOW QUALITY PROTEIN: solute carrier family 12 member 9-like [Bombyx mori]
BGIBMGA004570	0	ref|XP_004923491.1| PREDICTED: sodium- and chloride-dependent GABA transporter 1-like [Bombyx mori]
BGIBMGA004578	1e-83	ref|XP_004923493.1| PREDICTED: calcium-dependent secretion activator-like isoform X1 [Bombyx mori]
BGIBMGA004579	0	ref|XP_004923493.1| PREDICTED: calcium-dependent secretion activator-like isoform X1 [Bombyx mori]
BGIBMGA004568	0	ref|XP_004923516.1| PREDICTED: round spermatid basic protein 1-like protein-like [Bombyx mori]
BGIBMGA004582	1e-102	gb|EHJ67302.1| hypothetical protein KGM_13946 [Danaus plexippus]
BGIBMGA004583	1e-118	ref|XP_004923517.1| PREDICTED: forkhead box protein P1-like [Bombyx mori]
BGIBMGA004584	0	ref|XP_004923495.1| PREDICTED: zinc finger protein GLI2-like [Bombyx mori]
BGIBMGA004588	/	No hits
BGIBMGA004561	0	ref|XP_004923499.1| PREDICTED: facilitated trehalose transporter Tret1-like [Bombyx mori]
BGIBMGA004560	0	ref|XP_004923500.1| PREDICTED: facilitated trehalose transporter Tret1-like [Bombyx mori]
BGIBMGA004591	4e-27	ref|XP_004923501.1| PREDICTED: calsyntenin-1-like [Bombyx mori]
BGIBMGA004592	0	ref|XP_004923501.1| PREDICTED: calsyntenin-1-like [Bombyx mori]
BGIBMGA004553	1e-07	gb|EHJ78150.1| putative Thd1 [Danaus plexippus]
BGIBMGA004594	0	ref|XP_004923502.1| PREDICTED: zinc finger protein 484-like [Bombyx mori]
BGIBMGA004550	0	ref|XP_004923524.1| PREDICTED: epidermal growth factor receptor kinase substrate 8-like protein 2-like [Bombyx mori]
BGIBMGA004596	1e-119	ref|XP_004923504.1| PREDICTED: Na(+)/H(+) exchange regulatory cofactor NHE-RF1-like [Bombyx mori]
BGIBMGA004548	0	ref|XP_004923526.1| PREDICTED: uncharacterized protein LOC101735862 [Bombyx mori]
BGIBMGA004547	0	ref|XP_004923527.1| PREDICTED: LOW QUALITY PROTEIN: twitchin-like [Bombyx mori]
BGIBMGA004545	0	ref|XP_004923528.1| PREDICTED: GATA zinc finger domain-containing protein 14-like [Bombyx mori]
BGIBMGA004544	2e-54	ref|XP_004923529.1| PREDICTED: transcriptional activator cubitus interruptus [Bombyx mori]
BGIBMGA004600	0	ref|XP_004923506.1| PREDICTED: IQ motif and SEC7 domain-containing protein 1-like [Bombyx mori]
BGIBMGA004604	1e-129	gb|EHJ73151.1| hypothetical protein KGM_02809 [Danaus plexippus]
BGIBMGA004541	1e-118	ref|NP_001037038.1| heat shock protein 20.4 [Bombyx mori] gb|AAG30945.2|AF315318_1 heat shock protein hsp20.4 [Bombyx mori]
BGIBMGA004608	0	ref|XP_004923511.1| PREDICTED: plastin-2-like [Bombyx mori]
BGIBMGA004539	0	ref|XP_004923531.1| PREDICTED: transmembrane and coiled-coil domains protein 2-like [Bombyx mori]
BGIBMGA004623	0	gb|EHJ72396.1| hypothetical protein KGM_07733 [Danaus plexippus]
BGIBMGA004619	0	ref|NP_001243944.1| glycosyltransferase [Bombyx mori] dbj|BAK82122.1| glycosyltransferase [Bombyx mori]
BGIBMGA004625	0	ref|XP_004926982.1| PREDICTED: chloride channel protein 2-like [Bombyx mori]
BGIBMGA004629	0	ref|XP_004926977.1| PREDICTED: facilitated trehalose transporter Tret1-like [Bombyx mori]
BGIBMGA004615	0	ref|XP_004926978.1| PREDICTED: facilitated trehalose transporter Tret1-like [Bombyx mori]
BGIBMGA004614	0	ref|XP_004926986.1| PREDICTED: heat shock protein 70 A2-like [Bombyx mori]
BGIBMGA004612	0	ref|NP_001036876.1| 90-kDa heat shock protein [Bombyx mori] dbj|BAB41209.1| 90-kDa heat shock protein [Bombyx mori]
BGIBMGA004633	8e-37	ref|XP_004927555.1| PREDICTED: uncharacterized protein LOC101740784 [Bombyx mori]
BGIBMGA004632	7e-13	gb|EHJ78098.1| hypothetical protein KGM_10188 [Danaus plexippus]
BGIBMGA004634	0	ref|XP_004927558.1| PREDICTED: uncharacterized protein LOC101741209 [Bombyx mori]
BGIBMGA004637	0	ref|XP_004933692.1| PREDICTED: protein AAR2 homolog [Bombyx mori]
BGIBMGA004638	0	ref|XP_004933693.1| PREDICTED: PCI domain-containing protein 2 homolog [Bombyx mori]
BGIBMGA004646	0	ref|XP_004927396.1| PREDICTED: mitotic checkpoint protein BUB3-like [Bombyx mori]
BGIBMGA004647	0	ref|XP_004927408.1| PREDICTED: brefeldin A-inhibited guanine nucleotide-exchange protein 1-like [Bombyx mori]
BGIBMGA004645	0	ref|NP_001037211.1| suppressor of profilin 2 [Bombyx mori] gb|AAV65755.1| SOP2 [Bombyx mori]
BGIBMGA004644	0	ref|XP_004927402.1| PREDICTED: translin-associated protein X-like [Bombyx mori]
BGIBMGA004649	1e-107	ref|XP_004927400.1| PREDICTED: oxysterol-binding protein-related protein 11-like isoform X1 [Bombyx mori] ref|XP_004927401.1| PREDICTED: oxysterol-binding protein-related protein 11-like isoform X2 [Bombyx mori]
BGIBMGA004643	/	No hits
BGIBMGA004642	1e-109	ref|XP_004927403.1| PREDICTED: serine/arginine repetitive matrix protein 5-like isoform X1 [Bombyx mori] ref|XP_004927404.1| PREDICTED: serine/arginine repetitive matrix protein 5-like isoform X2 [Bombyx mori]
BGIBMGA004640	1e-164	ref|XP_004927409.1| PREDICTED: uncharacterized protein LOC101739828 [Bombyx mori]
BGIBMGA004661	5e-62	dbj|BAM19829.1| small ribonucleoprotein particle protein SmE [Papilio xuthus]
BGIBMGA004665	/	No hits
BGIBMGA004657	0	ref|NP_001040459.1| proteasome subunit alpha type 6-A [Bombyx mori] gb|ABF51430.1| proteasome subunit alpha type 6-A [Bombyx mori]
BGIBMGA004656	0	ref|XP_002404255.1| myosin X, putative [Ixodes scapularis] gb|EEC11821.1| myosin X, putative [Ixodes scapularis]
BGIBMGA004680	0	ref|XP_004927170.1| PREDICTED: basic helix-loop-helix neural transcription factor TAP-like [Bombyx mori]
BGIBMGA004679	0	ref|XP_004927171.1| PREDICTED: piggyBac transposable element-derived protein 4-like [Bombyx mori]
BGIBMGA004677	4e-80	gb|EGI59806.1| hypothetical protein G5I_12028 [Acromyrmex echinatior]
BGIBMGA004672	0	ref|XP_004927176.1| PREDICTED: ran-binding protein 3-like [Bombyx mori]
BGIBMGA004698	0	ref|XP_004926513.1| PREDICTED: titin-like [Bombyx mori]
BGIBMGA004700	3e-40	ref|XP_004926525.1| PREDICTED: LOW QUALITY PROTEIN: dual specificity protein phosphatase Mpk3-like [Bombyx mori]
BGIBMGA004701	1e-137	ref|XP_004926525.1| PREDICTED: LOW QUALITY PROTEIN: dual specificity protein phosphatase Mpk3-like [Bombyx mori]
BGIBMGA004697	0	gb|EHJ70635.1| hypothetical protein KGM_15031 [Danaus plexippus]
BGIBMGA004694	0	ref|NP_001040410.1| vacuolar protein sorting-associated protein VTA1 homolog [Bombyx mori] gb|ABF51334.1| 1110059p08rik-like protein [Bombyx mori] gb|AFW03815.1| Vta1 [Bombyx mori]
BGIBMGA004693	0	ref|XP_004926514.1| PREDICTED: uncharacterized protein LOC101738706 [Bombyx mori]
BGIBMGA004704	1e-124	ref|XP_004926515.1| PREDICTED: uncharacterized protein LOC101738845 [Bombyx mori]
BGIBMGA004706	1e-148	ref|XP_004926516.1| PREDICTED: SH3 domain-binding glutamic acid-rich protein homolog [Bombyx mori]
BGIBMGA004692	0	ref|XP_004926517.1| PREDICTED: sphingomyelin synthase-related 1-like [Bombyx mori]
BGIBMGA004691	0	gb|ADM32529.1| parp [Bombyx mori]
BGIBMGA004708	0	ref|NP_001268819.1| lipase 3-like precursor [Bombyx mori] gb|AGN90923.1| acid lipase-2 [Bombyx mori]
BGIBMGA004709	3e-74	ref|XP_004926530.1| PREDICTED: uncharacterized protein LOC101741008 [Bombyx mori]
BGIBMGA004690	0	ref|XP_004926531.1| PREDICTED: importin-13-like [Bombyx mori]
BGIBMGA004711	0	ref|XP_004926521.1| PREDICTED: ruvB-like helicase 1-like [Bombyx mori]
BGIBMGA004689	0	gb|EHJ74339.1| hypothetical protein KGM_03143 [Danaus plexippus]
BGIBMGA004712	0	gb|EHJ75111.1| serine/threonine protein kinase [Danaus plexippus]
BGIBMGA004713	0	ref|XP_004926532.1| PREDICTED: rho GTPase-activating protein 39-like [Bombyx mori]
BGIBMGA004716	1e-115	ref|XP_004926534.1| PREDICTED: cytochrome P450 4C1-like [Bombyx mori]
BGIBMGA004720	0	ref|XP_004926524.1| PREDICTED: cytochrome P450 4V2-like [Bombyx mori]
BGIBMGA004721	1e-119	ref|XP_004926524.1| PREDICTED: cytochrome P450 4V2-like [Bombyx mori]
BGIBMGA004757	5e-20	gb|EHJ68842.1| hypothetical protein KGM_16540 [Danaus plexippus]
BGIBMGA004756	0	ref|XP_004924078.1| PREDICTED: lipase member H-B-like [Bombyx mori]
BGIBMGA004754	4e-80	gb|EHJ68834.1| hypothetical protein KGM_16534 [Danaus plexippus]
BGIBMGA004765	0	ref|XP_004924104.1| PREDICTED: structural maintenance of chromosomes protein 2-like [Bombyx mori]
BGIBMGA004748	0	ref|XP_004924111.1| PREDICTED: neurexin-3a-like [Bombyx mori]
BGIBMGA004771	1e-172	ref|XP_004924112.1| PREDICTED: putative nuclease HARBI1-like [Bombyx mori]
BGIBMGA004745	1e-140	ref|XP_004924086.1| PREDICTED: protein preli-like [Bombyx mori]
BGIBMGA004744	8e-29	ref|XP_004924087.1| PREDICTED: protein phosphatase 1B-like isoform X1 [Bombyx mori] ref|XP_004924088.1| PREDICTED: protein phosphatase 1B-like isoform X2 [Bombyx mori]
BGIBMGA004743	0	ref|XP_004924087.1| PREDICTED: protein phosphatase 1B-like isoform X1 [Bombyx mori] ref|XP_004924088.1| PREDICTED: protein phosphatase 1B-like isoform X2 [Bombyx mori]
BGIBMGA004774	0	ref|XP_004924089.1| PREDICTED: translation initiation factor IF-2, mitochondrial-like [Bombyx mori]
BGIBMGA004742	0	ref|XP_004924090.1| PREDICTED: WD repeat-containing protein 20-like [Bombyx mori]
BGIBMGA004777	/	No hits
BGIBMGA004834	1e-140	ref|XP_004923336.1| PREDICTED: RRP15-like protein-like isoform X1 [Bombyx mori] ref|XP_004923337.1| PREDICTED: RRP15-like protein-like isoform X2 [Bombyx mori]
BGIBMGA004837	0	ref|XP_004923342.1| PREDICTED: tubulin--tyrosine ligase-like protein 12-like [Bombyx mori]
BGIBMGA004833	0	ref|XP_004923340.1| PREDICTED: zinc finger protein-like 1-like isoform X1 [Bombyx mori] ref|XP_004923341.1| PREDICTED: zinc finger protein-like 1-like isoform X2 [Bombyx mori]
BGIBMGA004838	0	ref|NP_001040341.1| mitochondrial ribosomal protein S5 [Bombyx mori] gb|ABF51219.1| mitochondrial ribosomal protein S5 isoform 1 [Bombyx mori]
BGIBMGA004839	1e-124	ref|XP_004923346.1| PREDICTED: 39S ribosomal protein L40, mitochondrial-like [Bombyx mori]
BGIBMGA004846	1e-126	ref|NP_001037576.1| small GTP binding protein RAB8 [Bombyx mori] gb|ABF51225.1| small GTP binding protein RAB8 [Bombyx mori] gb|ABF71468.1| ras-related GTP-binding protein Rab8 [Bombyx mori]
BGIBMGA004827	0	ref|XP_004923350.1| PREDICTED: uncharacterized protein C3orf33-like isoform X1 [Bombyx mori]
BGIBMGA004847	0	ref|XP_004923349.1| PREDICTED: protein SEC13 homolog [Bombyx mori]
BGIBMGA004826	3e-92	ref|XP_004923352.1| PREDICTED: DNA polymerase epsilon catalytic subunit A-like [Bombyx mori]
BGIBMGA004825	0	dbj|BAB17608.1| DNA polymerase epsilon [Drosophila melanogaster]
BGIBMGA004848	0	ref|XP_004923353.1| PREDICTED: nucleoporin GLE1-like isoform X1 [Bombyx mori] ref|XP_004923354.1| PREDICTED: nucleoporin GLE1-like isoform X2 [Bombyx mori]
BGIBMGA004850	0	ref|NP_001239599.1| ubiquitin-conjugating enzyme E2 J1-like [Bombyx mori] gb|AET05794.1| ubiquitin-conjugating enzyme E2 J1-like protein [Bombyx mori]
BGIBMGA004822	0	ref|NP_001106217.1| eukaryotic initiation factor 4A-III [Bombyx mori] gb|ABG73410.1| eIF4AIII protein [Bombyx mori]
BGIBMGA004851	0	ref|XP_004923358.1| PREDICTED: protein hairless-like [Bombyx mori]
BGIBMGA004821	0	ref|XP_004923359.1| PREDICTED: metastasis-associated protein MTA1-like [Bombyx mori]
BGIBMGA004852	0	ref|XP_004923361.1| PREDICTED: protein transport protein Sec23A-like isoform X2 [Bombyx mori]
BGIBMGA004819	3e-90	ref|NP_001040173.1| calcium-binding protein p22 [Bombyx mori] gb|ABD36194.1| calcium-binding protein p22 [Bombyx mori] gb|ACN86373.1| calcium-binding protein [Bombyx mandarina]
BGIBMGA004818	0	ref|XP_004923362.1| PREDICTED: protein distal antenna-like isoform X1 [Bombyx mori] ref|XP_004923363.1| PREDICTED: protein distal antenna-like isoform X2 [Bombyx mori]
BGIBMGA004814	0	ref|XP_004923417.1| PREDICTED: uncharacterized protein LOC101739294 [Bombyx mori]
BGIBMGA004811	1e-144	ref|XP_004923366.1| PREDICTED: ataxin-7-like protein 3-like [Bombyx mori]
BGIBMGA004859	0	ref|XP_004923367.1| PREDICTED: N-acetylneuraminate lyase-like isoform X1 [Bombyx mori]
BGIBMGA004860	9e-45	ref|XP_004923421.1| PREDICTED: uncharacterized protein LOC101739860 [Bombyx mori]
BGIBMGA004807	0	ref|XP_004923376.1| PREDICTED: serine/threonine-protein phosphatase 5-like [Bombyx mori]
BGIBMGA004806	0	ref|NP_001037071.1| chlorophyllide A binding protein precursor [Bombyx mori] emb|CAJ34654.1| chlorophyllide A binding protein precursor [Bombyx mori]
BGIBMGA004805	2e-85	ref|XP_004923377.1| PREDICTED: lopap-like [Bombyx mori]
BGIBMGA004803	3e-98	ref|XP_004923424.1| PREDICTED: uncharacterized protein LOC101740264 [Bombyx mori]
BGIBMGA004802	1e-36	gb|EHJ66932.1| hypothetical protein KGM_06566 [Danaus plexippus]
BGIBMGA004793	/	No hits
BGIBMGA004873	0	ref|XP_004923389.1| PREDICTED: polyribonucleotide nucleotidyltransferase 1, mitochondrial-like [Bombyx mori]
BGIBMGA004791	0	gb|EHJ78521.1| hypothetical protein KGM_01097 [Danaus plexippus]
BGIBMGA004874	8e-12	gb|EHJ68445.1| hypothetical protein KGM_22029 [Danaus plexippus]
BGIBMGA004789	/	No hits
BGIBMGA004787	0	ref|XP_004923432.1| PREDICTED: putative leucine-rich repeat-containing protein DDB_G0290503-like [Bombyx mori]
BGIBMGA004876	0	ref|XP_004923393.1| PREDICTED: molybdopterin synthase catalytic subunit-like isoform X1 [Bombyx mori] ref|XP_004923394.1| PREDICTED: molybdopterin synthase catalytic subunit-like isoform X2 [Bombyx mori]
BGIBMGA004786	3e-99	ref|XP_004923396.1| PREDICTED: protein sel-1 homolog 1-like [Bombyx mori]
BGIBMGA004785	0	ref|XP_004923396.1| PREDICTED: protein sel-1 homolog 1-like [Bombyx mori]
BGIBMGA004877	0	ref|XP_004923433.1| PREDICTED: alanine--tRNA ligase, mitochondrial-like [Bombyx mori]
BGIBMGA004879	0	ref|XP_004923434.1| PREDICTED: transcription termination factor 2-like [Bombyx mori]
BGIBMGA004881	1e-144	ref|XP_004923399.1| PREDICTED: RNA-binding protein 4.1-like isoform X1 [Bombyx mori]
BGIBMGA004882	1e-144	ref|XP_004923399.1| PREDICTED: RNA-binding protein 4.1-like isoform X1 [Bombyx mori]
BGIBMGA004783	0	gb|EHJ68434.1| hypothetical protein KGM_22041 [Danaus plexippus]
BGIBMGA004884	7e-87	ref|XP_004923404.1| PREDICTED: putative succinate dehydrogenase [ubiquinone] cytochrome b small subunit, mitochondrial-like isoform X1 [Bombyx mori]
BGIBMGA004781	1e-137	ref|XP_004923403.1| PREDICTED: phosphatidylglycerophosphatase and protein-tyrosine phosphatase 1-like isoform X2 [Bombyx mori]
BGIBMGA004780	4e-36	ref|NP_001166746.1| cuticular protein hypothetical 33 precursor [Bombyx mori] tpd|FAA00501.1| TPA: putative cuticle protein [Bombyx mori]
BGIBMGA004885	3e-28	ref|XP_002431786.1| Homeobox protein Meis1, putative [Pediculus humanus corporis] gb|EEB19048.1| Homeobox protein Meis1, putative [Pediculus humanus corporis]
BGIBMGA004886	2e-58	ref|XP_004923406.1| PREDICTED: homeobox protein homothorax-like [Bombyx mori]
BGIBMGA004893	8e-94	gb|EHJ67098.1| hypothetical protein KGM_11060 [Danaus plexippus]
BGIBMGA004894	1e-109	dbj|BAM19002.1| fau protein [Papilio polytes]
BGIBMGA004888	6e-20	gb|EHJ73845.1| hypothetical protein KGM_04699 [Danaus plexippus]
BGIBMGA004887	0	ref|XP_004927219.1| PREDICTED: hemicentin-1-like [Bombyx mori]
BGIBMGA004955	0	ref|NP_001139705.1| serine protease inhibitor 13 precursor [Bombyx mori] gb|ACG61176.1| serpin-13 [Bombyx mori]
BGIBMGA004959	3e-99	ref|XP_004924578.1| PREDICTED: beta-1,3-galactosyltransferase 2-like [Bombyx mori]
BGIBMGA004960	0	gb|EHJ77501.1| enolase-phosphatase e-1 [Danaus plexippus]
BGIBMGA004961	7e-79	ref|XP_004924488.1| PREDICTED: uncharacterized protein LOC101742777 [Bombyx mori]
BGIBMGA004962	0	ref|XP_004924579.1| PREDICTED: intron-binding protein aquarius-like [Bombyx mori]
BGIBMGA004952	0	ref|XP_004924490.1| PREDICTED: probable G-protein coupled receptor Mth-like 5-like [Bombyx mori]
BGIBMGA004963	0	ref|XP_004924579.1| PREDICTED: intron-binding protein aquarius-like [Bombyx mori]
BGIBMGA004951	6e-59	ref|XP_004924492.1| PREDICTED: G-protein coupled receptor Mth2-like [Bombyx mori]
BGIBMGA004950	0	ref|XP_004924493.1| PREDICTED: c-1-tetrahydrofolate synthase, cytoplasmic-like [Bombyx mori]
BGIBMGA004949	0	ref|XP_004924494.1| PREDICTED: probable ATP-dependent RNA helicase spindle-E-like [Bombyx mori]
BGIBMGA004964	0	ref|XP_004924581.1| PREDICTED: transcriptional adapter 2B-like [Bombyx mori]
BGIBMGA004971	0	ref|XP_004924508.1| PREDICTED: exocyst complex component 5-like [Bombyx mori]
BGIBMGA004942	1e-123	ref|XP_004924510.1| PREDICTED: ATP synthase subunit d, mitochondrial-like [Bombyx mori]
BGIBMGA004972	1e-101	gb|EHJ65911.1| hypothetical protein KGM_17413 [Danaus plexippus]
BGIBMGA004974	6e-72	gb|EHJ65913.1| putative ETS-like protein pointed, isoform P1 [Danaus plexippus]
BGIBMGA004975	1e-123	ref|XP_004924584.1| PREDICTED: LOW QUALITY PROTEIN: 39S ribosomal protein L37, mitochondrial-like [Bombyx mori]
BGIBMGA004940	0	ref|NP_001243990.1| synoviolin-like protein [Bombyx mori] gb|AET36898.1| synoviolin-like protein [Bombyx mori]
BGIBMGA004976	0	ref|XP_004924585.1| PREDICTED: AT-rich interactive domain-containing protein 4B-like [Bombyx mori]
BGIBMGA004939	0	ref|XP_004924511.1| PREDICTED: pre-mRNA-processing factor 39-like [Bombyx mori]
BGIBMGA004978	6e-79	ref|XP_004924515.1| PREDICTED: uncharacterized protein LOC101746420 [Bombyx mori]
BGIBMGA004937	1e-50	ref|XP_004924516.1| PREDICTED: scaffold protein salvador-like [Bombyx mori]
BGIBMGA004979	0	ref|XP_004924517.1| PREDICTED: diphthine synthase-like isoform X1 [Bombyx mori]
BGIBMGA004936	0	ref|XP_004924521.1| PREDICTED: LOW QUALITY PROTEIN: rap guanine nucleotide exchange factor 2-like [Bombyx mori]
BGIBMGA004980	0	ref|XP_004924522.1| PREDICTED: serine/threonine-protein phosphatase 2A 56 kDa regulatory subunit epsilon isoform-like isoform X1 [Bombyx mori] ref|XP_004924523.1| PREDICTED: serine/threonine-protein phosphatase 2A 56 kDa regulatory subunit epsilon isoform-like isoform X2 [Bombyx mori]
BGIBMGA004981	0	ref|XP_004924586.1| PREDICTED: putative leucine-rich repeat-containing protein DDB_G0290503-like [Bombyx mori]
BGIBMGA004982	1e-159	ref|XP_004924524.1| PREDICTED: polyglutamine-binding protein 1-like [Bombyx mori]
BGIBMGA004983	1e-106	ref|XP_004924526.1| PREDICTED: lipopolysaccharide-induced tumor necrosis factor-alpha factor homolog [Bombyx mori]
BGIBMGA004932	0	ref|XP_004924528.1| PREDICTED: ribosome-binding protein 1-like isoform X1 [Bombyx mori] ref|XP_004924529.1| PREDICTED: ribosome-binding protein 1-like isoform X2 [Bombyx mori]
BGIBMGA004931	2e-46	ref|XP_004924533.1| PREDICTED: dimethyladenosine transferase 2, mitochondrial-like [Bombyx mori]
BGIBMGA004930	0	ref|XP_004924535.1| PREDICTED: glucoside xylosyltransferase 1-like [Bombyx mori]
BGIBMGA004985	0	ref|XP_004924536.1| PREDICTED: DNA-directed RNA polymerase III subunit RPC6-like [Bombyx mori]
BGIBMGA004929	0	ref|XP_004924590.1| PREDICTED: putative OPA3-like protein CG13603-like [Bombyx mori]
BGIBMGA004928	1e-140	ref|XP_004924591.1| PREDICTED: uncharacterized protein C15orf41 homolog [Bombyx mori]
BGIBMGA004927	0	ref|XP_004924537.1| PREDICTED: mediator of RNA polymerase II transcription subunit 6-like [Bombyx mori]
BGIBMGA004986	0	ref|XP_004924540.1| PREDICTED: protein farnesyltransferase subunit beta [Bombyx mori] dbj|BAD89510.1| farnesyltransferase beta subunit [Bombyx mori]
BGIBMGA004926	0	ref|XP_004924539.1| PREDICTED: cysteine protease ATG4D-like [Bombyx mori]
BGIBMGA004987	0	ref|XP_004924541.1| PREDICTED: digestive organ expansion factor homolog [Bombyx mori]
BGIBMGA004920	0	ref|XP_004924594.1| PREDICTED: luciferin 4-monooxygenase-like [Bombyx mori]
BGIBMGA004915	3e-89	ref|XP_004924551.1| PREDICTED: zinc finger protein 420-like [Bombyx mori]
BGIBMGA007865	/	No hits
BGIBMGA004990	0	ref|XP_004924552.1| PREDICTED: TRAF3-interacting protein 1-like [Bombyx mori]
BGIBMGA004992	0	ref|XP_004924560.1| PREDICTED: adipocyte plasma membrane-associated protein-like [Bombyx mori]
BGIBMGA004910	0	ref|XP_004924559.1| PREDICTED: transmembrane emp24 domain-containing protein 5-like [Bombyx mori]
BGIBMGA004909	0	ref|XP_004924557.1| PREDICTED: presenilin homolog isoform X1 [Bombyx mori]
BGIBMGA004905	0	ref|XP_004924599.1| PREDICTED: peroxisome biogenesis protein 6-like [Bombyx mori]
BGIBMGA004904	0	ref|NP_001040323.2| isopentenyl-diphosphate delta isomerase [Bombyx mori]
BGIBMGA004999	9e-20	ref|XP_004924571.1| PREDICTED: uncharacterized protein LOC101742092 [Bombyx mori]
BGIBMGA004898	0	ref|XP_004924572.1| PREDICTED: dolichyl-diphosphooligosaccharide--protein glycosyltransferase subunit STT3B-like [Bombyx mori]
BGIBMGA005003	0	ref|XP_004924575.1| PREDICTED: F-box only protein 11-like isoform X2 [Bombyx mori]
BGIBMGA005098	2e-38	ref|XP_004921884.1| PREDICTED: hypoxia-inducible factor 1-alpha-like, partial [Bombyx mori]
BGIBMGA005099	1e-129	ref|XP_004921885.1| PREDICTED: uncharacterized protein LOC101739665 [Bombyx mori]
BGIBMGA005093	0	ref|XP_004921887.1| PREDICTED: muscle M-line assembly protein unc-89-like [Bombyx mori]
BGIBMGA005102	0	ref|XP_004921784.1| PREDICTED: chromosome-associated kinesin KIF4-like [Bombyx mori]
BGIBMGA005089	0	ref|XP_004921786.1| PREDICTED: uncharacterized protein LOC101737844 [Bombyx mori]
BGIBMGA005106	0	ref|XP_004921787.1| PREDICTED: unc-112-related protein-like [Bombyx mori]
BGIBMGA005087	0	ref|XP_004921788.1| PREDICTED: kelch-like protein 26-like [Bombyx mori]
BGIBMGA005086	0	ref|NP_001036937.1| NAD-dependent deacetylase sirtuin 2 homolog [Bombyx mori] dbj|BAD74192.1| NAD-dependent deacetylase sirtuin 2 homolog [Bombyx mori]
BGIBMGA005108	2e-77	dbj|BAB19780.1| Bmdsx [Bombyx mori] gb|AGS48294.1| doublesex F1 [Bombyx mori] gb|AGS48299.1| doublesex F1 [Bombyx mori] gb|AGS48301.1| doublesex F1 [Bombyx mori] gb|AGS48303.1| doublesex F1 [Bombyx mori]
BGIBMGA005083	0	ref|XP_004921790.1| PREDICTED: homeobox protein prospero [Bombyx mori]
BGIBMGA005114	0	ref|XP_004921893.1| PREDICTED: putative uncharacterized protein DDB_G0282133-like [Bombyx mori]
BGIBMGA005079	1e-133	ref|XP_004921894.1| PREDICTED: DNA repair protein xrcc4-like [Bombyx mori]
BGIBMGA005118	1e-164	ref|XP_004921798.1| PREDICTED: ribosomal RNA processing protein 36 homolog [Bombyx mori]
BGIBMGA005120	0	ref|XP_004921799.1| PREDICTED: egl nine homolog 1-like [Bombyx mori]
BGIBMGA005122	3e-91	ref|XP_004921800.1| PREDICTED: IQ domain-containing protein G-like [Bombyx mori]
BGIBMGA005076	0	ref|XP_004921806.1| PREDICTED: conserved oligomeric Golgi complex subunit 2-like [Bombyx mori]
BGIBMGA005074	1e-122	ref|XP_004921807.1| PREDICTED: spastin-like [Bombyx mori]
BGIBMGA005129	0	ref|XP_004921811.1| PREDICTED: LOW QUALITY PROTEIN: papilin-like [Bombyx mori]
BGIBMGA005068	0	ref|XP_004921818.1| PREDICTED: uncharacterized protein LOC101742323 [Bombyx mori]
BGIBMGA005066	0	gb|EHJ77120.1| hypothetical protein KGM_04588 [Danaus plexippus]
BGIBMGA005064	0	ref|XP_004921820.1| PREDICTED: PHD finger and CXXC domain-containing protein CG17446-like isoform X1 [Bombyx mori]
BGIBMGA005138	0	ref|XP_004921822.1| PREDICTED: WD repeat-containing protein 92-like [Bombyx mori]
BGIBMGA005139	0	ref|NP_001040171.1| BTB/POZ domain containing protein [Bombyx mori] gb|ABD36191.1| BTB/POZ domain containing protein [Bombyx mori]
BGIBMGA005060	/	No hits
BGIBMGA005140	0	ref|XP_004921826.1| PREDICTED: transcription factor kayak, isoforms D/sro-like isoform X3 [Bombyx mori]
BGIBMGA005058	0	gb|EHJ73788.1| putative sodium pump alpha subunit [Danaus plexippus]
BGIBMGA005142	0	ref|XP_004921902.1| PREDICTED: alpha-mannosidase 2-like [Bombyx mori]
BGIBMGA005055	1e-115	ref|XP_004921836.1| PREDICTED: putative helicase mov-10-B.1-like [Bombyx mori]
BGIBMGA005144	3e-86	ref|XP_004921838.1| PREDICTED: uncharacterized protein LOC101745117 [Bombyx mori]
BGIBMGA005145	0	ref|XP_004921839.1| PREDICTED: putative transferase CAF17 homolog, mitochondrial-like isoform X1 [Bombyx mori]
BGIBMGA005053	0	gb|EHJ73779.1| putative ubiquitin specific protease 34 [Danaus plexippus]
BGIBMGA005052	1e-166	ref|NP_001036900.1| ecdysteroid-phosphate phosphatase [Bombyx mori] dbj|BAC79266.1| ecdysteroid-phosphate phosphatase [Bombyx mori]
BGIBMGA005147	0	ref|XP_004921843.1| PREDICTED: anaphase-promoting complex subunit 2-like, partial [Bombyx mori]
BGIBMGA005050	0	ref|XP_004921906.1| PREDICTED: probable Rho GTPase-activating protein CG5521-like [Bombyx mori]
BGIBMGA005048	0	ref|XP_004921908.1| PREDICTED: dynein beta chain, ciliary-like [Bombyx mori]
BGIBMGA005151	0	ref|XP_004921846.1| PREDICTED: DNA replication licensing factor Mcm5-like [Bombyx mori]
BGIBMGA005153	8e-46	ref|XP_004921847.1| PREDICTED: N-alpha-acetyltransferase 40-like [Bombyx mori]
BGIBMGA005155	1e-123	ref|XP_004921850.1| PREDICTED: alcohol dehydrogenase [NADP(+)]-like [Bombyx mori]
BGIBMGA005043	0	ref|XP_004921854.1| PREDICTED: protein HEXIM1-like [Bombyx mori]
BGIBMGA005158	0	ref|XP_004921856.1| PREDICTED: DNA polymerase alpha subunit B-like isoform X2 [Bombyx mori]
BGIBMGA005042	1e-138	ref|NP_001040259.1| Mo-molybdopterin cofactor sulfurase [Bombyx mori] gb|ABD36322.1| Mo-molybdopterin cofactor sulfurase [Bombyx mori]
BGIBMGA005041	0	gb|EHJ77764.1| hypothetical protein KGM_09136 [Danaus plexippus]
BGIBMGA005161	1e-143	ref|NP_001040128.1| glucosamine-6-phosphate N-acetyltransferase [Bombyx mori] gb|ABD36123.1| glucosamine-6-phosphate N-acetyltransferase [Bombyx mori]
BGIBMGA005162	1e-127	ref|XP_004921862.1| PREDICTED: 39S ribosomal protein L11, mitochondrial-like isoform X1 [Bombyx mori]
BGIBMGA005036	1e-159	ref|XP_004921865.1| PREDICTED: N-acylneuraminate-9-phosphatase-like [Bombyx mori]
BGIBMGA005035	0	ref|XP_004921864.1| PREDICTED: neurochondrin homolog [Bombyx mori]
BGIBMGA005023	0	ref|XP_004921870.1| PREDICTED: cell growth-regulating nucleolar protein-like isoform X1 [Bombyx mori] ref|XP_004921871.1| PREDICTED: cell growth-regulating nucleolar protein-like isoform X2 [Bombyx mori]
BGIBMGA005166	1e-106	ref|XP_004921916.1| PREDICTED: uncharacterized protein LOC101744344 [Bombyx mori]
BGIBMGA005014	0	gb|EHJ71091.1| hypothetical protein KGM_14676 [Danaus plexippus]
BGIBMGA005013	4e-26	ref|XP_004921924.1| PREDICTED: uncharacterized protein KIAA1211 homolog [Bombyx mori]
BGIBMGA005012	1e-73	ref|XP_004921925.1| PREDICTED: ice-structuring glycoprotein-like [Bombyx mori]
BGIBMGA005010	1e-146	ref|XP_004921926.1| PREDICTED: ubiquinone biosynthesis monooxygenase COQ6-like [Bombyx mori]
BGIBMGA005009	2e-43	ref|XP_004921877.1| PREDICTED: ubiquinone biosynthesis monooxygenase COQ6-like [Bombyx mori]
BGIBMGA005008	1e-100	ref|XP_004921929.1| PREDICTED: serine protease easter-like [Bombyx mori]
BGIBMGA005006	1e-101	ref|XP_004921879.1| PREDICTED: uncharacterized protein LOC101738916 [Bombyx mori]
BGIBMGA005005	1e-119	ref|XP_004921880.1| PREDICTED: zinc transporter ZIP1-like [Bombyx mori]
BGIBMGA005174	4e-73	ref|XP_003493457.1| PREDICTED: cystathionine beta-synthase-like [Bombus impatiens]
BGIBMGA005177	0	ref|NP_001037408.2| PTB-associated splicing factor [Bombyx mori] gb|ABD36340.1| PTB-associated splicing factor [Bombyx mori]
BGIBMGA005202	0	ref|NP_001266398.1| ATP-binding cassette sub-family G member 1-like [Bombyx mori] gb|ADZ56942.1| ATP-binding cassette transporter subfamily G [Bombyx mori]
BGIBMGA005200	0	ref|XP_004926797.1| PREDICTED: equilibrative nucleoside transporter 3-like [Bombyx mori]
BGIBMGA005199	0	gb|EFA02868.1| hypothetical protein TcasGA2_TC007861 [Tribolium castaneum]
BGIBMGA005197	0	ref|XP_004926798.1| PREDICTED: mediator of RNA polymerase II transcription subunit 17-like [Bombyx mori]
BGIBMGA005206	1e-152	ref|XP_004926799.1| PREDICTED: uncharacterized protein LOC101739642 [Bombyx mori]
BGIBMGA005195	0	gb|EHJ73805.1| hypothetical protein KGM_11323 [Danaus plexippus]
BGIBMGA005213	2e-55	ref|XP_004926818.1| PREDICTED: uncharacterized protein LOC101742300 [Bombyx mori]
BGIBMGA005214	0	ref|XP_004926807.1| PREDICTED: coiled-coil domain-containing protein 85C-B-like [Bombyx mori]
BGIBMGA005215	0	ref|XP_004926808.1| PREDICTED: radial spoke head 1 homolog [Bombyx mori]
BGIBMGA005183	0	ref|XP_004926811.1| PREDICTED: putative mediator of RNA polymerase II transcription subunit 26-like [Bombyx mori]
BGIBMGA005182	0	ref|XP_004926812.1| PREDICTED: alpha,alpha-trehalose-phosphate synthase [UDP-forming] A-like [Bombyx mori]
BGIBMGA005181	3e-49	ref|XP_004926812.1| PREDICTED: alpha,alpha-trehalose-phosphate synthase [UDP-forming] A-like [Bombyx mori]
BGIBMGA005227	3e-30	gb|EHJ76132.1| putative abc transporter [Danaus plexippus]
BGIBMGA005224	1e-86	ref|XP_004926573.1| PREDICTED: synaptic vesicle 2-related protein-like [Bombyx mori]
BGIBMGA005223	7e-64	ref|XP_004926573.1| PREDICTED: synaptic vesicle 2-related protein-like [Bombyx mori]
BGIBMGA005231	0	ref|XP_004926575.1| PREDICTED: ELL-associated factor 2-like [Bombyx mori]
BGIBMGA005267	0	ref|XP_004924118.1| PREDICTED: COP9 signalosome complex subunit 7b-like [Bombyx mori]
BGIBMGA005270	0	ref|XP_004924121.1| PREDICTED: translocation protein SEC62-like isoform X2 [Bombyx mori]
BGIBMGA005262	0	ref|XP_004924122.1| PREDICTED: 4-hydroxyphenylpyruvate dioxygenase-like [Bombyx mori]
BGIBMGA005261	1e-91	ref|XP_004924140.1| PREDICTED: 4-hydroxyphenylpyruvate dioxygenase-like [Bombyx mori]
BGIBMGA005253	2e-63	ref|XP_004924143.1| PREDICTED: POU domain, class 6, transcription factor 2-like [Bombyx mori]
BGIBMGA005250	1e-53	ref|XP_004924128.1| PREDICTED: GTP-binding protein 128up-like isoform X2 [Bombyx mori]
BGIBMGA005274	1e-133	ref|NP_001040117.1| dynactin 4 protein [Bombyx mori] gb|ABD36105.1| dynactin 4 protein [Bombyx mori]
BGIBMGA005275	0	ref|XP_004924145.1| PREDICTED: PAB-dependent poly(A)-specific ribonuclease subunit 2-like [Bombyx mori]
BGIBMGA005277	3e-87	tpd|FAA00504.1| TPA: putative cuticle protein [Bombyx mori]
BGIBMGA005242	8e-58	gb|EHJ65057.1| hypothetical protein KGM_01573 [Danaus plexippus]
BGIBMGA005241	4e-23	gb|EHJ71413.1| hypothetical protein KGM_09957 [Danaus plexippus]
BGIBMGA005238	0	ref|XP_004924136.1| PREDICTED: F-box/LRR-repeat protein 4-like [Bombyx mori]
BGIBMGA005397	1e-64	ref|NP_001166772.1| cuticular protein hypothetical 5 precursor [Bombyx mori] tpd|FAA00472.1| TPA: putative cuticle
BGIBMGA005395	0	gb|EHJ63609.1| loquacious [Danaus plexippus]
BGIBMGA005406	0	gb|EHJ63613.1| hypothetical protein KGM_19910 [Danaus plexippus]
BGIBMGA005393	2e-22	ref|XP_004932073.1| PREDICTED: PERQ amino acid-rich with GYF domain-containing protein 2-like [Bombyx mori]
BGIBMGA005392	6e-87	ref|XP_004932258.1| PREDICTED: LOW QUALITY PROTEIN: proteasome activator complex subunit 3-like [Bombyx mori]
BGIBMGA005408	0	ref|XP_004932074.1| PREDICTED: histidine protein methyltransferase 1 homolog [Bombyx mori]
BGIBMGA005409	1e-178	ref|NP_001091817.1| signal recognition particle receptor beta subunit [Bombyx mori] gb|ABH10805.1| signal recogniti
BGIBMGA005390	1e-139	ref|XP_004932259.1| PREDICTED: protein hairy-like [Bombyx mori]
BGIBMGA005389	0	ref|XP_004932075.1| PREDICTED: sialin-like [Bombyx mori]
BGIBMGA005388	9e-97	ref|XP_004932076.1| PREDICTED: transmembrane protein 19-like [Bombyx mori]
BGIBMGA005387	3e-77	ref|XP_004932079.1| PREDICTED: arf-GAP with coiled-coil, ANK repeat and PH domain-containing protein 2-like [Bombyx
BGIBMGA005386	6e-89	gb|EHJ63316.1| hypothetical protein KGM_12218 [Danaus plexippus]
BGIBMGA005411	2e-30	gb|EFN74944.1| Retrovirus-related Pol polyprotein from transposon TNT 1-94 [Camponotus floridanus]
BGIBMGA005382	0	ref|NP_001036980.1| DNA cytosine-5 methyltransferase [Bombyx mori] dbj|BAD67189.1| DNA cytosine-5 methyltransferase
BGIBMGA005381	0	ref|XP_004932085.1| PREDICTED: KRR1 small subunit processome component homolog [Bombyx mori]
BGIBMGA005380	1e-71	ref|XP_004932260.1| PREDICTED: serine protease 48-like [Bombyx mori]
BGIBMGA005415	/	No hits
BGIBMGA005416	0	ref|NP_001108458.1| methoprene-tolerant protein 1 [Bombyx mori] gb|ABY76058.1| juvenile hormone resistence protein
BGIBMGA005419	1e-92	ref|XP_004932090.1| PREDICTED: charged multivesicular body protein 2b-like isoform X1 [Bombyx mori] ref|XP_00493209
BGIBMGA005423	0	ref|XP_004932264.1| PREDICTED: mediator of RNA polymerase II transcription subunit 1-like [Bombyx mori]
BGIBMGA005424	0	ref|XP_004932093.1| PREDICTED: facilitated trehalose transporter Tret1-like [Bombyx mori]
BGIBMGA005425	1e-105	gb|EHJ63743.1| ubiquitin-conjugating enzyme E2 [Danaus plexippus]
BGIBMGA005428	0	ref|XP_004932096.1| PREDICTED: uncharacterized protein LOC101744580 [Bombyx mori]
BGIBMGA005374	0	ref|XP_004932098.1| PREDICTED: bifunctional polynucleotide phosphatase/kinase-like [Bombyx mori]
BGIBMGA005373	0	ref|XP_004932102.1| PREDICTED: protein lap1-like [Bombyx mori]
BGIBMGA005434	1e-105	ref|NP_001036939.1| replication protein A2 [Bombyx mori] dbj|BAD69790.1| Replication protein A middle subunit [Bomb
BGIBMGA005372	1e-104	ref|XP_004932103.1| PREDICTED: LDLR chaperone boca-like isoform X1 [Bombyx mori] ref|XP_004932104.1| PREDICTED: LDLR chaperone boca-like isoform X2 [Bombyx mori]
BGIBMGA005436	1e-40	ref|XP_004932107.1| PREDICTED: protein spinster-like isoform X2 [Bombyx mori]
BGIBMGA005370	0	ref|NP_001036936.1| cell cycle checkpoint kinase 2 [Bombyx mori] dbj|BAD74191.1| cell cycle checkpoint kinase 2 [Bombyx mori]
BGIBMGA005438	7e-72	ref|NP_001040150.1| ribonucleic acid binding protein S1 [Bombyx mori] gb|ABD36160.1| ribonucleic acid binding prote
BGIBMGA005445	0	ref|XP_004932272.1| PREDICTED: uncharacterized protein LOC101744625 [Bombyx mori]
BGIBMGA005446	2e-72	ref|XP_004932120.1| PREDICTED: UPF0454 protein C12orf49 homolog [Bombyx mori]
BGIBMGA005447	0	ref|NP_001243932.1| gamma-glutamyl transpeptidase [Bombyx mori] gb|AEJ33054.1| gamma-glutamyl transpeptidase [Bomby
BGIBMGA005360	0	ref|XP_004932122.1| PREDICTED: conserved oligomeric Golgi complex subunit 8-like [Bombyx mori]
BGIBMGA005450	0	ref|XP_004932274.1| PREDICTED: zinc finger protein 628-like [Bombyx mori]
BGIBMGA005358	0	ref|XP_004932124.1| PREDICTED: WD repeat-containing protein 75-like [Bombyx mori]
BGIBMGA005452	0	ref|XP_004932125.1| PREDICTED: ribosome biogenesis protein WDR12 homolog [Bombyx mori]
BGIBMGA005453	0	ref|XP_004932127.1| PREDICTED: methyltransferase-like protein 2-like isoform X1 [Bombyx mori]
BGIBMGA005356	0	dbj|BAM73837.1| cytochrome P450 [Bombyx mori]
BGIBMGA005355	5e-45	ref|XP_004932131.1| PREDICTED: transducin beta-like protein 2-like [Bombyx mori]
BGIBMGA005352	3e-81	ref|XP_004932131.1| PREDICTED: transducin beta-like protein 2-like [Bombyx mori]
BGIBMGA005350	0	ref|XP_004932134.1| PREDICTED: uncharacterized protein LOC101737699 [Bombyx mori]
BGIBMGA005348	0	ref|XP_004932280.1| PREDICTED: dorsal-ventral patterning protein Sog-like [Bombyx mori]
BGIBMGA005459	0	ref|XP_004932136.1| PREDICTED: putative methyltransferase NSUN6-like [Bombyx mori]
BGIBMGA005346	0	ref|NP_001266295.1| uncharacterized protein LOC101745924 [Bombyx mori] dbj|BAM73819.1| cytochrome P450 [Bombyx mori]
BGIBMGA005461	1e-110	gb|EHJ64182.1| hypothetical protein KGM_18461 [Danaus plexippus]
BGIBMGA005344	1e-159	ref|XP_004932144.1| PREDICTED: cytoplasmic phosphatidylinositol transfer protein 1-like [Bombyx mori]
BGIBMGA005466	0	ref|XP_004932148.1| PREDICTED: AP-2 complex subunit alpha-like [Bombyx mori]
BGIBMGA005468	0	ref|XP_004932152.1| PREDICTED: clustered mitochondria protein homolog [Bombyx mori]
BGIBMGA005342	0	gb|EHJ66698.1| ubiquitin hydrolase x4 [Danaus plexippus]
BGIBMGA005341	1e-100	ref|XP_004932156.1| PREDICTED: formin-like protein 3-like isoform X4 [Bombyx mori]
BGIBMGA005469	3e-83	ref|XP_004932158.1| PREDICTED: DNA-directed RNA polymerase II 16 kDa polypeptide-like isoform X1 [Bombyx mori] ref|
BGIBMGA005338	0	ref|XP_004932282.1| PREDICTED: ubiquitin conjugation factor E4 A-like [Bombyx mori]
BGIBMGA005470	0	ref|XP_004932283.1| PREDICTED: protein suppressor of sable-like [Bombyx mori]
BGIBMGA005337	0	ref|XP_004932285.1| PREDICTED: kazrin-like [Bombyx mori]
BGIBMGA005335	4e-73	ref|NP_001040126.1| general control of amino acid synthesis-like protein [Bombyx mori] gb|ABD36120.1| general control of amino acid synthesis-like protein [Bombyx mori]
BGIBMGA005472	0	ref|NP_001037440.1| pyridoxal kinase [Bombyx mori] gb|ABE28378.1| pyridoxal kinase [Bombyx mori]
BGIBMGA005473	0	ref|NP_001243983.1| ATP-binding cassette transporter subfamily B [Bombyx mori] gb|ADZ56943.1| ATP-binding cassette
BGIBMGA005475	0	ref|XP_004932167.1| PREDICTED: uncharacterized protein LOC101741832 isoform X1 [Bombyx mori] ref|XP_004932168.1| PR
BGIBMGA005478	0	ref|NP_001266413.1| dual oxidase-like precursor [Bombyx mori] gb|AFV61649.1| dual oxidase 1 [Bombyx mori]
BGIBMGA005479	0	ref|XP_004932172.1| PREDICTED: dual oxidase maturation factor 1-like [Bombyx mori]
BGIBMGA005480	0	ref|XP_004932176.1| PREDICTED: vacuolar fusion protein CCZ1 homolog [Bombyx mori]
BGIBMGA005483	0	ref|XP_004932291.1| PREDICTED: condensin complex subunit 1-like [Bombyx mori]
BGIBMGA005484	0	ref|XP_004932291.1| PREDICTED: condensin complex subunit 1-like [Bombyx mori]
BGIBMGA005327	1e-180	ref|XP_004932292.1| PREDICTED: exportin-6-like [Bombyx mori]
BGIBMGA005326	0	ref|XP_004932293.1| PREDICTED: exportin-6-like [Bombyx mori]
BGIBMGA005325	0	ref|XP_004932181.1| PREDICTED: high mobility group protein 20A-like isoform X1 [Bombyx mori]
BGIBMGA005323	1e-166	ref|NP_001037596.1| ALY [Bombyx mori] gb|ABF55960.1| ALY [Bombyx mori]
BGIBMGA005488	1e-141	ref|NP_001040148.1| replication factor C (activator 1) 5 [Bombyx mori] gb|ABD36158.1| replication factor C (activat
BGIBMGA005490	0	ref|XP_004932192.1| PREDICTED: septin-4-like [Bombyx mori]
BGIBMGA005493	0	ref|NP_001091831.1| enolase [Bombyx mori] gb|ABL73887.1| enolase [Bombyx mori]
BGIBMGA005315	0	ref|XP_004932217.1| PREDICTED: 26S proteasome non-ATPase regulatory subunit 2-like [Bombyx mori]
BGIBMGA005496	0	ref|NP_001106224.1| cytochrome P450, family 315, subfamily a, polypeptide 1 [Bombyx mori] dbj|BAD23845.1| cytochrom
BGIBMGA005314	0	ref|XP_004932215.1| PREDICTED: uncharacterized protein LOC101736067 [Bombyx mori]
BGIBMGA005497	0	ref|XP_004932297.1| PREDICTED: breakpoint cluster region protein-like [Bombyx mori]
BGIBMGA005498	0	ref|XP_004932211.1| PREDICTED: something about silencing protein 10-like [Bombyx mori]
BGIBMGA005312	0	ref|XP_004932210.1| PREDICTED: notchless protein homolog 1-like isoform X2 [Bombyx mori]
BGIBMGA005499	0	ref|XP_004932208.1| PREDICTED: transmembrane 9 superfamily member 3-like [Bombyx mori]
BGIBMGA005311	0	ref|XP_004932207.1| PREDICTED: probable RNA-binding protein 19-like [Bombyx mori]
BGIBMGA005310	0	ref|XP_004932298.1| PREDICTED: matrix metalloproteinase-14-like [Bombyx mori]
BGIBMGA005309	4e-60	ref|XP_004932298.1| PREDICTED: matrix metalloproteinase-14-like [Bombyx mori]
BGIBMGA005500	0	ref|XP_004932300.1| PREDICTED: beta-glucuronidase-like [Bombyx mori]
BGIBMGA005308	0	ref|XP_004932301.1| PREDICTED: uncharacterized protein LOC101736992 [Bombyx mori]
BGIBMGA005307	6e-77	ref|XP_004932301.1| PREDICTED: uncharacterized protein LOC101736992 [Bombyx mori]
BGIBMGA005306	0	ref|XP_004932302.1| PREDICTED: sarcolemmal membrane-associated protein-like [Bombyx mori]
BGIBMGA005503	0	ref|XP_004932220.1| PREDICTED: LOW QUALITY PROTEIN: lissencephaly-1 homolog [Bombyx mori]
BGIBMGA005506	0	ref|XP_004932223.1| PREDICTED: prostaglandin reductase 1-like [Bombyx mori]
BGIBMGA005304	0	ref|XP_004932222.1| PREDICTED: uncharacterized protein PF11_0213-like [Bombyx mori]
BGIBMGA005508	0	ref|XP_004932228.1| PREDICTED: bifunctional coenzyme A synthase-like isoform X1 [Bombyx mori]
BGIBMGA005509	1e-162	ref|XP_004932304.1| PREDICTED: uncharacterized protein LOC101737700 [Bombyx mori]
BGIBMGA005300	0	ref|XP_004932233.1| PREDICTED: gamma-glutamyltranspeptidase 1-like [Bombyx mori]
BGIBMGA005518	0	ref|XP_004932239.1| PREDICTED: uncharacterized protein LOC101739844 [Bombyx mori]
BGIBMGA005292	0	ref|XP_004932241.1| PREDICTED: inositol hexakisphosphate kinase 2-like isoform X1 [Bombyx mori] ref|XP_004932242.1| PREDICTED: inositol hexakisphosphate kinase 2-like isoform X2 [Bombyx mori] ref|XP_004932243.1| PREDICTED: inositol hexakisphosphate kinase 2-like isoform X3 [Bombyx mori]
BGIBMGA005519	0	ref|XP_004932247.1| PREDICTED: protein flightless-1-like [Bombyx mori]
BGIBMGA005520	0	ref|XP_004932310.1| PREDICTED: ADP-ribosylation factor-binding protein GGA1-like [Bombyx mori]
BGIBMGA005290	0	ref|XP_004932248.1| PREDICTED: target of rapamycin complex subunit lst8-like isoform X1 [Bombyx mori]
BGIBMGA005521	0	ref|XP_004932250.1| PREDICTED: LOW QUALITY PROTEIN: huntingtin-interacting protein 1-like [Bombyx mori]
BGIBMGA005286	0	ref|XP_004932252.1| PREDICTED: LOW QUALITY PROTEIN: tRNA (uracil-5-)-methyltransferase homolog A-like [Bombyx mori]
BGIBMGA005285	0	ref|XP_004932253.1| PREDICTED: aryl-hydrocarbon-interacting protein-like 1-like [Bombyx mori]
BGIBMGA005524	0	ref|XP_004932254.1| PREDICTED: UNC93-like protein-like [Bombyx mori]
BGIBMGA005284	4e-17	ref|XP_001842468.1| conserved hypothetical protein [Culex quinquefasciatus] gb|EDS44954.1| conserved hypothetical protein [Culex quinquefasciatus]
BGIBMGA005598	1e-53	ref|XP_970038.1| PREDICTED: similar to CG8064 CG8064-PA [Tribolium castaneum] gb|EFA00178.1| hypothetical protein T
BGIBMGA005599	1e-127	ref|XP_004921931.1| PREDICTED: SLIT and NTRK-like protein 6-like [Bombyx mori]
BGIBMGA005594	0	gb|EHJ76172.1| putative microtubule binding protein [Danaus plexippus]
BGIBMGA005603	1e-141	ref|XP_004922023.1| PREDICTED: facilitated trehalose transporter Tret1-like [Bombyx mori]
BGIBMGA005592	0	ref|NP_001037656.1| eukaryotic translation initiation factor 3 subunit D [Bombyx mori] sp|Q0ZB77.1|EIF3D_BOMMO RecN
BGIBMGA005612	1e-127	ref|NP_001136083.1| globin 1 [Bombyx mori] dbj|BAG86628.1| globin [Bombyx mori]
BGIBMGA005589	0	gb|EHJ71059.1| hypothetical protein KGM_13480 [Danaus plexippus]
BGIBMGA005613	0	ref|XP_004921942.1| PREDICTED: transmembrane protein 104 homolog [Bombyx mori]
BGIBMGA005587	0	ref|XP_004922031.1| PREDICTED: LOW QUALITY PROTEIN: ubiquitin-conjugating enzyme E2 O-like [Bombyx mori]
BGIBMGA005615	2e-79	dbj|BAM19854.1| unknown unsecreted protein, partial [Papilio xuthus]
BGIBMGA005586	0	ref|XP_004921944.1| PREDICTED: nudC domain-containing protein 3-like isoform X2 [Bombyx mori]
BGIBMGA005584	0	ref|XP_004921950.1| PREDICTED: Usher syndrome type-1G protein homolog [Bombyx mori]
BGIBMGA005619	1e-105	ref|XP_004921953.1| PREDICTED: homeobox protein unc-4-like [Bombyx mori]
BGIBMGA005620	/	No hits
BGIBMGA005579	0	ref|NP_001233148.1| Fanconi anemia, complementation group I [Bombyx mori] dbj|BAK23268.1| Fanconi anemia, complemen
BGIBMGA005578	7e-68	ref|NP_001233148.1| Fanconi anemia, complementation group I [Bombyx mori] dbj|BAK23268.1| Fanconi anemia, complemen
BGIBMGA005624	1e-123	ref|XP_004921957.1| PREDICTED: uncharacterized protein LOC101741471 [Bombyx mori]
BGIBMGA005625	0	ref|XP_004921957.1| PREDICTED: uncharacterized protein LOC101741471 [Bombyx mori]
BGIBMGA005576	0	sp|Q25010.1|ACT3A_HELAM RecName: Full=Actin, cytoplasmic A3a; Flags: Precursor gb|AAL89657.1|AF286059_1 cytoplasmic
BGIBMGA005626	0	ref|XP_004921961.1| PREDICTED: zinc finger and SCAN domain-containing protein 10-like isoform X2 [Bombyx mori]
BGIBMGA005574	2e-52	ref|XP_004922036.1| PREDICTED: zinc finger protein 567-like [Bombyx mori]
BGIBMGA005572	0	ref|XP_004921964.1| PREDICTED: tetratricopeptide repeat protein 26-like isoform X1 [Bombyx mori]
BGIBMGA005634	0	ref|XP_004922042.1| PREDICTED: protein shuttle craft-like [Bombyx mori]
BGIBMGA005636	0	ref|XP_004921969.1| PREDICTED: U3 small nucleolar RNA-interacting protein 2-like [Bombyx mori]
BGIBMGA005639	1e-100	ref|XP_004921973.1| PREDICTED: DNA fragmentation factor subunit beta-like [Bombyx mori]
BGIBMGA005642	0	emb|CBH09280.1| putative tyrosine phosphatase [Heliconius melpomene]
BGIBMGA005644	5e-35	ref|XP_004922044.1| PREDICTED: WAS protein family homolog 1-like [Bombyx mori]
BGIBMGA005646	0	ref|XP_004921979.1| PREDICTED: ribonuclease Z, mitochondrial-like [Bombyx mori]
BGIBMGA005560	0	ref|NP_001091810.1| proteasome 26S non-ATPase subunit 4 [Bombyx mori] gb|ABD36244.1| proteasome 26S non-ATPase subu
BGIBMGA005559	1e-108	ref|XP_004921981.1| PREDICTED: mesencephalic astrocyte-derived neurotrophic factor homolog [Bombyx mori]
BGIBMGA005649	0	ref|XP_004922045.1| PREDICTED: LOW QUALITY PROTEIN: HEAT repeat-containing protein 2-like [Bombyx mori]
BGIBMGA005650	0	ref|NP_001153677.1| poly(A)-specific ribonuclease [Bombyx mori] dbj|BAH23570.1| similar to poly(A)-specific ribonuc
BGIBMGA005656	0	gb|ABD36107.1| enoyl-CoA hydratase precursor 1 [Bombyx mori]
BGIBMGA005554	2e-15	gb|AGC92680.1| sorting nexin-8-like protein [Heliconius erato]
BGIBMGA005552	0	ref|XP_004921990.1| PREDICTED: U3 small nucleolar RNA-associated protein 14 homolog A-like [Bombyx mori]
BGIBMGA005551	1e-49	ref|XP_004921991.1| PREDICTED: UPF0193 protein EVG1 homolog [Bombyx mori]
BGIBMGA005549	0	ref|XP_004922048.1| PREDICTED: uncharacterized protein LOC101743057 [Bombyx mori]
BGIBMGA005661	2e-78	ref|XP_004921994.1| PREDICTED: cyclin-dependent kinase 2-associated protein 1-like [Bombyx mori]
BGIBMGA005662	0	ref|XP_004921993.1| PREDICTED: WD repeat-containing protein 85-like [Bombyx mori]
BGIBMGA005667	0	ref|XP_004921997.1| PREDICTED: acylamino-acid-releasing enzyme-like isoform X1 [Bombyx mori]
BGIBMGA005668	1e-142	ref|XP_004921998.1| PREDICTED: acylamino-acid-releasing enzyme-like isoform X2 [Bombyx mori]
BGIBMGA005669	0	ref|XP_004922052.1| PREDICTED: forkhead box protein J1-A-like [Bombyx mori]
BGIBMGA005670	1e-79	ref|XP_004922001.1| PREDICTED: galactokinase-like [Bombyx mori]
BGIBMGA005672	5e-40	ref|XP_004922056.1| PREDICTED: LOW QUALITY PROTEIN: rho GDP-dissociation inhibitor 1-like [Bombyx mori]
BGIBMGA005680	0	ref|XP_004922059.1| PREDICTED: uncharacterized protein LOC101744777 [Bombyx mori]
BGIBMGA005681	0	ref|XP_004922009.1| PREDICTED: uncharacterized protein R102.4-like [Bombyx mori]
BGIBMGA005533	9e-38	gb|EHJ69814.1| hypothetical protein KGM_16573 [Danaus plexippus]
BGIBMGA005683	1e-135	ref|XP_004922060.1| PREDICTED: transmembrane channel-like protein 3-like [Bombyx mori]
BGIBMGA005532	0	ref|XP_004922061.1| PREDICTED: NAD-dependent protein deacetylase Sirt7-like [Bombyx mori]
BGIBMGA005685	0	ref|XP_004922063.1| PREDICTED: chaoptin-like [Bombyx mori]
BGIBMGA005686	0	ref|XP_004922064.1| PREDICTED: LOW QUALITY PROTEIN: tuberin-like [Bombyx mori]
BGIBMGA005530	4e-66	ref|XP_004922010.1| PREDICTED: 28S ribosomal protein S33, mitochondrial-like isoform X1 [Bombyx mori] ref|XP_004922
BGIBMGA005528	0	ref|XP_004922012.1| PREDICTED: enoyl-CoA hydratase domain-containing protein 2, mitochondrial-like [Bombyx mori]
BGIBMGA005693	1e-24	ref|XP_004922066.1| PREDICTED: uncharacterized protein LOC101745793, partial [Bombyx mori]
BGIBMGA005702	0	ref|XP_004927204.1| PREDICTED: nuclear pore complex protein Nup85-like [Bombyx mori]
BGIBMGA005710	0	ref|XP_004927212.1| PREDICTED: glucose dehydrogenase [acceptor]-like [Bombyx mori]
BGIBMGA005720	2e-47	ref|XP_004926819.1| PREDICTED: protein pangolin, isoforms A/H/I-like [Bombyx mori]
BGIBMGA005717	0	ref|XP_004926820.1| PREDICTED: dihydropyrimidinase-like [Bombyx mori]
BGIBMGA005715	1e-104	gb|EHJ64079.1| latrophilin-like receptor [Danaus plexippus]
BGIBMGA005732	0	ref|XP_004926871.1| PREDICTED: collagen alpha-1(III) chain-like [Bombyx mori]
BGIBMGA005736	0	ref|XP_004926873.1| PREDICTED: uncharacterized protein LOC101739962 [Bombyx mori]
BGIBMGA005728	0	ref|XP_004926874.1| PREDICTED: dual specificity protein phosphatase CDC14A-like [Bombyx mori]
BGIBMGA005738	0	gb|EHJ78805.1| hypothetical protein KGM_13024 [Danaus plexippus]
BGIBMGA011232	/	No hits
BGIBMGA005739	3e-42	ref|XP_004926869.1| PREDICTED: DNA-directed RNA polymerases I, II, and III subunit RPABC5-like isoform X1 [Bombyx m
BGIBMGA005779	0	ref|XP_004923865.1| PREDICTED: zinc transporter 2-like isoform X2 [Bombyx mori]
BGIBMGA005790	2e-56	ref|XP_004923868.1| PREDICTED: transmembrane protein 205-like [Bombyx mori]
BGIBMGA005791	0	gb|EHJ64074.1| hypothetical protein KGM_18107 [Danaus plexippus]
BGIBMGA005775	0	ref|XP_004923871.1| PREDICTED: DNA-binding protein P3A2-like [Bombyx mori]
BGIBMGA005794	1e-102	ref|NP_001093078.1| ubiquinone biosynthesis protein COQ7-like protein [Bombyx mori] gb|ABD36098.1| ubiquinone biosy
BGIBMGA005772	0	ref|XP_004923917.1| PREDICTED: neuroglian-like [Bombyx mori]
BGIBMGA005771	1e-147	ref|XP_004923872.1| PREDICTED: scm-like with four MBT domains protein 2-like [Bombyx mori]
BGIBMGA005770	0	ref|XP_004923872.1| PREDICTED: scm-like with four MBT domains protein 2-like [Bombyx mori]
BGIBMGA005799	0	ref|XP_004923876.1| PREDICTED: Williams-Beuren syndrome chromosomal region 16 protein-like [Bombyx mori]
BGIBMGA005768	0	ref|XP_004923877.1| PREDICTED: mediator of RNA polymerase II transcription subunit 27-like [Bombyx mori]
BGIBMGA005805	0	ref|XP_004923879.1| PREDICTED: neuroligin-2-like [Bombyx mori]
BGIBMGA005809	1e-137	ref|XP_004923884.1| PREDICTED: uncharacterized protein LOC101740045 [Bombyx mori]
BGIBMGA005812	0	dbj|BAM62792.1| arginine kinase isoform 2 [Bombyx mori]
BGIBMGA005813	3e-72	ref|XP_004923890.1| PREDICTED: chromatin accessibility complex protein 1-like [Bombyx mori]
BGIBMGA005815	0	ref|XP_004923893.1| PREDICTED: uncharacterized protein LOC101741379 [Bombyx mori]
BGIBMGA005759	0	ref|XP_004923895.1| PREDICTED: histone deacetylase 6-like [Bombyx mori]
BGIBMGA005816	0	ref|XP_004923896.1| PREDICTED: mitochondrial intermediate peptidase-like [Bombyx mori]
BGIBMGA005755	1e-126	ref|XP_004923900.1| PREDICTED: alpha-crystallin B chain-like [Bombyx mori]
BGIBMGA005823	1e-114	ref|XP_004923903.1| PREDICTED: alpha-crystallin B chain-like [Bombyx mori]
BGIBMGA005750	0	ref|XP_004923909.1| PREDICTED: probable sulfite oxidase, mitochondrial-like [Bombyx mori]
BGIBMGA005747	0	gb|EHJ76030.1| hypothetical protein KGM_19348 [Danaus plexippus]
BGIBMGA005745	0	ref|XP_004923928.1| PREDICTED: Down syndrome cell adhesion molecule-like protein Dscam2-like [Bombyx mori]
BGIBMGA005854	0	ref|XP_004926919.1| PREDICTED: protein turtle-like [Bombyx mori]
BGIBMGA005853	1e-105	gb|EHJ72740.1| nonmuscle myosin essential light chain [Danaus plexippus]
BGIBMGA005855	/	No hits
BGIBMGA005856	3e-98	ref|XP_004926936.1| PREDICTED: serine/threonine-protein kinase grp-like [Bombyx mori]
BGIBMGA005852	3e-62	ref|XP_004926922.1| PREDICTED: protein phosphatase 1 regulatory subunit 14B-like isoform X3 [Bombyx mori]
BGIBMGA005857	/	No hits
BGIBMGA005858	3e-87	ref|NP_001040295.1| guanine nucleotide binding protein [Bombyx mori] gb|ABD36385.1| guanine nucleotide binding prot
BGIBMGA005851	0	ref|XP_004926937.1| PREDICTED: blastoderm-specific protein 25D-like [Bombyx mori]
BGIBMGA005859	0	ref|XP_004926923.1| PREDICTED: chitinase-3-like protein 1-like [Bombyx mori]
BGIBMGA005850	1e-46	gb|EHJ72733.1| hypothetical protein KGM_16103 [Danaus plexippus]
BGIBMGA005847	1e-172	ref|NP_001106736.1| sid-1-related gene3 precursor [Bombyx mori] dbj|BAF95806.1| sid-1-like protein3 [Bombyx mori]
BGIBMGA005862	0	ref|XP_004926940.1| PREDICTED: solute carrier family 52, riboflavin transporter, member 3-like [Bombyx mori]
BGIBMGA005864	1e-158	ref|XP_004926929.1| PREDICTED: trafficking protein particle complex subunit 4-like [Bombyx mori]
BGIBMGA005842	1e-147	ref|XP_004926943.1| PREDICTED: WD repeat-containing protein 26-like [Bombyx mori]
BGIBMGA005838	0	ref|XP_004926932.1| PREDICTED: U4/U6.U5 tri-snRNP-associated protein 1-like [Bombyx mori]
BGIBMGA005837	0	ref|XP_004926944.1| PREDICTED: lysosomal-trafficking regulator-like [Bombyx mori]
BGIBMGA005836	5e-69	ref|XP_004926944.1| PREDICTED: lysosomal-trafficking regulator-like [Bombyx mori]
BGIBMGA005835	0	ref|XP_004926944.1| PREDICTED: lysosomal-trafficking regulator-like [Bombyx mori]
BGIBMGA005869	7e-80	ref|XP_004926935.1| PREDICTED: DNA replication complex GINS protein PSF1-like isoform X2 [Bombyx mori]
BGIBMGA005893	0	ref|XP_004924737.1| PREDICTED: CUGBP Elav-like family member 4-like [Bombyx mori]
BGIBMGA005884	0	ref|XP_004924739.1| PREDICTED: remodeling and spacing factor 1-like [Bombyx mori]
BGIBMGA005897	0	ref|XP_004924726.1| PREDICTED: spermidine synthase-like isoform X1 [Bombyx mori] ref|XP_004924727.1| PREDICTED: spe
BGIBMGA005898	0	ref|XP_004924729.1| PREDICTED: protein abrupt-like [Bombyx mori]
BGIBMGA005878	1e-146	ref|XP_004924732.1| PREDICTED: general transcription factor IIE subunit 2-like [Bombyx mori]
BGIBMGA005876	0	gb|EHJ78938.1| putative nidogen [Danaus plexippus]
BGIBMGA005902	3e-15	ref|XP_969621.2| PREDICTED: similar to n-acetylgalactosaminyltransferase [Tribolium castaneum] gb|EFA01652.1| hypot
BGIBMGA005908	1e-176	ref|XP_004927441.1| PREDICTED: selenocysteine Se-methyltransferase-like [Bombyx mori]
BGIBMGA005909	0	ref|XP_004927438.1| PREDICTED: ankyrin-3-like [Bombyx mori]
BGIBMGA005905	3e-95	ref|XP_004927440.1| PREDICTED: ankyrin repeat domain-containing protein 39-like [Bombyx mori]
BGIBMGA005918	0	ref|XP_004927521.1| PREDICTED: nucleolar protein 10-like [Bombyx mori]
BGIBMGA005919	6e-49	ref|XP_004927600.1| PREDICTED: uncharacterized protein LOC101736891, partial [Bombyx mori]
BGIBMGA005920	0	ref|XP_004927523.1| PREDICTED: LOW QUALITY PROTEIN: WD repeat-containing protein 35-like [Bombyx mori]
BGIBMGA005912	1e-161	gb|EHJ65152.1| hypothetical protein KGM_03031 [Danaus plexippus]
BGIBMGA006083	0	ref|XP_004929128.1| PREDICTED: carbonyl reductase [NADPH] 3-like [Bombyx mori]
BGIBMGA006088	6e-21	gb|EHJ73207.1| putative F-box and WD domain protein [Danaus plexippus]
BGIBMGA006090	1e-115	ref|XP_004929131.1| PREDICTED: beclin 1-associated autophagy-related key regulator-like [Bombyx mori]
BGIBMGA006075	0	ref|XP_004929133.1| PREDICTED: kidney mitochondrial carrier protein 1-like isoform X1 [Bombyx mori]
BGIBMGA006091	4e-88	ref|XP_004929135.1| PREDICTED: CKLF-like MARVEL transmembrane domain-containing protein 4-like isoform X1 [Bombyx m
BGIBMGA006093	0	ref|XP_004929141.1| PREDICTED: kelch-like protein diablo-like isoform X1 [Bombyx mori] ref|XP_004929142.1| PREDICTE
BGIBMGA006070	1e-141	ref|XP_004929315.1| PREDICTED: thioredoxin domain-containing protein 3 homolog [Bombyx mori]
BGIBMGA006068	1e-137	ref|XP_004929144.1| PREDICTED: uncharacterized protein LOC101744902 isoform X1 [Bombyx mori]
BGIBMGA006063	1e-119	ref|XP_004929148.1| PREDICTED: sodium/potassium-transporting ATPase subunit beta-2-like [Bombyx mori]
BGIBMGA006062	0	ref|XP_004929149.1| PREDICTED: sodium/potassium-transporting ATPase subunit beta-2-like [Bombyx mori]
BGIBMGA006061	8e-96	ref|XP_004929323.1| PREDICTED: glutenin, high molecular weight subunit PW212-like [Bombyx mori]
BGIBMGA006099	1e-173	gb|EHJ71674.1| putative Sodium/potassium-transporting ATPase subunit beta-2 [Danaus plexippus]
BGIBMGA006100	2e-47	ref|NP_001040219.1| transmembrane protein precursor [Bombyx mori] gb|ABD36265.1| transmembrane protein [Bombyx mori
BGIBMGA006048	1e-153	ref|XP_004929155.1| PREDICTED: inactive hydroxysteroid dehydrogenase-like protein 1-like [Bombyx mori]
BGIBMGA006103	0	ref|XP_004929326.1| PREDICTED: LOW QUALITY PROTEIN: enhancer of mRNA-decapping protein 4-like [Bombyx mori]
BGIBMGA006046	4e-37	ref|XP_004922037.1| PREDICTED: WD repeat-containing protein 81-like [Bombyx mori]
BGIBMGA006045	1e-149	ref|NP_001037614.1| small GTP binding protein RAB5 [Bombyx mori] gb|ABF66621.1| small GTP binding protein RAB5 [Bom
BGIBMGA006106	0	ref|XP_004929161.1| PREDICTED: BTB/POZ domain-containing protein 9-like isoform X2 [Bombyx mori]
BGIBMGA006107	1e-127	ref|XP_004929160.1| PREDICTED: BTB/POZ domain-containing protein 9-like isoform X1 [Bombyx mori]
BGIBMGA006108	0	ref|NP_001040367.1| prolactin regulatory binding-element protein [Bombyx mori] gb|ABF51263.1| prolactin regulatory
BGIBMGA006040	0	ref|XP_004929331.1| PREDICTED: uncharacterized protein LOC101735802 [Bombyx mori]
BGIBMGA006039	0	ref|XP_004929331.1| PREDICTED: uncharacterized protein LOC101735802 [Bombyx mori]
BGIBMGA006109	3e-89	ref|NP_001040539.1| chromobox-like protein 5 [Bombyx mori] gb|ABF51450.1| chromobox-like protein 5 [Bombyx mori]
BGIBMGA006038	0	ref|XP_004929332.1| PREDICTED: dedicator of cytokinesis protein 7-like [Bombyx mori]
BGIBMGA006114	0	ref|XP_004929163.1| PREDICTED: methyltransferase-like protein 13-like [Bombyx mori]
BGIBMGA006036	0	ref|XP_004929164.1| PREDICTED: SUN domain-containing protein 2-like [Bombyx mori]
BGIBMGA006035	2e-61	ref|XP_004929164.1| PREDICTED: SUN domain-containing protein 2-like [Bombyx mori]
BGIBMGA006033	1e-165	ref|NP_001124373.1| C-type lectin 6 [Bombyx mori] dbj|BAG54786.1| low-expression lectin 3 [Bombyx mori]
BGIBMGA006028	1e-119	ref|XP_004929338.1| PREDICTED: mediator of RNA polymerase II transcription subunit 15-like [Bombyx mori]
BGIBMGA006026	0	ref|XP_004929341.1| PREDICTED: coiled-coil and C2 domain-containing protein 1-like [Bombyx mori]
BGIBMGA006025	0	ref|XP_004929342.1| PREDICTED: maestro heat-like repeat-containing protein family member 1-like [Bombyx mori]
BGIBMGA006128	0	ref|XP_004929176.1| PREDICTED: TBC1 domain family member 24-like isoform X1 [Bombyx mori]
BGIBMGA006129	1e-126	gb|EHJ71028.1| hypothetical protein KGM_09987 [Danaus plexippus]
BGIBMGA006021	8e-80	ref|XP_004929183.1| PREDICTED: androgen-induced gene 1 protein-like [Bombyx mori] ref|XP_004934348.1| PREDICTED: an
BGIBMGA006131	0	ref|NP_001037297.1| ICE protein [Bombyx mori] gb|AAW79564.1| ICE [Bombyx mori]
BGIBMGA006018	9e-85	ref|XP_004929184.1| PREDICTED: uncharacterized protein LOC101738751 [Bombyx mori]
BGIBMGA006134	0	ref|XP_004929187.1| PREDICTED: HEAT repeat-containing protein 1-like [Bombyx mori]
BGIBMGA006015	1e-113	ref|XP_004929345.1| PREDICTED: uncharacterized protein LOC101737691 [Bombyx mori]
BGIBMGA006136	1e-125	ref|XP_004929190.1| PREDICTED: tribbles homolog 2-like [Bombyx mori]
BGIBMGA006138	8e-87	ref|XP_004929190.1| PREDICTED: tribbles homolog 2-like [Bombyx mori]
BGIBMGA006013	0	ref|XP_004929189.1| PREDICTED: NADH dehydrogenase [ubiquinone] flavoprotein 1, mitochondrial-like [Bombyx mori]
BGIBMGA006011	0	ref|XP_004929196.1| PREDICTED: mRNA-capping enzyme-like [Bombyx mori]
BGIBMGA006010	/	No hits
BGIBMGA006008	8e-92	ref|XP_004929200.1| PREDICTED: homeobox protein aristaless-like [Bombyx mori]
BGIBMGA006143	1e-119	ref|XP_004929347.1| PREDICTED: uncharacterized protein LOC101737957 [Bombyx mori]
BGIBMGA006144	0	ref|XP_004929349.1| PREDICTED: elongation factor G, mitochondrial-like [Bombyx mori]
BGIBMGA006146	0	gb|EHJ69660.1| protein Wnt-1 precursor [Danaus plexippus]
BGIBMGA006002	0	ref|NP_001161755.1| integrin beta subunit 2 precursor [Bombyx mori] gb|ACY74432.1| integrin beta subunit 2 [Bombyx
BGIBMGA006153	0	ref|XP_004929203.1| PREDICTED: tubulin glycylase 3A-like [Bombyx mori]
BGIBMGA006158	0	ref|NP_001040289.1| prohibitin protein WPH [Bombyx mori] gb|ABD36375.1| prohibitin protein WPH [Bombyx mori]
BGIBMGA005996	1e-121	ref|XP_004929210.1| PREDICTED: peptidyl-prolyl cis-trans isomerase FKBP6-like isoform X1 [Bombyx mori]
BGIBMGA005994	0	ref|NP_001040543.1| proteasome 26S non-ATPase subunit 7 [Bombyx mori] gb|ABF51478.1| proteasome 26S non-ATPase subu
BGIBMGA006159	1e-139	ref|NP_001040500.1| inosine triphosphatase [Bombyx mori] gb|ABF51516.1| inosine triphosphatase [Bombyx mori]
BGIBMGA006160	0	ref|NP_001037542.1| L-threonine dehydrogenase [Bombyx mori] gb|ABA43639.1| L-threonine dehydrogenase [Bombyx mori]
BGIBMGA006166	0	ref|XP_004929361.1| PREDICTED: polycomb protein Asx-like [Bombyx mori]
BGIBMGA006167	1e-174	ref|XP_004929363.1| PREDICTED: abhydrolase domain-containing protein 2-like [Bombyx mori]
BGIBMGA005985	0	ref|XP_004929364.1| PREDICTED: plexin-B-like [Bombyx mori]
BGIBMGA006170	/	No hits
BGIBMGA005984	0	ref|XP_004929366.1| PREDICTED: LOW QUALITY PROTEIN: protein eyes shut-like [Bombyx mori]
BGIBMGA006172	1e-161	ref|XP_004929224.1| PREDICTED: putative uncharacterized protein C3orf83-like [Bombyx mori]
BGIBMGA005980	0	ref|XP_004929225.1| PREDICTED: zinc finger protein Xfin-like [Bombyx mori]
BGIBMGA005976	0	ref|XP_004929227.1| PREDICTED: NHL repeat-containing protein 2-like [Bombyx mori]
BGIBMGA005975	0	ref|XP_004929229.1| PREDICTED: protein phosphatase 1L-like [Bombyx mori]
BGIBMGA005973	0	ref|XP_004929367.1| PREDICTED: LOW QUALITY PROTEIN: dedicator of cytokinesis protein 9-like [Bombyx mori]
BGIBMGA006178	0	gb|ADM32508.1| acinus [Bombyx mori]
BGIBMGA006180	0	ref|XP_004929234.1| PREDICTED: venom dipeptidyl peptidase 4-like isoform X2 [Bombyx mori]
BGIBMGA005966	0	ref|XP_004929237.1| PREDICTED: glucose-6-phosphate 1-dehydrogenase-like [Bombyx mori]
BGIBMGA006183	1e-137	ref|NP_001037470.1| protein ultraspiracle homolog [Bombyx mori] sp|P49700.1|USP_BOMMO RecName: Full=Protein ultrasp
BGIBMGA006184	1e-138	ref|NP_001037470.1| protein ultraspiracle homolog [Bombyx mori] sp|P49700.1|USP_BOMMO RecName: Full=Protein ultrasp
BGIBMGA005965	0	ref|XP_004929238.1| PREDICTED: uncharacterized protein C05D11.1-like isoform X1 [Bombyx mori]
BGIBMGA006189	0	ref|XP_004929241.1| PREDICTED: long-chain fatty acid transport protein 4-like [Bombyx mori]
BGIBMGA005964	1e-171	ref|XP_004929242.1| PREDICTED: golgin subfamily A member 1-like [Bombyx mori]
BGIBMGA005963	8e-87	ref|XP_004929242.1| PREDICTED: golgin subfamily A member 1-like [Bombyx mori]
BGIBMGA005961	8e-38	ref|XP_004929243.1| PREDICTED: protein muscleblind-like isoform X1 [Bombyx mori]
BGIBMGA005959	1e-170	ref|XP_004929377.1| PREDICTED: triple functional domain protein-like [Bombyx mori]
BGIBMGA005958	0	ref|XP_004929244.1| PREDICTED: alpha-tocopherol transfer protein-like [Bombyx mori]
BGIBMGA005957	1e-150	ref|XP_004929245.1| PREDICTED: alpha-tocopherol transfer protein-like [Bombyx mori]
BGIBMGA005955	0	ref|XP_004929248.1| PREDICTED: clavesin-1-like isoform X1 [Bombyx mori] ref|XP_004929249.1| PREDICTED: clavesin-1-l
BGIBMGA005950	0	ref|XP_004929380.1| PREDICTED: putative leucine-rich repeat-containing protein DDB_G0290503-like [Bombyx mori]
BGIBMGA006193	0	gb|AFC01223.1| DnaJ-9 [Bombyx mori]
[truncated: 2,066 more rows]

## Sheet: GO annotation
BGIBMGA000001	GO:0055114	GO:0030151	GO:0016491
BGIBMGA000002	GO:0007275	GO:0005179	GO:0005576
BGIBMGA000025	GO:0055114	GO:0006120	GO:0008137
BGIBMGA000030	GO:0016012
BGIBMGA000058	GO:0005524	GO:0004386
BGIBMGA000066	GO:0006412	GO:0003735	GO:0005622	GO:0005840
BGIBMGA000076	GO:0003677	GO:0005634
BGIBMGA000077	GO:0016773
BGIBMGA000085	GO:0046872
BGIBMGA000087	GO:0046872
BGIBMGA000090	GO:0016020
BGIBMGA000093	GO:0007186	GO:0004930	GO:0016021
BGIBMGA000094	GO:0007186	GO:0004930	GO:0016021
BGIBMGA000109	GO:0035023	GO:0005089	GO:0005524	GO:0016301
BGIBMGA000121	GO:0006506	GO:0016758	GO:0016021	GO:0005789
BGIBMGA000132	GO:0005975	GO:0004553
BGIBMGA000138	GO:0008612
BGIBMGA000140	GO:0006886	GO:0016192	GO:0030117
BGIBMGA000164	GO:0007155	GO:0005515	GO:0016020	GO:0016021
BGIBMGA000169	GO:0008654	GO:0016780	GO:0016020
BGIBMGA000173	GO:0005515
BGIBMGA000180	GO:0006397	GO:0006468	GO:0004540	GO:0004672	GO:0005524
BGIBMGA000182	GO:0055085	GO:0022857	GO:0016021
BGIBMGA000189	GO:0005515
BGIBMGA000197	GO:0033014	GO:0004852
BGIBMGA000199	GO:0006886	GO:0006605	GO:0005742
BGIBMGA000207	GO:0042742	GO:0005515	GO:0005509
BGIBMGA000208	GO:0009405	GO:0005509	GO:0005515	GO:0005576
BGIBMGA000209	GO:0006265	GO:0050840	GO:0003677	GO:0003918	GO:0005515	GO:0005509	GO:0009986	GO:0005576	GO:0016020	GO:0005694
BGIBMGA000215	GO:0007155	GO:0016020
BGIBMGA000221	GO:0006281	GO:0003913
BGIBMGA000229	GO:0005515
BGIBMGA000235	GO:0004781
BGIBMGA000240	GO:0009307	GO:0003677	GO:0009036
BGIBMGA000241	GO:0006281	GO:0006310	GO:0005524	GO:0009378	GO:0009379
BGIBMGA000245	GO:0042302	GO:0005515
BGIBMGA000246	GO:0042302
BGIBMGA000247	GO:0042302
BGIBMGA000249	GO:0042302
BGIBMGA000253	GO:0042302
BGIBMGA000254	GO:0009103	GO:0006259	GO:0015991	GO:0005515	GO:0008918	GO:0015078	GO:0003677	GO:0042302	GO:0033179
BGIBMGA000258	GO:0042302
BGIBMGA000259	GO:0042302
BGIBMGA000260	GO:0042302
BGIBMGA000263	GO:0042302
BGIBMGA000265	GO:0042302
BGIBMGA000266	GO:0042302
BGIBMGA000269	GO:0042302
BGIBMGA000276	GO:0044038	GO:0042302	GO:0016757	GO:0005886	GO:0016021
BGIBMGA000277	GO:0044038	GO:0016757	GO:0042302	GO:0016021	GO:0005886
BGIBMGA000281	GO:0042302
BGIBMGA000282	GO:0042302
BGIBMGA000291	GO:0016021
BGIBMGA000295	GO:0007264	GO:0005525
BGIBMGA000298	GO:0000160	GO:0006355	GO:0006030	GO:0006935	GO:0016818	GO:0008061	GO:0004673	GO:0005524	GO:0000155	GO:0005576	GO:0005737	GO:0005634
BGIBMGA000304	GO:0035556	GO:0005515
BGIBMGA000312	GO:0006397	GO:0055085	GO:0046660	GO:0006270	GO:0042393	GO:0005634	GO:0016021	GO:0019013
BGIBMGA000316	GO:0035556	GO:0006281	GO:0005515	GO:0003677	GO:0005524	GO:0004518	GO:0008270	GO:0046872
BGIBMGA000319	GO:0006412	GO:0003735	GO:0046872	GO:0005840	GO:0005622
BGIBMGA000320	GO:0005737
BGIBMGA000321	GO:0010508
BGIBMGA000325	GO:0042302
BGIBMGA000329	GO:0042302
BGIBMGA000346	GO:0042302
BGIBMGA000347	GO:0042302
BGIBMGA000354	GO:0006468	GO:0004672	GO:0005524	GO:0005515
BGIBMGA000356	GO:0001527
BGIBMGA000358	GO:0051304
BGIBMGA000360	GO:0005179	GO:0008270	GO:0005576
BGIBMGA000363	GO:0040007	GO:0008083
BGIBMGA000365	GO:0070526	GO:0006576	GO:0007264	GO:0006355	GO:0005524	GO:0005525	GO:0003724	GO:0003723	GO:0008134	GO:0016887	GO:0003924	GO:0005634	GO:0005622	GO:0005737
BGIBMGA000367	GO:0003676
BGIBMGA000369	GO:0042302
BGIBMGA000374	GO:0006310	GO:0006281	GO:0006508	GO:0008234	GO:0003910	GO:0003677	GO:0003877
BGIBMGA000379	GO:0055085	GO:0035023	GO:0030001	GO:0006355	GO:0006021	GO:0008654	GO:0007165	GO:0004512	GO:0005089	GO:0046873	GO:0005057	GO:0005515	GO:0003700	GO:0016020
BGIBMGA000384	GO:0042312	GO:0008217	GO:0005515	GO:0005179	GO:0005576
BGIBMGA000387	GO:0006749	GO:0003840	GO:0005515
BGIBMGA000388	GO:0042302
BGIBMGA000401	GO:0006810	GO:0005215	GO:0005234	GO:0004970	GO:0016020
BGIBMGA000408	GO:0009103	GO:0006468	GO:0042742	GO:0005516	GO:0004683	GO:0016773	GO:0004672	GO:0005524	GO:0016020
BGIBMGA000412	GO:0006355	GO:0003677	GO:0003723	GO:0005634
BGIBMGA000419	GO:0006631	GO:0006098	GO:0046168	GO:0055114	GO:0051287	GO:0008677	GO:0003857	GO:0050660	GO:0016616	GO:0016491	GO:0004616	GO:0048037	GO:0005737
BGIBMGA000420	GO:0006468	GO:0005524	GO:0004672
BGIBMGA000425	GO:0008152	GO:0016746
BGIBMGA000426	GO:0042302
BGIBMGA000429	GO:0005515	GO:0042302
BGIBMGA000433	GO:0042302
BGIBMGA000440	GO:0006412	GO:0003735	GO:0005761
BGIBMGA000445	GO:0006355	GO:0003700	GO:0043565
BGIBMGA000447	GO:0006355	GO:0015979	GO:0019079	GO:0006281	GO:0070526	GO:0006310	GO:0042742	GO:0006260	GO:0015995	GO:0003723	GO:0016851	GO:0008134	GO:0005524	GO:0009378	GO:0016740	GO:0016301	GO:0016887	GO:0003678	GO:0003677	GO:0003724	GO:0005576
BGIBMGA000452	GO:0005921
BGIBMGA000459	GO:0005515
BGIBMGA000461	GO:0031023	GO:0048870	GO:0008380	GO:0051225	GO:0015991	GO:0015078	GO:0005681	GO:0031514	GO:0033179
BGIBMGA000469	GO:0006355
BGIBMGA000470	GO:0008152	GO:0006508	GO:0016787	GO:0008233
BGIBMGA000474	GO:0015684	GO:0015093	GO:0008137	GO:0003924	GO:0005525	GO:0016021	GO:0005739
BGIBMGA000475	GO:0006457	GO:0005509	GO:0051082	GO:0005783
BGIBMGA000476	GO:0019054	GO:0004857	GO:0008289
BGIBMGA000478	GO:0016192	GO:0006886	GO:0005198	GO:0030117
BGIBMGA000480	GO:0006355	GO:0006357	GO:0015031	GO:0006405	GO:0007049	GO:0003700	GO:0045502	GO:0001104	GO:0045145	GO:0008134	GO:0043565	GO:0005198	GO:0042803	GO:0042025	GO:0016020	GO:0019031	GO:0019028	GO:0016021	GO:0016592
BGIBMGA000481	GO:0045454	GO:0055114	GO:0016972
BGIBMGA000484	GO:0016192	GO:0006886	GO:0006869	GO:0005515	GO:0005198	GO:0005319	GO:0030126	GO:0030117
BGIBMGA000502	GO:0005515
BGIBMGA000506	GO:0016042	GO:0006508	GO:0006629	GO:0008236	GO:0004806	GO:0016787
BGIBMGA000517	GO:0005515
BGIBMGA000518	GO:0015979	GO:0003824	GO:0016020	GO:0009523	GO:0009539
BGIBMGA000521	GO:0035556	GO:0046872	GO:0008270	GO:0046983	GO:0003677
BGIBMGA000526	GO:0046718	GO:0019076	GO:0006355	GO:0003677	GO:0019028	GO:0030430	GO:0042025
BGIBMGA000529	GO:0006508	GO:0004222	GO:0016020
BGIBMGA000535	GO:0007264	GO:0051056	GO:0005085	GO:0005622
BGIBMGA000537	GO:0006613	GO:0046872	GO:0003677	GO:0030176	GO:0005784	GO:0005634
BGIBMGA000538	GO:0055085	GO:0015991	GO:0019087	GO:0006811	GO:0015078	GO:0005216	GO:0004045	GO:0033177	GO:0016021	GO:0016020
BGIBMGA000542	GO:0015986	GO:0005524	GO:0015078	GO:0000276
BGIBMGA000545	GO:0006289	GO:0005515	GO:0004003	GO:0005634	GO:0000439
BGIBMGA000549	GO:0006508	GO:0008236	GO:0016020
BGIBMGA000552	GO:0005515
BGIBMGA000553	GO:0007339	GO:0055114	GO:0006979	GO:0004601	GO:0020037	GO:0005515	GO:0005576	GO:0016020
BGIBMGA000572	GO:0006412	GO:0005975	GO:0003735	GO:0003824	GO:0030151	GO:0030170	GO:0016773	GO:0005840
BGIBMGA000574	GO:0005515
BGIBMGA000577	GO:0055085	GO:0019064	GO:0006811	GO:0005216	GO:0005198	GO:0046789	GO:0016021	GO:0019031	GO:0016020	GO:0005882
BGIBMGA000578	GO:0055085	GO:0016021
BGIBMGA000582	GO:0055085	GO:0022857	GO:0016021
BGIBMGA000584	GO:0009253	GO:0008745
BGIBMGA000591	GO:0005515	GO:0016020
BGIBMGA000592	GO:0006508	GO:0004177	GO:0005622
BGIBMGA000601	GO:0006468	GO:0004675	GO:0005024	GO:0004672	GO:0005524	GO:0016020
BGIBMGA000617	GO:0007165	GO:0007155	GO:0016192	GO:0005515	GO:0004871	GO:0016020	GO:0019031	GO:0005604	GO:0019033	GO:0016021
BGIBMGA000619	GO:0006457	GO:0007165	GO:0005509	GO:0005578
BGIBMGA000621	GO:0009103
BGIBMGA000626	GO:0006139	GO:0006396	GO:0008408	GO:0003676	GO:0000176	GO:0005622
BGIBMGA000627	GO:0016881	GO:0005515
BGIBMGA000629	GO:0006888	GO:0006886	GO:0006353	GO:0006355	GO:0003677	GO:0008270	GO:0003723	GO:0030127
BGIBMGA000638	GO:0006355	GO:0003677	GO:0043565	GO:0003700
BGIBMGA000641	GO:0006811	GO:0016020
BGIBMGA000646	GO:0006367	GO:0016020	GO:0005669
BGIBMGA000647	GO:0005509
BGIBMGA000648	GO:0005975	GO:0004553
BGIBMGA000657	GO:0007165	GO:0006355	GO:0005515	GO:0004871
BGIBMGA000659	GO:0009058	GO:0044237	GO:0008152	GO:0055114	GO:0006694	GO:0006355	GO:0050662	GO:0003824	GO:0016491	GO:0016616	GO:0003854	GO:0051287	GO:0016620	GO:0003700	GO:0080019	GO:0005622
BGIBMGA000662	GO:0018149	GO:0016884	GO:0005737
BGIBMGA000667	GO:0005179	GO:0005576
BGIBMGA000679	GO:0016853	GO:0008270	GO:0005515	GO:0005634
BGIBMGA000680	GO:0006807	GO:0006542	GO:0004356
BGIBMGA000684	GO:0015986	GO:0015078	GO:0005515	GO:0000276
BGIBMGA000693	GO:0007018	GO:0003777	GO:0030286
BGIBMGA000698	GO:0005515
BGIBMGA000699	GO:0007165
BGIBMGA000704	GO:0055114	GO:0016491	GO:0016706
BGIBMGA000723	GO:0045454	GO:0009055	GO:0005515	GO:0015035
BGIBMGA000731	GO:0006511	GO:0004221
BGIBMGA000738	GO:0030246	GO:0071203
BGIBMGA000743	GO:0006396	GO:0003723	GO:0016779
BGIBMGA000746	GO:0006270	GO:0006355	GO:0006352	GO:0018149	GO:0016987	GO:0003700	GO:0003677	GO:0005737
BGIBMGA000765	GO:0005525	GO:0003924
BGIBMGA000770	GO:0006468	GO:0004672	GO:0005524	GO:0005515
BGIBMGA000777	GO:0008152	GO:0016787
BGIBMGA000778	GO:0080019
BGIBMGA000783	GO:0007275	GO:0007154	GO:0007219	GO:0005515	GO:0005509	GO:0016020	GO:0016021	GO:0009986
BGIBMGA000787	GO:0006355	GO:0003677
BGIBMGA000796	GO:0046008	GO:0003723	GO:0005179	GO:0005576
BGIBMGA000797	GO:0006886	GO:0008430	GO:0030176
BGIBMGA000798	GO:0003723
BGIBMGA000801	GO:0005515
BGIBMGA000808	GO:0000160	GO:0006935	GO:0004527	GO:0004673	GO:0003676	GO:0000155	GO:0008270	GO:0005737	GO:0005622
BGIBMGA000812	GO:0005515
BGIBMGA000813	GO:0044237	GO:0008152	GO:0016491	GO:0003824	GO:0050662
BGIBMGA000814	GO:0030908	GO:0030153	GO:0015643	GO:0051082	GO:0005515
BGIBMGA000817	GO:0035091
BGIBMGA000828	GO:0006260	GO:0015995	GO:0015979	GO:0016851	GO:0003677	GO:0016887	GO:0005524
BGIBMGA000829	GO:0003676	GO:0005634
BGIBMGA000834	GO:0046872	GO:0008270	GO:0005634
BGIBMGA000842	GO:0016021
BGIBMGA000844	GO:0009966	GO:0016021
BGIBMGA000846	GO:0032065	GO:0008152	GO:0005543	GO:0003824	GO:0035091	GO:0005515	GO:0005938
BGIBMGA000851	GO:0006423	GO:0006420	GO:0005524	GO:0000166	GO:0004817	GO:0004814	GO:0005737
BGIBMGA000853	GO:0006886	GO:0034755	GO:0006355	GO:0006367	GO:0016573	GO:0006397	GO:0006605	GO:0006470	GO:0007010	GO:0016032	GO:0003713	GO:0005381	GO:0003779	GO:0003712	GO:0005515	GO:0004402	GO:0008270	GO:0015631	GO:0004725	GO:0005634	GO:0005742	GO:0016021	GO:0019028	GO:0071203	GO:0000123	GO:0005672
BGIBMGA000865	GO:0016020	GO:0005634
BGIBMGA000866	GO:0016787
BGIBMGA000867	GO:0006412	GO:0003723	GO:0003735	GO:0005840
BGIBMGA000872	GO:0006468	GO:0009103	GO:0032313	GO:0005524	GO:0016773	GO:0005097	GO:0004672	GO:0016020
BGIBMGA000875	GO:0008152	GO:0016787
BGIBMGA000880	GO:0016817
BGIBMGA000882	GO:0006412	GO:0003735	GO:0005622	GO:0005840
BGIBMGA000892	GO:0005976	GO:0033905	GO:0004553
BGIBMGA000898	GO:0005515
BGIBMGA000899	GO:0019882	GO:0009405	GO:0006955	GO:0005198	GO:0042613	GO:0016020	GO:0019028
BGIBMGA000900	GO:0007219	GO:0045944	GO:0003713	GO:0016607
BGIBMGA000903	GO:0008152	GO:0016746
BGIBMGA000912	GO:0016887	GO:0005524
BGIBMGA000913	GO:0006355	GO:0003700	GO:0005634
BGIBMGA000915	GO:0008053	GO:0015991	GO:0006184	GO:0016192	GO:0006405	GO:0006914	GO:0007155	GO:0016973	GO:0042803	GO:0003924	GO:0003774	GO:0015078	GO:0008855	GO:0008134	GO:0045502	GO:0005643	GO:0016021	GO:0005741	GO:0005604	GO:0033179	GO:0016459	GO:0042025
BGIBMGA000917	GO:0008033	GO:0005524	GO:0016879	GO:0000166	GO:0005737
BGIBMGA000919	GO:0005515
BGIBMGA000922	GO:0004045	GO:0003712	GO:0000124
BGIBMGA000938	GO:0005515	GO:0016758	GO:0005789
BGIBMGA000941	GO:0005515
BGIBMGA000942	GO:0005515
BGIBMGA000943	GO:0016192	GO:0016021
BGIBMGA000950	GO:0001882
BGIBMGA000957	GO:0007165	GO:0004674	GO:0046872	GO:0003824	GO:0016020
BGIBMGA000958	GO:0055085	GO:0006812	GO:0008324	GO:0016021
BGIBMGA000959	GO:0006412	GO:0003735	GO:0005622	GO:0005840
BGIBMGA000963	GO:0009405	GO:0007154	GO:0008200	GO:0005515	GO:0005576	GO:0016020
BGIBMGA000964	GO:0009405	GO:0006310	GO:0006281	GO:0005515	GO:0008200	GO:0005576
BGIBMGA000965	GO:0046872	GO:0005515	GO:0008270	GO:0005622
BGIBMGA000970	GO:0006357	GO:0001104	GO:0016592
BGIBMGA000972	GO:0005515
BGIBMGA000973	GO:0006468	GO:0004672	GO:0005515	GO:0005524
BGIBMGA000974	GO:0006468	GO:0005524	GO:0004672
BGIBMGA000975	GO:0006457	GO:0051087	GO:0000774	GO:0042803	GO:0005515
BGIBMGA000979	GO:0000226	GO:0006357	GO:0001104	GO:0000922	GO:0005815	GO:0016592
BGIBMGA000981	GO:0035556	GO:0006357	GO:0008270	GO:0003676	GO:0005515	GO:0003968	GO:0001104	GO:0016592	GO:0016020
BGIBMGA000983	GO:0006629	GO:0006260	GO:0006468	GO:0004672	GO:0005524	GO:0005634
BGIBMGA000988	GO:0006464	GO:0006888	GO:0006886	GO:0008270	GO:0003677	GO:0046872	GO:0016151	GO:0030127
BGIBMGA000990	GO:0006139	GO:0008408	GO:0003676
BGIBMGA000991	GO:0006418	GO:0042256	GO:0005524	GO:0000166	GO:0004812	GO:0043022	GO:0017048
BGIBMGA000995	GO:0046907	GO:0005643
BGIBMGA000999	GO:0016020
BGIBMGA001002	GO:0030071	GO:0006355	GO:0031145	GO:0046983	GO:0005634	GO:0005680
BGIBMGA001008	GO:0055085	GO:0022857	GO:0016021
BGIBMGA001011	GO:0004571	GO:0005509	GO:0016020
BGIBMGA001020	GO:0006508	GO:0004252
BGIBMGA001024	GO:0006952	GO:0050829	GO:0007586	GO:0006950	GO:0050830	GO:0006355	GO:0006890	GO:0051431	GO:0003677	GO:0005198	GO:0005507	GO:0042802	GO:0003700	GO:0005515	GO:0005576	GO:0005634	GO:0005615
BGIBMGA001025	GO:0005515
BGIBMGA001032	GO:0005515	GO:0035091
BGIBMGA001033	GO:0016021
BGIBMGA001035	GO:0008152	GO:0008033	GO:0006537	GO:0009228	GO:0006051	GO:0055114	GO:0009435	GO:0000105	GO:0000160	GO:0006355	GO:0006222	GO:0031419	GO:0018580	GO:0004152	GO:0003824	GO:0016491	GO:0046872	GO:0047465	GO:0016829	GO:0000156	GO:0015930	GO:0050660	GO:0004514	GO:0016638	GO:0017150	GO:0030554
BGIBMGA001038	GO:0006397	GO:0007067	GO:0005515	GO:0003723	GO:0005634	GO:0000775	GO:0005737
BGIBMGA001042	GO:0046872	GO:0000166	GO:0016021	GO:0016012	GO:0031224
BGIBMGA001044	GO:0005509
BGIBMGA001054	GO:0006511	GO:0004221
BGIBMGA001068	GO:0008152	GO:0005515	GO:0003824
BGIBMGA001069	GO:0006281	GO:0003676	GO:0004519	GO:0046872	GO:0005179	GO:0008270	GO:0003677	GO:0005576
BGIBMGA001070	GO:0055114	GO:0007264	GO:0007186	GO:0006614	GO:0003924	GO:0016887	GO:0019001	GO:0031683	GO:0005525	GO:0004871	GO:0016655	GO:0005524	GO:0016020	GO:0005737	GO:0005622	GO:0005634
BGIBMGA001072	GO:0005515
BGIBMGA001075	GO:0003824	GO:0016020
BGIBMGA001084	GO:0006302	GO:0030145	GO:0004519	GO:0016787	GO:0005634
BGIBMGA001093	GO:0006487	GO:0003830	GO:0003824	GO:0051536	GO:0016020
BGIBMGA001100	GO:0006470	GO:0055114	GO:0008138	GO:0051536	GO:0004725	GO:0016651	GO:0005515
BGIBMGA001103	GO:0006914	GO:0055114	GO:0007049	GO:0008121	GO:0005634
BGIBMGA001105	GO:0016567	GO:0004842	GO:0000151
BGIBMGA001106	GO:0006412	GO:0003735	GO:0005622	GO:0005840
BGIBMGA001107	GO:0007165	GO:0005509	GO:0005578
BGIBMGA001111	GO:0008272	GO:0015116	GO:0016021
BGIBMGA001119	GO:0016021
BGIBMGA001123	GO:0006886	GO:0008536
BGIBMGA001126	GO:0006098	GO:0055114	GO:0050661	GO:0004616
BGIBMGA001137	GO:0006231	GO:0004799
BGIBMGA001139	GO:0019310	GO:0055114	GO:0046872	GO:0050113	GO:0005506	GO:0005737
BGIBMGA001141	GO:0005515	GO:0016020
BGIBMGA001142	GO:0005634
BGIBMGA001147	GO:0055085	GO:0015986	GO:0022857	GO:0046961	GO:0046933	GO:0000275	GO:0016021
BGIBMGA001155	GO:0007004	GO:0006811	GO:0006412	GO:0051973	GO:0003735	GO:0042162	GO:0005697	GO:0000781	GO:0016020	GO:0005622	GO:0005840
BGIBMGA001159	GO:0043130	GO:0032266
BGIBMGA001162	GO:0055114	GO:0045893	GO:0005506	GO:0020037	GO:0016705
BGIBMGA001167	GO:0006355	GO:0043565	GO:0003700	GO:0005634
BGIBMGA001183	GO:0006468	GO:0005524	GO:0004672	GO:0016020
BGIBMGA001195	GO:0006412	GO:0019843	GO:0003735	GO:0005840
BGIBMGA001197	GO:0009058	GO:0008898	GO:0005515	GO:0016779
BGIBMGA001205	GO:0005515
BGIBMGA001206	GO:0044267	GO:0005524
BGIBMGA001212	GO:0006284	GO:0005509
BGIBMGA001218	GO:0055114	GO:0006396	GO:0000902	GO:0000160	GO:0006355	GO:0006120	GO:0000156	GO:0008137	GO:0003677	GO:0000176
BGIBMGA001220	GO:0008643	GO:0055085	GO:0005351	GO:0016021	GO:0016020	GO:0000139
BGIBMGA001237	GO:0008152	GO:0003824
BGIBMGA001238	GO:0006418	GO:0043039	GO:0005524	GO:0016876	GO:0004812	GO:0000166
BGIBMGA001239	GO:0006357	GO:0033588
BGIBMGA001244	GO:0016226	GO:0006139	GO:0005506	GO:0005524	GO:0051536	GO:0004127
BGIBMGA001251	GO:0007165	GO:0005057	GO:0005634
BGIBMGA001252	GO:0006486	GO:0000030	GO:0016020
BGIBMGA001254	GO:0009190	GO:0035556	GO:0016849
BGIBMGA001256	GO:0005515	GO:0005509	GO:0004064
BGIBMGA001258	GO:0016192	GO:0016021
BGIBMGA001259	GO:0006413	GO:0003723	GO:0019012
BGIBMGA001263	GO:0005986	GO:0016788	GO:0050307
BGIBMGA001264	GO:0070461
BGIBMGA001266	GO:0009966	GO:0007275	GO:0016020
BGIBMGA001267	GO:0009405	GO:0005198	GO:0004842
BGIBMGA001268	GO:0035091	GO:0016773
BGIBMGA001269	GO:0005515	GO:0035091	GO:0071203
BGIBMGA001270	GO:0006506	GO:0016746	GO:0005789	GO:0016021
BGIBMGA001276	GO:0055114	GO:0005506	GO:0020037	GO:0016705
BGIBMGA001286	GO:0019048	GO:0060967	GO:0016020	GO:0030430
BGIBMGA001289	GO:0016747
BGIBMGA001290	GO:0005515
BGIBMGA001292	GO:0020037
BGIBMGA001294	GO:0006886	GO:0006869	GO:0016192	GO:0042157	GO:0005515	GO:0008289	GO:0005576
BGIBMGA001296	GO:0006355	GO:0003700	GO:0043565	GO:0005634
BGIBMGA001303	GO:0045454
BGIBMGA001307	GO:0055114	GO:0006801	GO:0046872
BGIBMGA001310	GO:0006508	GO:0055114	GO:0004177	GO:0016706	GO:0005515	GO:0016491	GO:0005622
BGIBMGA001312	GO:0005515
BGIBMGA001313	GO:0006030	GO:0055085	GO:0022857	GO:0008061	GO:0005576	GO:0016021
BGIBMGA001315	GO:0003677
BGIBMGA001316	GO:0003677
BGIBMGA001323	GO:0044237	GO:0008152	GO:0055114	GO:0009396	GO:0050662	GO:0003824	GO:0004488	GO:0016491
BGIBMGA001330	GO:0006355	GO:0005515	GO:0003700	GO:0003677	GO:0005507	GO:0005634
BGIBMGA001334	GO:0005515
BGIBMGA001336	GO:0003676	GO:0016787	GO:0008026	GO:0003677	GO:0005524
BGIBMGA001342	GO:0003713	GO:0005634
BGIBMGA001344	GO:0006468	GO:0004672	GO:0005524
BGIBMGA001349	GO:0019028
BGIBMGA001350	GO:0006265	GO:0003677	GO:0003917	GO:0005694
BGIBMGA001351	GO:0006313	GO:0004803	GO:0003677
BGIBMGA001364	GO:0006891	GO:0006887	GO:0005198	GO:0017119	GO:0019031	GO:0019028	GO:0000145
BGIBMGA001366	GO:0000160	GO:0006355	GO:0003677	GO:0000156
BGIBMGA001367	GO:0008191
BGIBMGA001370	GO:0007016	GO:0005158	GO:0005200	GO:0001726	GO:0005925
BGIBMGA001371	GO:0048193	GO:0007155	GO:0005198	GO:0003779	GO:0016020	GO:0015629
BGIBMGA001372	GO:0003779
BGIBMGA001375	GO:0046872
BGIBMGA001379	GO:0006486	GO:0008378	GO:0016020
BGIBMGA001380	GO:0007010	GO:0006397	GO:0016192	GO:0006886	GO:0005515	GO:0003779	GO:0003723	GO:0030117	GO:0005737	GO:0005634
BGIBMGA001384	GO:0046983	GO:0003677
BGIBMGA001390	GO:0000160	GO:0006109	GO:0004672	GO:0005524	GO:0000155
BGIBMGA001391	GO:0043401	GO:0006355	GO:0003707	GO:0003700	GO:0005634
BGIBMGA001394	GO:0006523	GO:0004068
BGIBMGA001395	GO:0051603	GO:0004298	GO:0005839
BGIBMGA001402	GO:0055114	GO:0008033	GO:0008152	GO:0016879	GO:0000166	GO:0016491	GO:0005524	GO:0005737
BGIBMGA001406	GO:0009405	GO:0006810	GO:0044267	GO:0006281	GO:0006310	GO:0005524	GO:0000287	GO:0005576
BGIBMGA001411	GO:0016881
BGIBMGA001414	GO:0019904
BGIBMGA001416	GO:0006355	GO:0003677	GO:0003700	GO:0043565	GO:0005515
BGIBMGA001417	GO:0006813	GO:0016192	GO:0006886	GO:0016114	GO:0005198	GO:0008270	GO:0046872	GO:0005515	GO:0008661	GO:0030132	GO:0030130
BGIBMGA001422	GO:0046872
BGIBMGA001428	GO:0006952	GO:0009405	GO:0006508	GO:0004222	GO:0008270	GO:0008200	GO:0005576
BGIBMGA001430	GO:0005634
BGIBMGA001437	GO:0006413	GO:0000462	GO:0003743	GO:0030688	GO:0030686	GO:0005730
BGIBMGA001445	GO:0042302
BGIBMGA001448	GO:0007067	GO:0006270	GO:0006461	GO:0006355	GO:0008535	GO:0003677	GO:0003676	GO:0016020	GO:0072686	GO:0042729
BGIBMGA001464	GO:0051205	GO:0016021
BGIBMGA001467	GO:0003824
BGIBMGA001468	GO:0005515
BGIBMGA001470	GO:0015888	GO:0015234	GO:0005886
BGIBMGA001475	GO:0005515	GO:0003676
BGIBMGA001478	GO:0043130
BGIBMGA001479	GO:0030414	GO:0005886	GO:0016021
BGIBMGA001483	GO:0006412	GO:0003735	GO:0005840	GO:0005622
BGIBMGA001487	GO:0042302
BGIBMGA001490	GO:0006457
BGIBMGA001495	GO:0005515
BGIBMGA001503	GO:0006355	GO:0000160	GO:0018106	GO:0004871	GO:0004673	GO:0005524	GO:0005886	GO:0016021
BGIBMGA001510	GO:0006886	GO:0006605	GO:0005742
BGIBMGA001512	GO:0006468	GO:0007606	GO:0005524	GO:0004674	GO:0004930	GO:0004672	GO:0016021
BGIBMGA001516	GO:0071436	GO:0008948	GO:0005515	GO:0015081	GO:0016020
BGIBMGA001522	GO:0005525	GO:0003924
BGIBMGA001530	GO:0006813	GO:0006457	GO:0005198	GO:0015269	GO:0051082	GO:0017056	GO:0016286	GO:0005516	GO:0019028	GO:0005643	GO:0016021	GO:0019031	GO:0016272
BGIBMGA001537	GO:0006412	GO:0003735	GO:0005840	GO:0005739
BGIBMGA001539	GO:0055114	GO:0016972
BGIBMGA001540	GO:0006351	GO:0006412	GO:0006614	GO:0015946	GO:0000184	GO:0055114	GO:0005524	GO:0003676	GO:0003899	GO:0008026	GO:0008270	GO:0005525	GO:0003677	GO:0016787	GO:0004022	GO:0004386	GO:0016887	GO:0003735	GO:0005840	GO:0005622	GO:0005737
BGIBMGA001549	GO:0005515
BGIBMGA001551	GO:0005515
BGIBMGA001552	GO:0046872	GO:0000166	GO:0016021
BGIBMGA001553	GO:0051536
BGIBMGA001556	GO:0006695	GO:0004631	GO:0005737
BGIBMGA001557	GO:0055085	GO:0006814	GO:0006811	GO:0005216	GO:0005248	GO:0001518	GO:0016020
BGIBMGA001559	GO:0046847	GO:0007165	GO:0017124	GO:0005515	GO:0008093	GO:0005737
BGIBMGA001579	GO:0016070	GO:0003723	GO:0005515
BGIBMGA001582	GO:0006914	GO:0006457	GO:0007155	GO:0006355	GO:0010508	GO:0015991	GO:0009271	GO:0015078	GO:0031423	GO:0051082	GO:0019012	GO:0016272	GO:0033179	GO:0005604
BGIBMGA001584	GO:0006914	GO:0009405	GO:0007155	GO:0055085	GO:0015991	GO:0007094	GO:0006810	GO:0015078	GO:0005515	GO:0016755	GO:0005604	GO:0033179	GO:0030133	GO:0016020	GO:0031083	GO:0005886
BGIBMGA001585	GO:0045995	GO:0000921	GO:0030168	GO:0007155	GO:0007165	GO:0006914	GO:0030155	GO:0030334	GO:0006606	GO:0051258	GO:0007094	GO:0005102	GO:0008134	GO:0043015	GO:0045502	GO:0042802	GO:0008092	GO:0042803	GO:0030674	GO:0005604	GO:0005606	GO:0019898	GO:0005577	GO:0016021	GO:0005643	GO:0005940	GO:0005737
BGIBMGA001591	GO:0006811	GO:0015979	GO:0003723	GO:0016020
BGIBMGA001594	GO:0046488	GO:0016307
BGIBMGA001599	GO:0055085	GO:0022857	GO:0016021
BGIBMGA001600	GO:0055085	GO:0022857	GO:0016021
BGIBMGA001603	GO:0004523	GO:0003676
BGIBMGA001609	GO:0008152	GO:0016779
BGIBMGA001616	GO:0015684	GO:0007049	GO:0007264	GO:0015093	GO:0003677	GO:0005525	GO:0051536	GO:0003924	GO:0016021	GO:0005622
BGIBMGA001623	GO:0035556	GO:0016032	GO:0046872
BGIBMGA001628	GO:0006886	GO:0017137	GO:0046872	GO:0051536	GO:0008270
BGIBMGA001632	GO:0008270	GO:0005634
BGIBMGA001637	GO:0006333	GO:0005634
BGIBMGA001639	GO:0016787
BGIBMGA001643	GO:0005184
BGIBMGA001644	GO:0006465	GO:0008233	GO:0005787	GO:0005887	GO:0016021
BGIBMGA001650	GO:0007155	GO:0006508	GO:0004222	GO:0016020
BGIBMGA001653	GO:0008270	GO:0003677	GO:0003676	GO:0005634
BGIBMGA001655	GO:0035091
BGIBMGA001659	GO:0046872
BGIBMGA001660	GO:0016020
BGIBMGA001663	GO:0006281	GO:0046872	GO:0008270	GO:0005634
BGIBMGA001664	GO:0055085	GO:0022857	GO:0016021
BGIBMGA001666	GO:0015986	GO:0015078	GO:0005515	GO:0003723	GO:0000276
BGIBMGA001669	GO:0019031
BGIBMGA001670	GO:0006066	GO:0046872	GO:0004026
BGIBMGA001683	GO:0006412	GO:0051258	GO:0006184	GO:0005525	GO:0003735	GO:0003924	GO:0043234	GO:0005840
BGIBMGA001688	GO:0005515
BGIBMGA001689	GO:0006355	GO:0006412	GO:0003735	GO:0046872	GO:0008270	GO:0003677	GO:0005622	GO:0005840
BGIBMGA001690	GO:0055114	GO:0006281	GO:0016972	GO:0008270	GO:0046872	GO:0005634
BGIBMGA001696	GO:0006506	GO:0004540	GO:0005515	GO:0017176	GO:0016021
BGIBMGA001698	GO:0055114	GO:0006801	GO:0046872
BGIBMGA001699	GO:0005515
BGIBMGA001704	GO:0046872
BGIBMGA001717	GO:0008270	GO:0005506
BGIBMGA001723	GO:0006464	GO:0003677	GO:0016151	GO:0008270	GO:0004017	GO:0046872	GO:0003676
BGIBMGA001726	GO:0008152
BGIBMGA001736	GO:0003676	GO:0046872	GO:0008270	GO:0005634
BGIBMGA001739	GO:0007165	GO:0019069	GO:0006355	GO:0003700	GO:0005515	GO:0004871	GO:0005634
BGIBMGA001743	GO:0006400	GO:0008616	GO:0046872	GO:0003676	GO:0008479	GO:0008270	GO:0005634
BGIBMGA001744	GO:0008270	GO:0046872	GO:0003676	GO:0005634
BGIBMGA001758	GO:0006355	GO:0003677	GO:0005634
BGIBMGA001765	GO:0006355	GO:0003677	GO:0003700	GO:0043565	GO:0005634
BGIBMGA001769	GO:0009405	GO:0005198
BGIBMGA001771	GO:0046849	GO:0006817	GO:0005576	GO:0016021
BGIBMGA001775	GO:0008270	GO:0008863	GO:0046872	GO:0005634	GO:0009326
BGIBMGA001776	GO:0055114	GO:0042602	GO:0016491	GO:0010181
BGIBMGA001784	GO:0008270	GO:0005634
BGIBMGA001785	GO:0008270	GO:0046872	GO:0003676
BGIBMGA001786	GO:0005515
BGIBMGA001794	GO:0005515
BGIBMGA001799	GO:0006139	GO:0017038	GO:0016818	GO:0008026	GO:0004386	GO:0016787	GO:0003676	GO:0003677	GO:0005524	GO:0008270	GO:0016020	GO:0005634
BGIBMGA001800	GO:0006412	GO:0003735	GO:0005840
BGIBMGA001804	GO:0046872	GO:0005887
BGIBMGA001806	GO:0006378	GO:0016787	GO:0003729	GO:0005849
BGIBMGA001809	GO:0055085	GO:0016021
BGIBMGA001810	GO:0006412	GO:0003735	GO:0005840
BGIBMGA001812	GO:0016117	GO:0008033	GO:0055114	GO:0050660	GO:0003824	GO:0016705	GO:0016491
BGIBMGA001815	GO:0008234
BGIBMGA001816	GO:0003676	GO:0005544	GO:0008270	GO:0005509
BGIBMGA001817	GO:0046872	GO:0008270	GO:0005634
BGIBMGA001823	GO:0007264	GO:0005525	GO:0005622
BGIBMGA001828	GO:0009607	GO:0003677	GO:0016021	GO:0005634
BGIBMGA001836	GO:0007155	GO:0005509	GO:0005576
BGIBMGA001841	GO:0008152	GO:0016787
BGIBMGA001852	GO:0006120	GO:0055114	GO:0015986	GO:0015078	GO:0003677	GO:0008137	GO:0005524	GO:0003676	GO:0003968	GO:0004386	GO:0000276
BGIBMGA001865	GO:0044237	GO:0045226	GO:0050662	GO:0008831	GO:0003824
BGIBMGA001866	GO:0016311	GO:0006357	GO:0005515	GO:0016791	GO:0001104	GO:0016592
BGIBMGA001867	GO:0016998	GO:0016021
BGIBMGA001872	GO:0006364	GO:0005515	GO:0003723
BGIBMGA001874	GO:0055114	GO:0008270	GO:0016491	GO:0031492	GO:0000785	GO:0019031	GO:0005634
BGIBMGA001876	GO:0005975	GO:0008152	GO:0009058	GO:0043169	GO:0003824	GO:0030170
BGIBMGA001877	GO:0003824
BGIBMGA001885	GO:0008270
BGIBMGA001886	GO:0000226	GO:0000922	GO:0005815
BGIBMGA001887	GO:0006914	GO:0006508	GO:0051301	GO:0007094	GO:0006633	GO:0015991	GO:0006606	GO:0019069	GO:0007049	GO:0005515	GO:0004197	GO:0008855	GO:0003989	GO:0015078	GO:0005198	GO:0033179	GO:0009317	GO:0019031	GO:0016021	GO:0019028	GO:0005643
BGIBMGA001891	GO:0006508	GO:0004181	GO:0004180	GO:0008270
BGIBMGA001897	GO:0006323
BGIBMGA001898	GO:0006351	GO:0003899	GO:0003677	GO:0005634
BGIBMGA001903	GO:0006576	GO:0070526	GO:0007264	GO:0016887	GO:0005524	GO:0005525	GO:0005622
BGIBMGA001917	GO:0006904	GO:0001539	GO:0015031	GO:0006357	GO:0005198	GO:0001104	GO:0004064	GO:0005515	GO:0000145	GO:0009288	GO:0016592
BGIBMGA001918	GO:0006508	GO:0004197
BGIBMGA001924	GO:0005515
BGIBMGA001925	GO:0045892	GO:0005634
BGIBMGA001926	GO:0008299	GO:0003729
BGIBMGA001928	GO:0007264	GO:0003924	GO:0005525	GO:0005634	GO:0005622	GO:0005737
BGIBMGA001929	GO:0055114	GO:0008152	GO:0009396	GO:0003824	GO:0004488	GO:0016491	GO:0032934
BGIBMGA001931	GO:0003723	GO:0003726
BGIBMGA001932	GO:0019953	GO:0000772	GO:0005576
BGIBMGA001936	GO:0006355	GO:0003700	GO:0005515	GO:0003676	GO:0042025	GO:0016021
BGIBMGA001938	GO:0006479	GO:0008168
BGIBMGA001943	GO:0006614	GO:0055114	GO:0043531	GO:0005524	GO:0005525	GO:0016491	GO:0016301
BGIBMGA001950	GO:0003676
BGIBMGA001953	GO:0003723
BGIBMGA001954	GO:0003723
BGIBMGA001956	GO:0005509
BGIBMGA001966	GO:0055114	GO:0008152	GO:0007264	GO:0003924	GO:0005525	GO:0016491	GO:0005622
BGIBMGA001973	GO:0003824	GO:0016020
BGIBMGA001976	GO:0018149	GO:0003810
BGIBMGA001982	GO:0006289	GO:0006516	GO:0003684	GO:0005634	GO:0005737
BGIBMGA001984	GO:0016888
BGIBMGA001988	GO:0055085	GO:0006811	GO:0005216	GO:0005515	GO:0016020
BGIBMGA001992	GO:0007165
BGIBMGA002001	GO:0005509	GO:0019028
BGIBMGA002004	GO:0007264	GO:0005525	GO:0005524	GO:0003924	GO:0016887	GO:0005515	GO:0019867	GO:0005622
BGIBMGA002012	GO:0006886	GO:0008536
BGIBMGA002013	GO:0005515
BGIBMGA002014	GO:0006468	GO:0005524	GO:0004672
BGIBMGA002019	GO:0006397	GO:0003677	GO:0003723	GO:0005634	GO:0005737
BGIBMGA002021	GO:0007155	GO:0051260	GO:0030246	GO:0008270
BGIBMGA002032	GO:0016226	GO:0006468	GO:0006915	GO:0051536	GO:0005524	GO:0004672	GO:0005737
BGIBMGA002043	GO:0019058	GO:0007165	GO:0006355	GO:0004114	GO:0005515
BGIBMGA002044	GO:0007268	GO:0030354
BGIBMGA002047	GO:0046872
BGIBMGA002061	GO:0006508	GO:0004190
BGIBMGA002067	GO:0071929	GO:0019799
BGIBMGA002071	GO:0009396	GO:0030272	GO:0005524
BGIBMGA002077	GO:0042318
BGIBMGA002079	GO:0006468	GO:0048013	GO:0007186	GO:0005515	GO:0005524	GO:0004672	GO:0004930
BGIBMGA002089	GO:0015074	GO:0006313	GO:0004803	GO:0003677
BGIBMGA002093	GO:0000160	GO:0071555	GO:0004673	GO:0000155	GO:0016021
BGIBMGA002099	GO:0055114	GO:0008270	GO:0016491
BGIBMGA002113	GO:0005515	GO:0043565
BGIBMGA002114	GO:0007155
BGIBMGA002120	GO:0006508	GO:0004198	GO:0005622
BGIBMGA002127	GO:0006355	GO:0003677	GO:0003700	GO:0043565
BGIBMGA002136	GO:0015986	GO:0015078	GO:0000276	GO:0016021
BGIBMGA002140	GO:0008152	GO:0003824
BGIBMGA002151	GO:0006457	GO:0003755
BGIBMGA002159	GO:0006355	GO:0006413	GO:0004386	GO:0003700	GO:0003743	GO:0008270	GO:0043565	GO:0004129	GO:0003896	GO:0005740	GO:0016021
BGIBMGA002162	GO:0007156	GO:0005509	GO:0016020
BGIBMGA002165	GO:0006355	GO:0003700
BGIBMGA002168	GO:0019069	GO:0046872	GO:0046729
BGIBMGA002171	GO:0055114	GO:0020037	GO:0005506	GO:0016705
BGIBMGA002173	GO:0008152	GO:0016787
BGIBMGA002189	GO:0046872
BGIBMGA002190	GO:0071929	GO:0008080	GO:0019799
BGIBMGA002203	GO:0006109	GO:0000160	GO:0006355	GO:0007264	GO:0005525	GO:0005524	GO:0000155	GO:0008134	GO:0004672	GO:0005634	GO:0005622	GO:0005737
BGIBMGA002207	GO:0003677	GO:0008270	GO:0046872	GO:0005634
BGIBMGA002209	GO:0007264	GO:0006576	GO:0005524	GO:0005525	GO:0016887	GO:0003924	GO:0005622
BGIBMGA002210	GO:0003676
BGIBMGA002211	GO:0005515
BGIBMGA002222	GO:0005515
BGIBMGA002225	GO:0006850	GO:0005743
BGIBMGA002237	GO:0006397	GO:0005515
BGIBMGA002243	GO:0015937	GO:0006508	GO:0045892	GO:0051775	GO:0005524	GO:0004140	GO:0008233	GO:0005634	GO:0005737
BGIBMGA002250	GO:0048255
BGIBMGA002260	GO:0006308	GO:0008855	GO:0009318
BGIBMGA002263	GO:0006914	GO:0006457	GO:0015986	GO:0006874	GO:0015078	GO:0046872	GO:0005219	GO:0051082	GO:0016020	GO:0000276	GO:0016021
BGIBMGA002289	GO:0030246
BGIBMGA002307	GO:0055114	GO:0020037	GO:0005506	GO:0016705
BGIBMGA002309	GO:0006270
BGIBMGA002315	GO:0006952	GO:0009279
BGIBMGA002316	GO:0007186	GO:0004930	GO:0016021
BGIBMGA002343	GO:0046872	GO:0003723	GO:0004842	GO:0005515	GO:0008270	GO:0005680
BGIBMGA002351	GO:0006355	GO:0006281	GO:0006351	GO:0006464	GO:0016151	GO:0046872	GO:0016787	GO:0003676	GO:0003677	GO:0008270
BGIBMGA002352	GO:0005515	GO:0008270	GO:0046872
BGIBMGA002353	GO:0008152	GO:0006508	GO:0016787	GO:0008236
BGIBMGA002359	GO:0015031	GO:0016021
BGIBMGA002361	GO:0006886	GO:0016192	GO:0005515	GO:0005198	GO:0030117
BGIBMGA002363	GO:0046872	GO:0003676
BGIBMGA002365	GO:0006468	GO:0007169	GO:0006508	GO:0004714	GO:0005524	GO:0004252	GO:0016020
BGIBMGA002370	GO:0046872	GO:0003723	GO:0008270	GO:0004668	GO:0004842	GO:0005509	GO:0005515	GO:0005737	GO:0005680
BGIBMGA002371	GO:0006919	GO:0006915	GO:0005739
BGIBMGA002374	GO:0005515
BGIBMGA002375	GO:0007018	GO:0006357	GO:0055085	GO:0010508	GO:0001104	GO:0016020	GO:0005868	GO:0016592
BGIBMGA002376	GO:0008152	GO:0006952	GO:0003677	GO:0003824
BGIBMGA002379	GO:0008270	GO:0005869
BGIBMGA002380	GO:0009306	GO:0015450	GO:0016021
BGIBMGA002385	GO:0043303	GO:0009405	GO:0005576
BGIBMGA002391	GO:0055085	GO:0016020
BGIBMGA002393	GO:0034968	GO:0006355	GO:0018024	GO:0005509	GO:0005694
BGIBMGA002398	GO:0010038
BGIBMGA002401	GO:0008299
BGIBMGA002404	GO:0006508	GO:0004181	GO:0008270
BGIBMGA002405	GO:0006412	GO:0003735	GO:0005840
BGIBMGA002406	GO:0055114	GO:0051920	GO:0016491	GO:0016209
BGIBMGA002413	GO:0007339	GO:0005515	GO:0005576
BGIBMGA002415	GO:0006213	GO:0006520	GO:0006260	GO:0006351	GO:0000166	GO:0003887	GO:0016597	GO:0003677	GO:0008270	GO:0016743	GO:0003676	GO:0016763
BGIBMGA002428	GO:0006260	GO:0003896
BGIBMGA002429	GO:0006457	GO:0003755
BGIBMGA002431	GO:0009229	GO:0004788	GO:0005524
BGIBMGA002457	GO:0008152	GO:0008218	GO:0055114	GO:0003995	GO:0016491
BGIBMGA002460	GO:0003723	GO:0004540
BGIBMGA002461	GO:0005975	GO:0016857
BGIBMGA002464	GO:0005515
BGIBMGA002470	GO:0015991	GO:0006457	GO:0007165	GO:0015031	GO:0006355	GO:0007155	GO:0015078	GO:0051082	GO:0004871	GO:0019028	GO:0016020	GO:0016272	GO:0043189	GO:0005604	GO:0033179	GO:0005634
BGIBMGA002480	GO:0006508	GO:0004222
BGIBMGA002481	GO:0003682
BGIBMGA002482	GO:0006281	GO:0003684	GO:0004519	GO:0005634
BGIBMGA002483	GO:0006874	GO:0055114	GO:0005219	GO:0047134	GO:0016021
BGIBMGA002492	GO:0005515
BGIBMGA002494	GO:0007165	GO:0006468	GO:0004672	GO:0005524	GO:0005515
BGIBMGA002495	GO:0015031	GO:0008565
BGIBMGA002502	GO:0005515	GO:0005634
BGIBMGA002518	GO:0006508	GO:0008270	GO:0004222	GO:0031012
BGIBMGA002527	GO:0006508	GO:0008241	GO:0008237	GO:0016020
BGIBMGA002532	GO:0006064	GO:0006012	GO:0008880	GO:0008108	GO:0005515
BGIBMGA002535	GO:0005515
BGIBMGA002539	GO:0015991	GO:0015078	GO:0033179
BGIBMGA002542	GO:0006184	GO:0051258	GO:0003924	GO:0005525	GO:0043234
BGIBMGA002543	GO:0030435	GO:0031160
BGIBMGA002546	GO:0046983	GO:0003677
BGIBMGA002547	GO:0009059	GO:0007155	GO:0000287	GO:0016820	GO:0008897	GO:0005515	GO:0016021	GO:0005739
BGIBMGA002551	GO:0006355	GO:0046872	GO:0003700	GO:0043565	GO:0003677
BGIBMGA002552	GO:0006260	GO:0007155	GO:0007283	GO:0003677	GO:0003887	GO:0005634	GO:0000786
BGIBMGA002559	GO:0015031	GO:0006464	GO:0005515	GO:0016881
BGIBMGA002569	GO:0045454	GO:0055114	GO:0009404	GO:0007218	GO:0016491	GO:0016746	GO:0016209	GO:0005737
BGIBMGA002576	GO:0008152	GO:0055114	GO:0006635	GO:0050660	GO:0016627	GO:0003997	GO:0005777
BGIBMGA002577	GO:0055114	GO:0008152	GO:0016627	GO:0050660
BGIBMGA002590	GO:0046983	GO:0003677
BGIBMGA002593	GO:0006508	GO:0070008	GO:0008236	GO:0004252
BGIBMGA002596	GO:0017187	GO:0016757	GO:0008488
BGIBMGA002597	GO:0006468	GO:0005524	GO:0004672
BGIBMGA002604	GO:0003824
BGIBMGA002609	GO:0016020
BGIBMGA002615	GO:0006355	GO:0003677	GO:0003700	GO:0043565
BGIBMGA002617	GO:0005515
BGIBMGA002618	GO:0005515	GO:0032040
BGIBMGA002620	GO:0008270
BGIBMGA002625	GO:0007605
BGIBMGA002626	GO:0005549
BGIBMGA002634	GO:0055085	GO:0022857	GO:0016021
BGIBMGA002635	GO:0055085	GO:0022857	GO:0016021
BGIBMGA002639	GO:0018193	GO:0007010	GO:0003779
BGIBMGA002640	GO:0006511	GO:0004221	GO:0005622
BGIBMGA002644	GO:0001539	GO:0006935	GO:0003774	GO:0009425
BGIBMGA002645	GO:0006508	GO:0008270	GO:0004222
BGIBMGA002654	GO:0009059	GO:0017038	GO:0003676	GO:0016787	GO:0003677	GO:0005524	GO:0008026	GO:0004386	GO:0030176	GO:0016020
BGIBMGA002661	GO:0005509	GO:0005515	GO:0016787
BGIBMGA002663	GO:0007608	GO:0004984	GO:0005549	GO:0016020
BGIBMGA002674	GO:0055114	GO:0016491	GO:0046872
BGIBMGA002678	GO:0005515
BGIBMGA002679	GO:0006470	GO:0007165	GO:0005057	GO:0004725	GO:0008138
BGIBMGA002685	GO:0003676
BGIBMGA002693	GO:0009405	GO:0035023	GO:0005089	GO:0005576
BGIBMGA002696	GO:0005975	GO:0016810	GO:0019031
BGIBMGA002697	GO:0006810	GO:0005215
BGIBMGA002702	GO:0046872	GO:0005515	GO:0016021	GO:0019028
BGIBMGA002708	GO:0042157	GO:0055114	GO:0006869	GO:0006886	GO:0016491	GO:0008289	GO:0005576	GO:0016020	GO:0005801
BGIBMGA002713	GO:0045980	GO:0004857	GO:0005739
BGIBMGA002716	GO:0055114	GO:0006635	GO:0003997	GO:0016627	GO:0003995	GO:0005777
BGIBMGA002723	GO:0055085	GO:0006810	GO:0005515	GO:0005215	GO:0016020	GO:0016021
BGIBMGA002729	GO:0005524	GO:0016887
BGIBMGA002732	GO:0005515
BGIBMGA002734	GO:0009690	GO:0055114	GO:0019139	GO:0050660
BGIBMGA002748	GO:0007156	GO:0005509	GO:0016020
BGIBMGA002754	GO:0005525
BGIBMGA002755	GO:0009089	GO:0055114	GO:0008839	GO:0003824
BGIBMGA002759	GO:0006511	GO:0005515	GO:0004221
BGIBMGA002762	GO:0046872	GO:0008270	GO:0005515
BGIBMGA002763	GO:0006355	GO:0006260	GO:0003700	GO:0005524	GO:0003677
BGIBMGA002765	GO:0005992	GO:0003824
BGIBMGA002766	GO:0003677	GO:0005634
BGIBMGA002769	GO:0006024	GO:0016857	GO:0016021
BGIBMGA002770	GO:0042302
BGIBMGA002778	GO:0006810	GO:0006614	GO:0006260	GO:0006281	GO:0009432	GO:0008026	GO:0003697	GO:0003676	GO:0003678	GO:0043531	GO:0005525	GO:0005524
BGIBMGA002779	GO:0007155	GO:0006270	GO:0001503	GO:0016788	GO:0051499	GO:0032040
BGIBMGA002780	GO:0005515	GO:0008270	GO:0046872	GO:0005622
BGIBMGA002790	GO:0005515
BGIBMGA002793	GO:0055114	GO:0016671	GO:0003756	GO:0005783
BGIBMGA002803	GO:0035023	GO:0005089
BGIBMGA002814	GO:0018279	GO:0004579	GO:0005515	GO:0005789
BGIBMGA002817	GO:0055114	GO:0006355	GO:0008270	GO:0043565	GO:0046872	GO:0050485	GO:0003700	GO:0030699	GO:0030700
BGIBMGA002819	GO:0016829	GO:0005576
BGIBMGA002821	GO:0055114	GO:0045454	GO:0016491	GO:0016209
BGIBMGA002823	GO:0003677	GO:0008270
BGIBMGA002824	GO:0006412	GO:0007218	GO:0007186	GO:0004930	GO:0030246	GO:0003735	GO:0005840	GO:0016021	GO:0016020
BGIBMGA002831	GO:0005515
BGIBMGA002835	GO:0007264	GO:0015684	GO:0003924	GO:0016887	GO:0005525	GO:0005524	GO:0015093	GO:0005622	GO:0016021
BGIBMGA002837	GO:0016567	GO:0004842	GO:0005515	GO:0000151
BGIBMGA002838	GO:0006464	GO:0004719	GO:0018024
BGIBMGA002840	GO:0015979	GO:0006886	GO:0016192	GO:0016757	GO:0005515	GO:0009538	GO:0030117	GO:0009522
BGIBMGA002841	GO:0042981	GO:0006355	GO:0006508	GO:0005515	GO:0004197	GO:0005622	GO:0005634
BGIBMGA002843	GO:0006260
BGIBMGA002847	GO:0005515
BGIBMGA002858	GO:0000079	GO:0019901
BGIBMGA002861	GO:0005515
BGIBMGA002868	GO:0006024	GO:0016857	GO:0016021
BGIBMGA002869	GO:0008152	GO:0006281	GO:0007165	GO:0005515
BGIBMGA002876	GO:0006508	GO:0004222
BGIBMGA002878	GO:0006511	GO:0007275	GO:0005634
BGIBMGA002887	GO:0055085	GO:0030001	GO:0006357	GO:0006874	GO:0046873	GO:0005219	GO:0001104	GO:0016021	GO:0016592	GO:0016020
BGIBMGA002888	GO:0006886	GO:0007049	GO:0006355	GO:0005198	GO:0005515	GO:0003700	GO:0016021	GO:0005783	GO:0009424
BGIBMGA002893	GO:0008270	GO:0005515
BGIBMGA002895	GO:0019079	GO:0006810	GO:0005524	GO:0003723	GO:0003676	GO:0004386	GO:0016887	GO:0008026	GO:0016020
BGIBMGA002898	GO:0006810	GO:0016021
BGIBMGA002905	GO:0000062
BGIBMGA002913	GO:0051191	GO:0007264	GO:0007186	GO:0005525	GO:0019001	GO:0031683	GO:0004871	GO:0003924	GO:0005634	GO:0005737	GO:0005622
BGIBMGA002914	GO:0016192	GO:0006886	GO:0030117	GO:0030131
BGIBMGA002915	GO:0015991	GO:0007049	GO:0006355	GO:0006891	GO:0031423	GO:0003677	GO:0015078	GO:0005198	GO:0043565	GO:0003700	GO:0030173	GO:0005634	GO:0033179	GO:0019012
BGIBMGA002917	GO:0006414	GO:0005515	GO:0003735	GO:0005840	GO:0005622
BGIBMGA002920	GO:0016021
BGIBMGA002928	GO:0005515
BGIBMGA002932	GO:0055114	GO:0016491
BGIBMGA002933	GO:0009306	GO:0009072	GO:0004334	GO:0015450	GO:0016407	GO:0016021
BGIBMGA002937	GO:0055114	GO:0006809	GO:0046983	GO:0010181	GO:0016491	GO:0004517
BGIBMGA002938	GO:0006809	GO:0055114	GO:0004517	GO:0010181	GO:0016491
BGIBMGA002942	GO:0008152	GO:0044237	GO:0009058	GO:0008610	GO:0042998	GO:0055114	GO:0006694	GO:0050662	GO:0003854	GO:0071253	GO:0016616	GO:0008168	GO:0016491	GO:0003824	GO:0005802
BGIBMGA002948	GO:0006281	GO:0046872	GO:0005515	GO:0005524	GO:0004518	GO:0008270	GO:0003677
BGIBMGA002950	GO:0009399	GO:0006260	GO:0007156	GO:0006276	GO:0005509	GO:0016020
BGIBMGA002952	GO:0007156	GO:0009405	GO:0005198	GO:0005509	GO:0005515	GO:0019028	GO:0016020
BGIBMGA002963	GO:0015031	GO:0006355	GO:0042147	GO:0008083	GO:0003677	GO:0005634	GO:0030904
BGIBMGA002964	GO:0043401	GO:0006355	GO:0043565	GO:0003707	GO:0003700	GO:0008270	GO:0005634
BGIBMGA002967	GO:0006631	GO:0008152	GO:0055114	GO:0006098	GO:0030976	GO:0004616	GO:0016491	GO:0003824	GO:0003857
BGIBMGA002971	GO:0030001	GO:0055085	GO:0046873	GO:0016020
BGIBMGA002972	GO:0009405	GO:0006886	GO:0005515	GO:0008536
BGIBMGA002977	GO:0006869	GO:0005319
BGIBMGA002986	GO:0009058	GO:0055114	GO:0030170	GO:0016491
BGIBMGA002993	GO:0006355	GO:0003700	GO:0005634
BGIBMGA002995	GO:0006355	GO:0003700	GO:0005634
BGIBMGA002998	GO:0005515
BGIBMGA002999	GO:0016021
BGIBMGA003000	GO:0032313	GO:0005097	GO:0005515
BGIBMGA003005	GO:0016480
BGIBMGA003009	GO:0051603	GO:0004298	GO:0005839
BGIBMGA003012	GO:0005515
BGIBMGA003013	GO:0005515
BGIBMGA003015	GO:0009405	GO:0005515	GO:0008200	GO:0005576
BGIBMGA003018	GO:0006351	GO:0003677	GO:0003899
BGIBMGA003021	GO:0045122	GO:0009073	GO:0006355	GO:0003677	GO:0003856	GO:0005634
BGIBMGA003023	GO:0015886	GO:0006310	GO:0006302	GO:0017004	GO:0003677	GO:0046872	GO:0005634	GO:0016021
BGIBMGA003028	GO:0051603	GO:0006511	GO:0004826	GO:0004298	GO:0003723	GO:0004175	GO:0005839	GO:0019773
BGIBMGA003029	GO:0005515
BGIBMGA003032	GO:0018298	GO:0009584	GO:0006355	GO:0006955	GO:0000917
BGIBMGA003038	GO:0045995	GO:0000921	GO:0048870	GO:0006468	GO:0006914	GO:0030155	GO:0017000	GO:0030334	GO:0015991	GO:0006810	GO:0055114	GO:0005102	GO:0008134	GO:0005524	GO:0015078	GO:0045502	GO:0042803	GO:0004672	GO:0004674	GO:0003774	GO:0016616	GO:0016459	GO:0031514	GO:0033179	GO:0005606	GO:0016021	GO:0005940	GO:0019028	GO:0005886
BGIBMGA003039	GO:0007018	GO:0006810	GO:0006556	GO:0019634	GO:0009166	GO:0003924	GO:0016887	GO:0016301	GO:0005525	GO:0003724	GO:0004190	GO:0016787	GO:0005515	GO:0003777	GO:0004478	GO:0005524	GO:0003723	GO:0016021	GO:0030286
BGIBMGA003040	GO:0006313	GO:0003677	GO:0004803
BGIBMGA003045	GO:0006281	GO:0004518	GO:0003677	GO:0003824
BGIBMGA003048	GO:0009103	GO:0006465	GO:0008233	GO:0016021	GO:0005787	GO:0016020
BGIBMGA003053	GO:0006457	GO:0008152	GO:0032259	GO:0006479	GO:0031167	GO:0008168	GO:0016740	GO:0051082	GO:0008276	GO:0005737	GO:0016272
BGIBMGA003060	GO:0042302
BGIBMGA003061	GO:0042302
BGIBMGA003062	GO:0042302
BGIBMGA003063	GO:0042302
BGIBMGA003064	GO:0042302
BGIBMGA003065	GO:0042302
BGIBMGA003069	GO:0006281	GO:0007010	GO:0004518	GO:0008270	GO:0005524	GO:0046872	GO:0003779	GO:0005737
BGIBMGA003072	GO:0008017
BGIBMGA003086	GO:0006139	GO:0005515	GO:0008168
BGIBMGA003093	GO:0006886	GO:0035556	GO:0017137	GO:0046872
BGIBMGA003099	GO:0007165	GO:0004114
BGIBMGA003106	GO:0005515
BGIBMGA003107	GO:0006355	GO:0034968	GO:0055114	GO:0008121	GO:0018024	GO:0005515	GO:0005694
BGIBMGA003112	GO:0006508	GO:0004185	GO:0016021
BGIBMGA003113	GO:0006355	GO:0000982	GO:0000978	GO:0005515	GO:0003700	GO:0003677	GO:0005634
BGIBMGA003115	GO:0055114	GO:0006030	GO:0006779	GO:0008061	GO:0004109	GO:0005576
BGIBMGA003117	GO:0008203	GO:0016042	GO:0034508	GO:0016298	GO:0000776
BGIBMGA003121	GO:0006352	GO:0003677
BGIBMGA003124	GO:0030071	GO:0005515	GO:0005680
BGIBMGA003138	GO:0055085	GO:0016021
BGIBMGA003139	GO:0016598	GO:0005515	GO:0004057
BGIBMGA003141	GO:0006508	GO:0008236
BGIBMGA003146	GO:0008270
BGIBMGA003155	GO:0006412	GO:0003735	GO:0005840	GO:0005622
BGIBMGA003157	GO:0005515
BGIBMGA003158	GO:0043461
BGIBMGA003160	GO:0005975	GO:0046872	GO:0004553
BGIBMGA003177	GO:0006355	GO:0005515	GO:0005634
BGIBMGA003186	GO:0019079	GO:0003676	GO:0016787	GO:0005524	GO:0003677	GO:0008026	GO:0004386	GO:0005515	GO:0005634
BGIBMGA003192	GO:0016567	GO:0046872	GO:0005515	GO:0004842
BGIBMGA003194	GO:0005515	GO:0008270	GO:0046872
BGIBMGA003197	GO:0006412	GO:0003723	GO:0003735	GO:0005622	GO:0005840
BGIBMGA003198	GO:0055085	GO:0022857	GO:0005887	GO:0016021
BGIBMGA003201	GO:0006366
BGIBMGA003205	GO:0005515
BGIBMGA003209	GO:0006412	GO:0003735	GO:0003677	GO:0005840
BGIBMGA003211	GO:0018342	GO:0008318
BGIBMGA003215	GO:0005975	GO:0030246	GO:0003723	GO:0004553	GO:0042025
BGIBMGA003222	GO:0051260	GO:0005515
BGIBMGA003223	GO:0007010	GO:0016874	GO:0003779
BGIBMGA003225	GO:0016568	GO:0004386	GO:0005515	GO:0005634
BGIBMGA003226	GO:0008270	GO:0046872	GO:0005634
BGIBMGA003230	GO:0006370	GO:0032259	GO:0005524	GO:0008168	GO:0003968	GO:0004482	GO:0019012
BGIBMGA003237	GO:0003676
BGIBMGA003243	GO:0005198	GO:0042302	GO:0019028	GO:0019031
BGIBMGA003258	GO:0005524
BGIBMGA003259	GO:0006418	GO:0045980	GO:0000166	GO:0004812	GO:0005524	GO:0004857	GO:0005739
BGIBMGA003260	GO:0046872
BGIBMGA003261	GO:0019074	GO:0000226	GO:0005874	GO:0019013
BGIBMGA003263	GO:0003676	GO:0004386
BGIBMGA003269	GO:0005515
BGIBMGA003272	GO:0006030	GO:0008061	GO:0005576
BGIBMGA003275	GO:0006891	GO:0030173
BGIBMGA003278	GO:0006355	GO:0005634
BGIBMGA003279	GO:0008608	GO:0043044	GO:0006508	GO:0031491	GO:0042729	GO:0072686
BGIBMGA003285	GO:0006270	GO:0046983
BGIBMGA003295	GO:0006355	GO:0003677	GO:0016757
BGIBMGA003309	GO:0042254	GO:0009405	GO:0009878	GO:0006414	GO:0046872	GO:0004519	GO:0003735	GO:0005840	GO:0019867	GO:0005622
BGIBMGA003312	GO:0006412	GO:0006139	GO:0003735	GO:0003676	GO:0008408	GO:0005840	GO:0005622
BGIBMGA003317	GO:0000166	GO:0046872
BGIBMGA003319	GO:0009058	GO:0030170
BGIBMGA003320	GO:0006874	GO:0005219	GO:0004190	GO:0008270	GO:0016021	GO:0005634
BGIBMGA003333	GO:0005549
BGIBMGA003339	GO:0003824	GO:0016020
BGIBMGA003341	GO:0046872
BGIBMGA003348	GO:0045893	GO:0003677	GO:0005634	GO:0005783
BGIBMGA003350	GO:0007275	GO:0009424	GO:0042600
BGIBMGA003351	GO:0015979	GO:0006260	GO:0006412	GO:0015995	GO:0003735	GO:0016887	GO:0016851	GO:0003723	GO:0003677	GO:0005524	GO:0005622	GO:0005840
BGIBMGA003353	GO:0043395	GO:0005578	GO:0016020
BGIBMGA003360	GO:0032313	GO:0005097
BGIBMGA003362	GO:0009058	GO:0003824
BGIBMGA003364	GO:0008152	GO:0055114	GO:0016491
BGIBMGA003368	GO:0006629	GO:0008152	GO:0016787	GO:0004806
BGIBMGA003374	GO:0009405	GO:0006355	GO:0005509	GO:0003677	GO:0005198
BGIBMGA003376	GO:0006357	GO:0006412	GO:0016311	GO:0003735	GO:0016791	GO:0001104	GO:0019843	GO:0003697	GO:0016592	GO:0005840
BGIBMGA003377	GO:0015979	GO:0006310	GO:0006281	GO:0015995	GO:0008026	GO:0016887	GO:0003676	GO:0016851	GO:0005524	GO:0009378
BGIBMGA003386	GO:0006097	GO:0004474
BGIBMGA003388	GO:0003993
BGIBMGA003393	GO:0006810	GO:0042710	GO:0042626	GO:0005524	GO:0016021
BGIBMGA003394	GO:0019211
BGIBMGA003395	GO:0050830	GO:0006508	GO:0007264	GO:0007186	GO:0004252	GO:0005525	GO:0019001	GO:0004871	GO:0031683	GO:0003924	GO:0005622
BGIBMGA003396	GO:0006260	GO:0001882	GO:0003887	GO:0003677	GO:0000166
BGIBMGA003397	GO:0004842	GO:0005680
BGIBMGA003398	GO:0005634
BGIBMGA003411	GO:0006629	GO:0016020
BGIBMGA003412	GO:0006414	GO:0003735	GO:0005840	GO:0005622
BGIBMGA003414	GO:0006457	GO:0003676	GO:0003755
BGIBMGA003415	GO:0006457	GO:0003755
BGIBMGA003428	GO:0006486	GO:0004576	GO:0016020
BGIBMGA003429	GO:0003677	GO:0005524	GO:0004386	GO:0016787	GO:0003676	GO:0008026
BGIBMGA003430	GO:0006469	GO:0004862
BGIBMGA003435	GO:0019074	GO:0019013
BGIBMGA003436	GO:0006355	GO:0003677	GO:0005634
BGIBMGA003454	GO:0007155	GO:0006355	GO:0006468	GO:0009405	GO:0009103	GO:0006810	GO:0007059	GO:0051301	GO:0007049	GO:0000166	GO:0005515	GO:0008134	GO:0005524	GO:0003774	GO:0016301	GO:0003924	GO:0016887	GO:0004672	GO:0016773	GO:0003677	GO:0005198	GO:0005525	GO:0016459	GO:0016020	GO:0016021	GO:0015629
BGIBMGA003457	GO:0015684	GO:0030036	GO:0007264	GO:0005524	GO:0005525	GO:0017048	GO:0015093	GO:0005515	GO:0003924	GO:0003779	GO:0016021	GO:0005622
BGIBMGA003464	GO:0006810	GO:0003333	GO:0055085	GO:0015171	GO:0016020
BGIBMGA003468	GO:0006376	GO:0003729	GO:0008270	GO:0003676	GO:0005685
BGIBMGA003472	GO:0006355	GO:0005515	GO:0046983
BGIBMGA003484	GO:0006366	GO:0006351	GO:0003899	GO:0003677	GO:0031854	GO:0005665
BGIBMGA003486	GO:0005515
BGIBMGA003488	GO:0005515
BGIBMGA003493	GO:0005515
BGIBMGA003496	GO:0006265	GO:0008152	GO:0003918	GO:0003677	GO:0008484
BGIBMGA003504	GO:0006364	GO:0008033	GO:0006379	GO:0005509	GO:0005515	GO:0004540	GO:0003723	GO:0000172	GO:0030677
BGIBMGA003506	GO:0005515
BGIBMGA003507	GO:0006260	GO:0019299	GO:0015995	GO:0015979	GO:0016851	GO:0016857	GO:0003677	GO:0005524	GO:0016788	GO:0016887	GO:0005737
BGIBMGA003512	GO:0045493	GO:0005975	GO:0046559	GO:0004553	GO:0005576
BGIBMGA003515	GO:0007010	GO:0003779
BGIBMGA003518	GO:0006165	GO:0006241	GO:0006228	GO:0006183	GO:0004550	GO:0005524
BGIBMGA003522	GO:0006457	GO:0003755
BGIBMGA003534	GO:0005515
BGIBMGA003543	GO:0005515	GO:0019015
BGIBMGA003544	GO:0006122	GO:0006355	GO:0003677	GO:0005750
BGIBMGA003545	GO:0004553	GO:0005515
BGIBMGA003546	GO:0006672	GO:0004252	GO:0016811	GO:0016021
BGIBMGA003547	GO:0006355	GO:0043565	GO:0003700
BGIBMGA003553	GO:0016021
BGIBMGA003554	GO:0005515
BGIBMGA003555	GO:0016042	GO:0006508	GO:0008236	GO:0004806	GO:0016787
BGIBMGA003556	GO:0019069	GO:0006281	GO:0006886	GO:0006310	GO:0003677	GO:0005524	GO:0005515	GO:0003910	GO:0005801	GO:0016020
BGIBMGA003560	GO:0006468	GO:0004672	GO:0005524
BGIBMGA003561	GO:0006468	GO:0005524	GO:0004672
BGIBMGA003562	GO:0022904	GO:0016651	GO:0005515	GO:0005743
BGIBMGA003564	GO:0009966	GO:0007275	GO:0008483	GO:0030170	GO:0016020
BGIBMGA003565	GO:0055114	GO:0006635	GO:0003997	GO:0000228	GO:0005777
BGIBMGA003567	GO:0006508	GO:0004252
BGIBMGA003574	GO:0005525	GO:0003924
BGIBMGA003585	GO:0006955	GO:0005164	GO:0016020
BGIBMGA003587	GO:0045454	GO:0016491	GO:0000975
BGIBMGA003590	GO:0000902
BGIBMGA003597	GO:0007264	GO:0005525	GO:0005622
BGIBMGA003599	GO:0006470	GO:0004725	GO:0005525	GO:0003924
BGIBMGA003608	GO:0005525	GO:0003924	GO:0005737	GO:0005634
BGIBMGA003610	GO:0009396	GO:0005975	GO:0016853	GO:0003848
BGIBMGA003618	GO:0006281	GO:0003913
BGIBMGA003619	GO:0007018	GO:0008017	GO:0005524	GO:0003777
BGIBMGA003624	GO:0006355	GO:0006754	GO:0006200	GO:0003700	GO:0016887	GO:0005524	GO:0005622	GO:0000275
[truncated: 2,075 more rows]
[truncated: 25 more columns]
